# Supplementary material for: Crystal structure and Hirshfeld surface analysis of (E)-1-[2,2-di­chloro-1-(4-methyl­phen­yl)ethen­yl]-2-(4-meth­oxy­phen­yl)diazene
Source: Acta Crystallogr E Crystallogr Commun. 2021 Aug 27;77(Pt 9):965–70. doi: 10.1107/S2056989021008756 (PMC8423004; doi:10.1107/S2056989021008756)
Supplement: Supplementary file 1 [file e-77-00965-sup1.cif]

##############################################################################
#                                                                            #
# This CIF contains the data in a paper accepted for publication in          #
# Acta Crystallographica Section E. It conforms to the requirements of       #
# Notes for Authors for Acta Crystallographica Section E, and has been       #
# peer reviewed under the auspices of the IUCr Commission on Journals.       #
#                                                                            #
# Full details of the Crystallographic Information File format               #
# are given in the paper "The Crystallographic Information File (CIF):       #
# a New Standard Archive File for Crystallography" by S. R. Hall, F. H.      #
# Allen and I. D. Brown [Acta Cryst. (1991), A47, 655-685].                  #
#                                                                            #
# The current version of the core CIF dictionary is obtainable from          #
# ftp://ftp.iucr.org/pub/cif_core.dic.                                       #
#                                                                            #
# Software is freely available for graphical display of the structure(s)     #
# in this CIF. For information consult the CIF software page                 #
# http://www.iucr.org/resources/cif/software.                                #
#                                                                            #
# This file may be used for bona fide research purposes within the           #
# scientific community so long as proper attribution is given to the journal # 
# article from which it was obtained.                                        #
#                                                                            #
##############################################################################
data_I
_audit_creation_method     'SHELXL-2018/3'
_journal_date_recd_electronic     2021-07-30
_journal_date_accepted     2021-08-21
_journal_name_full     'Acta Crystallographica, Section E'
_journal_year     2021
_journal_volume     77
_journal_issue      9
_journal_page_first     965
_journal_page_last     970
_journal_paper_category     GO
_journal_paper_doi     10.1107/S2056989021008756
_journal_coeditor_code     ZN2009
_publ_contact_author_name     'Ajaya Bhattarai'
_publ_contact_author_address
;
Department of Chemistry,
M.M.A.M.C (Tribhuvan University) Biratnagar,
Nepal
;
_publ_contact_author_email     'bkajaya@yahoo.com'
_publ_contact_author_fax     ?
_publ_contact_author_phone     ?
_publ_section_title
;\
Crystal structure and Hirshfeld surface analysis of
(<i>E</i>)-1-[2,2-dichloro-1-(4-methylphenyl)ethenyl]-2-(4-methoxyphenyl)\
diazene
;
loop_
    _publ_author_name
    _publ_author_address
    'Namiq Q. Shikhaliyev'
;
Organic Chemistry Department,
Baku State University,
Z. Khalilov str. 23, AZ 1148 Baku,
Azerbaijan
;
    'Zeliha Atio\(glu'
;
Department of Aircraft Electrics and Electronics,
School of Applied Sciences,
Cappadocia University,
Mustafapa\,sa, 50420 \"Urg\"up,
Nev\,sehir,
Turkey
;
    'Akkurt, Mehmet'
;
Department of Physics,
Faculty of Sciences,
Erciyes University,
38039 Kayseri,
Turkey
;
    'Ayten M. Qacar'
;
Organic Chemistry Department,
Baku State University,
Z. Khalilov str. 23, AZ 1148 Baku,
Azerbaijan
;
    'Rizvan K. Askerov'
;
Organic Chemistry Department,
Baku State University,
Z. Khalilov str. 23, AZ 1148 Baku,
Azerbaijan
;
    'Ajaya Bhattarai'
;
Department of Chemistry,
M.M.A.M.C (Tribhuvan University) Biratnagar,
Nepal
;
_publ_section_synopsis
;
Two similar molecules make up the asymmetric unit of the title compound. The
crystal structure features short C---H...Cl and C---H...O contacts and
C---H...\p and van der Waals interactions.
;
_chemical_name_systematic
;\
(<i>E</i>)-1-[2,2-Dichloro-1-(4-methylphenyl)ethenyl]-\
2-(4-methoxyphenyl)diazene
;
_chemical_name_common     ?
_chemical_formula_moiety     'C16 H14 Cl2 N2 O'
_chemical_formula_sum     'C16 H14 Cl2 N2 O'
_chemical_formula_iupac     'C16 H14 Cl2 N2 O'
_chemical_formula_weight     321.19
_chemical_melting_point     ?
_chemical_absolute_configuration     ?
_space_group_crystal_system     monoclinic
_space_group_name_H-M_alt     'P 21'
_space_group_name_Hall     'P 2yb'
loop_
    _space_group_symop_operation_xyz
    'x, y, z'
    '-x, y+1/2, -z'
_cell_length_a     5.5366(3)
_cell_length_b     17.9208(8)
_cell_length_c     16.2085(8)
_cell_angle_alpha     90
_cell_angle_beta     99.173(2)
_cell_angle_gamma     90
_cell_volume     1587.65(14)
_cell_formula_units_Z     4
_cell_measurement_reflns_used     3046
_cell_measurement_theta_min     2.61
_cell_measurement_theta_max     23.26
_cell_measurement_temperature     296(2)
_exptl_crystal_description     prism
_exptl_crystal_colour     colourless
_exptl_crystal_size_max     0.240
_exptl_crystal_size_mid     0.190
_exptl_crystal_size_min     0.097
_exptl_crystal_density_diffrn     1.344
_exptl_crystal_density_meas     ?
_exptl_crystal_density_method     ?
_exptl_crystal_F_000     664
_exptl_absorpt_coefficient_mu     0.408
_exptl_absorpt_correction_type     multi-scan
_exptl_absorpt_process_details
;
(SADABS; Krause <i>et al.</i>,  2015)
;
_exptl_absorpt_correction_T_min     0.6752
_exptl_absorpt_correction_T_max     0.7454
_diffrn_ambient_temperature     296(2)
_diffrn_source     ?
_diffrn_radiation_type     MoK\a
_diffrn_radiation_wavelength     0.71073
_diffrn_measurement_device_type     'Bruker APEXII CCD'
_diffrn_measurement_method     '\f and \w scans'
_diffrn_detector_area_resol_mean     ?
_diffrn_reflns_number     19301
_diffrn_reflns_av_R_equivalents     0.0537
_diffrn_reflns_av_unetI/netI     0.0667
_diffrn_reflns_theta_min     1.706
_diffrn_reflns_theta_max     26.349
_diffrn_reflns_theta_full     25.242
_diffrn_measured_fraction_theta_max     0.999
_diffrn_measured_fraction_theta_full     1.000
_diffrn_reflns_limit_h_min     -6
_diffrn_reflns_limit_h_max     6
_diffrn_reflns_limit_k_min     -22
_diffrn_reflns_limit_k_max     22
_diffrn_reflns_limit_l_min     -20
_diffrn_reflns_limit_l_max     20
_refine_special_details
;
 Refined as a 2-component inversion twin.
;
_reflns_number_total     6444
_reflns_number_gt     3820
_reflns_threshold_expression     'I > 2\s(I)'
_refine_ls_structure_factor_coef     Fsqd
_refine_ls_matrix_type     full
_refine_ls_R_factor_all     0.1113
_refine_ls_R_factor_gt     0.0594
_refine_ls_wR_factor_gt     0.1202
_refine_ls_wR_factor_ref     0.1449
_refine_ls_goodness_of_fit_ref     1.010
_refine_ls_restrained_S_all     1.010
_refine_ls_number_reflns     6444
_refine_ls_number_parameters     288
_refine_ls_number_restraints     1
_refine_ls_hydrogen_treatment     constr
_refine_ls_weighting_scheme     calc
_refine_ls_weighting_details
              'w=1/[\s^2^(Fo^2^)+(0.0481P)^2^+0.5767P] where P=(Fo^2^+2Fc^2^)/3'
_atom_sites_solution_hydrogens     geom
_atom_sites_solution_primary     ?
_atom_sites_solution_secondary     ?
_refine_ls_shift/su_max     0.000
_refine_ls_shift/su_mean     0.000
_refine_diff_density_max     0.370
_refine_diff_density_min     -0.316
_refine_ls_extinction_method     none
_refine_ls_extinction_coef     .
_refine_ls_abs_structure_details
;
 Refined as an inversion twin
;
_refine_ls_abs_structure_Flack     0.11(10)
loop_
    _atom_type_symbol
    _atom_type_description
    _atom_type_scat_dispersion_real
    _atom_type_scat_dispersion_imag
    _atom_type_scat_source
    'C' 'C' 0.0033 0.0016
                         'International Tables Vol C Tables 4.2.6.8 and 6.1.1.4'
    'H' 'H' 0.0000 0.0000
                         'International Tables Vol C Tables 4.2.6.8 and 6.1.1.4'
    'N' 'N' 0.0061 0.0033
                         'International Tables Vol C Tables 4.2.6.8 and 6.1.1.4'
    'O' 'O' 0.0106 0.0060
                         'International Tables Vol C Tables 4.2.6.8 and 6.1.1.4'
    'Cl' 'Cl' 0.1484 0.1585
                         'International Tables Vol C Tables 4.2.6.8 and 6.1.1.4'
_computing_data_collection
;
APEX2 (Bruker, 2007)
;
_computing_cell_refinement
;
SAINT (Bruker, 2007)
;
_computing_data_reduction
;
SAINT (Bruker, 2007)
;
_computing_structure_solution
;
<i>SHELXT2016/6</i> (Sheldrick, 2015a)
;
_computing_structure_refinement
;
<i>SHELXL2016/6</i> (Sheldrick, 2015b)
;
_computing_molecular_graphics
;
ORTEP-3 for Windows (Farrugia, 2012)
;
_computing_publication_material
;
PLATON (Spek, 2020)
;
loop_
    _atom_site_type_symbol
    _atom_site_label
    _atom_site_fract_x
    _atom_site_fract_y
    _atom_site_fract_z
    _atom_site_U_iso_or_equiv
    _atom_site_adp_type
    _atom_site_calc_flag
    _atom_site_occupancy
    _atom_site_disorder_assembly
    _atom_site_disorder_group
    Cl Cl1 -0.2542(4) 0.43617(11) 0.64439(13) 0.0796(7) Uani d 1 . .
    Cl Cl2 -0.4487(3) 0.28816(11) 0.61549(11) 0.0712(6) Uani d 1 . .
    O O1 0.6974(9) 0.6350(3) 0.3727(3) 0.0697(14) Uani d 1 . .
    N N1 -0.0135(10) 0.4111(3) 0.5003(4) 0.0535(14) Uani d 1 . .
    N N2 0.0904(10) 0.4034(3) 0.4371(3) 0.0489(13) Uani d 1 . .
    C C1 -0.2741(12) 0.3575(4) 0.5831(4) 0.0521(16) Uani d 1 . .
    C C2 -0.1609(11) 0.3501(4) 0.5159(4) 0.0488(16) Uani d 1 . .
    C C3 0.2407(11) 0.4641(3) 0.4235(4) 0.0467(15) Uani d 1 . .
    C C4 0.2717(12) 0.5288(4) 0.4712(4) 0.0562(18) Uani d 1 . .
    H H4A 0.188500 0.534413 0.516384 0.067 Uiso calc 1 . .
    C C5 0.4230(14) 0.5841(4) 0.4525(4) 0.0620(19) Uani d 1 . .
    H H5A 0.441835 0.627135 0.484996 0.074 Uiso calc 1 . .
    C C6 0.5504(12) 0.5769(3) 0.3849(4) 0.0489(16) Uani d 1 . .
    C C7 0.5196(12) 0.5138(4) 0.3367(4) 0.0530(17) Uani d 1 . .
    H H7A 0.602750 0.508512 0.291554 0.064 Uiso calc 1 . .
    C C8 0.3636(12) 0.4577(4) 0.3556(4) 0.0527(17) Uani d 1 . .
    H H8A 0.341397 0.415233 0.322199 0.063 Uiso calc 1 . .
    C C9 0.8362(14) 0.6303(4) 0.3075(5) 0.075(2) Uani d 1 . .
    H H9A 0.958880 0.668681 0.314241 0.113 Uiso calc 1 . .
    H H9B 0.730904 0.636837 0.254871 0.113 Uiso calc 1 . .
    H H9C 0.913688 0.582341 0.308698 0.113 Uiso calc 1 . .
    C C10 -0.1948(11) 0.2833(3) 0.4611(4) 0.0434(14) Uani d 1 . .
    C C11 -0.0071(12) 0.2325(4) 0.4599(5) 0.064(2) Uani d 1 . .
    H H11A 0.141146 0.239262 0.495082 0.076 Uiso calc 1 . .
    C C12 -0.0390(14) 0.1719(4) 0.4065(5) 0.067(2) Uani d 1 . .
    H H12A 0.087072 0.137412 0.407601 0.080 Uiso calc 1 . .
    C C13 -0.2533(14) 0.1614(4) 0.3519(4) 0.0596(19) Uani d 1 . .
    C C14 -0.4408(13) 0.2110(4) 0.3547(4) 0.0577(18) Uani d 1 . .
    H H14A -0.589706 0.203698 0.320052 0.069 Uiso calc 1 . .
    C C15 -0.4119(11) 0.2715(3) 0.4082(4) 0.0464(15) Uani d 1 . .
    H H15A -0.540900 0.304650 0.408564 0.056 Uiso calc 1 . .
    C C16 -0.2854(17) 0.0945(5) 0.2927(5) 0.091(3) Uani d 1 . .
    H H16A -0.140574 0.064261 0.302099 0.136 Uiso calc 1 . .
    H H16B -0.312419 0.111859 0.235935 0.136 Uiso calc 1 . .
    H H16C -0.423307 0.065509 0.302905 0.136 Uiso calc 1 . .
    Cl Cl3 0.7604(5) 0.70082(12) -0.12906(13) 0.0884(8) Uani d 1 . .
    Cl Cl4 0.9416(4) 0.55116(12) -0.10328(12) 0.0782(7) Uani d 1 . .
    O O2 -0.2060(9) 0.9018(3) 0.1289(3) 0.0741(15) Uani d 1 . .
    N N3 0.5200(11) 0.6762(3) 0.0147(3) 0.0547(14) Uani d 1 . .
    N N4 0.4238(10) 0.6706(3) 0.0789(3) 0.0548(14) Uani d 1 . .
    C C17 0.7780(13) 0.6217(4) -0.0682(4) 0.0569(18) Uani d 1 . .
    C C18 0.6653(12) 0.6147(4) -0.0012(4) 0.0514(17) Uani d 1 . .
    C C19 0.2694(8) 0.7321(2) 0.0907(3) 0.0629(6) Uani d 1 . .
    C C20 0.1554(8) 0.7291(2) 0.1610(3) 0.0629(6) Uani d 1 . .
    H H20A 0.186090 0.689285 0.198089 0.076 Uiso calc 1 . .
    C C21 -0.0044(8) 0.7855(3) 0.1760(2) 0.0629(6) Uani d 1 . .
    H H21A -0.080656 0.783412 0.223126 0.076 Uiso calc 1 . .
    C C22 -0.0502(8) 0.8449(2) 0.1207(3) 0.0629(6) Uani d 1 . .
    C C23 0.0638(9) 0.8479(2) 0.0503(3) 0.0629(6) Uani d 1 . .
    H H23A 0.033133 0.887707 0.013237 0.076 Uiso calc 1 . .
    C C24 0.2236(8) 0.7915(2) 0.0353(2) 0.0629(6) Uani d 1 . .
    H H24A 0.299880 0.793580 -0.011802 0.076 Uiso calc 1 . .
    C C25 -0.3465(13) 0.9007(4) 0.1949(4) 0.0629(6) Uani d 1 . .
    H H25A -0.457475 0.942189 0.189000 0.094 Uiso calc 1 . .
    H H25B -0.239456 0.904082 0.247500 0.094 Uiso calc 1 . .
    H H25C -0.437714 0.854952 0.192725 0.094 Uiso calc 1 . .
    C C26 0.6954(9) 0.5466(2) 0.0525(3) 0.0629(6) Uani d 1 . .
    C C27 0.5076(7) 0.4946(2) 0.0485(3) 0.0629(6) Uani d 1 . .
    H H27A 0.361256 0.502241 0.012536 0.076 Uiso calc 1 . .
    C C28 0.5386(7) 0.4311(2) 0.0983(3) 0.0629(6) Uani d 1 . .
    H H28A 0.412980 0.396257 0.095678 0.076 Uiso calc 1 . .
    C C29 0.7573(8) 0.4196(2) 0.1521(3) 0.0629(6) Uani d 1 . .
    C C30 0.9451(7) 0.4716(3) 0.1560(3) 0.0629(6) Uani d 1 . .
    H H30A 1.091434 0.463884 0.192023 0.076 Uiso calc 1 . .
    C C31 0.9141(7) 0.5351(2) 0.1062(3) 0.0629(6) Uani d 1 . .
    H H31A 1.039714 0.569868 0.108882 0.076 Uiso calc 1 . .
    C C32 0.7922(16) 0.3491(4) 0.2055(5) 0.086(3) Uani d 1 . .
    H H32A 0.926377 0.320655 0.190966 0.129 Uiso calc 1 . .
    H H32B 0.645678 0.319578 0.195512 0.129 Uiso calc 1 . .
    H H32C 0.826528 0.362584 0.263450 0.129 Uiso calc 1 . .
loop_
    _atom_site_aniso_label
    _atom_site_aniso_U_11
    _atom_site_aniso_U_22
    _atom_site_aniso_U_33
    _atom_site_aniso_U_12
    _atom_site_aniso_U_13
    _atom_site_aniso_U_23
    Cl1 0.0944(16) 0.0730(15) 0.0764(13) -0.0152(12) 0.0289(12) -0.0239(11)
    Cl2 0.0750(13) 0.0808(15) 0.0611(11) -0.0262(11) 0.0212(10) -0.0003(10)
    O1 0.080(4) 0.051(3) 0.088(4) -0.016(3) 0.042(3) -0.005(3)
    N1 0.056(4) 0.044(3) 0.062(3) -0.005(3) 0.013(3) 0.000(3)
    N2 0.056(3) 0.040(3) 0.051(3) 0.002(3) 0.009(3) 0.001(2)
    C1 0.051(4) 0.053(4) 0.052(4) -0.007(3) 0.008(3) -0.003(3)
    C2 0.049(4) 0.046(4) 0.053(4) -0.003(3) 0.011(3) 0.003(3)
    C3 0.058(4) 0.034(3) 0.050(4) -0.008(3) 0.016(3) -0.001(3)
    C4 0.069(5) 0.050(4) 0.057(4) -0.015(4) 0.031(4) -0.012(3)
    C5 0.084(5) 0.048(4) 0.060(4) -0.014(4) 0.031(4) -0.018(3)
    C6 0.053(4) 0.042(4) 0.054(4) 0.004(3) 0.016(3) 0.002(3)
    C7 0.060(4) 0.051(4) 0.053(4) 0.001(3) 0.024(3) -0.005(3)
    C8 0.069(4) 0.039(4) 0.053(4) -0.005(3) 0.018(3) -0.004(3)
    C9 0.083(6) 0.072(5) 0.080(5) -0.010(4) 0.041(5) 0.015(4)
    C10 0.045(3) 0.036(3) 0.051(3) -0.004(3) 0.013(3) 0.001(3)
    C11 0.042(4) 0.054(5) 0.094(6) 0.003(3) 0.007(4) -0.002(4)
    C12 0.061(5) 0.045(4) 0.098(6) 0.009(4) 0.021(4) -0.001(4)
    C13 0.073(5) 0.049(4) 0.062(4) 0.002(4) 0.027(4) -0.002(3)
    C14 0.062(5) 0.065(5) 0.046(4) -0.004(4) 0.008(3) -0.001(3)
    C15 0.043(4) 0.047(4) 0.049(3) 0.008(3) 0.007(3) 0.005(3)
    C16 0.123(8) 0.062(5) 0.091(6) -0.001(5) 0.027(6) -0.021(5)
    Cl3 0.125(2) 0.0759(16) 0.0683(13) 0.0050(13) 0.0272(13) 0.0208(11)
    Cl4 0.0905(17) 0.0858(16) 0.0647(12) 0.0200(12) 0.0323(11) 0.0026(11)
    O2 0.080(4) 0.061(3) 0.087(4) 0.017(3) 0.032(3) 0.010(3)
    N3 0.065(4) 0.048(4) 0.054(3) 0.004(3) 0.019(3) 0.005(3)
    N4 0.066(4) 0.048(3) 0.052(3) 0.000(3) 0.013(3) -0.001(3)
    C17 0.063(5) 0.057(4) 0.052(4) 0.005(4) 0.011(4) 0.001(3)
    C18 0.057(4) 0.047(4) 0.049(4) 0.003(3) 0.005(3) -0.008(3)
    C19 0.0714(16) 0.0556(14) 0.0645(13) 0.0030(11) 0.0190(11) 0.0027(10)
    C20 0.0714(16) 0.0556(14) 0.0645(13) 0.0030(11) 0.0190(11) 0.0027(10)
    C21 0.0714(16) 0.0556(14) 0.0645(13) 0.0030(11) 0.0190(11) 0.0027(10)
    C22 0.0714(16) 0.0556(14) 0.0645(13) 0.0030(11) 0.0190(11) 0.0027(10)
    C23 0.0714(16) 0.0556(14) 0.0645(13) 0.0030(11) 0.0190(11) 0.0027(10)
    C24 0.0714(16) 0.0556(14) 0.0645(13) 0.0030(11) 0.0190(11) 0.0027(10)
    C25 0.0714(16) 0.0556(14) 0.0645(13) 0.0030(11) 0.0190(11) 0.0027(10)
    C26 0.0714(16) 0.0556(14) 0.0645(13) 0.0030(11) 0.0190(11) 0.0027(10)
    C27 0.0714(16) 0.0556(14) 0.0645(13) 0.0030(11) 0.0190(11) 0.0027(10)
    C28 0.0714(16) 0.0556(14) 0.0645(13) 0.0030(11) 0.0190(11) 0.0027(10)
    C29 0.0714(16) 0.0556(14) 0.0645(13) 0.0030(11) 0.0190(11) 0.0027(10)
    C30 0.0714(16) 0.0556(14) 0.0645(13) 0.0030(11) 0.0190(11) 0.0027(10)
    C31 0.0714(16) 0.0556(14) 0.0645(13) 0.0030(11) 0.0190(11) 0.0027(10)
    C32 0.120(8) 0.064(6) 0.079(6) 0.005(5) 0.030(5) 0.004(4)
_geom_special_details
;
 All esds (except the esd in the dihedral angle between two l.s. planes)
 are estimated using the full covariance matrix.  The cell esds are taken
 into account individually in the estimation of esds in distances, angles
 and torsion angles; correlations between esds in cell parameters are only
 used when they are defined by crystal symmetry.  An approximate (isotropic)
 treatment of cell esds is used for estimating esds involving l.s. planes.
;
loop_
    _geom_bond_atom_site_label_1
    _geom_bond_atom_site_label_2
    _geom_bond_site_symmetry_2
    _geom_bond_distance
    _geom_bond_publ_flag
    Cl1 C1 . 1.717(7) ?
    Cl2 C1 . 1.708(7) ?
    O1 C6 . 1.355(7) ?
    O1 C9 . 1.406(8) ?
    N1 N2 . 1.260(7) ?
    N1 C2 . 1.411(8) ?
    N2 C3 . 1.408(7) ?
    C1 C2 . 1.347(9) ?
    C2 C10 . 1.486(8) ?
    C3 C8 . 1.388(8) ?
    C3 C4 . 1.390(8) ?
    C4 C5 . 1.363(9) ?
    C4 H4A . 0.9300 ?
    C5 C6 . 1.401(9) ?
    C5 H5A . 0.9300 ?
    C6 C7 . 1.369(8) ?
    C7 C8 . 1.391(8) ?
    C7 H7A . 0.9300 ?
    C8 H8A . 0.9300 ?
    C9 H9A . 0.9600 ?
    C9 H9B . 0.9600 ?
    C9 H9C . 0.9600 ?
    C10 C15 . 1.376(8) ?
    C10 C11 . 1.384(8) ?
    C11 C12 . 1.383(9) ?
    C11 H11A . 0.9300 ?
    C12 C13 . 1.375(10) ?
    C12 H12A . 0.9300 ?
    C13 C14 . 1.373(9) ?
    C13 C16 . 1.527(10) ?
    C14 C15 . 1.382(8) ?
    C14 H14A . 0.9300 ?
    C15 H15A . 0.9300 ?
    C16 H16A . 0.9600 ?
    C16 H16B . 0.9600 ?
    C16 H16C . 0.9600 ?
    Cl3 C17 . 1.721(7) ?
    Cl4 C17 . 1.704(7) ?
    O2 C22 . 1.356(5) ?
    O2 C25 . 1.419(8) ?
    N3 N4 . 1.247(7) ?
    N3 C18 . 1.413(8) ?
    N4 C19 . 1.426(6) ?
    C17 C18 . 1.342(9) ?
    C18 C26 . 1.493(7) ?
    C19 C20 . 1.3900 ?
    C19 C24 . 1.3900 ?
    C20 C21 . 1.3900 ?
    C20 H20A . 0.9300 ?
    C21 C22 . 1.3900 ?
    C21 H21A . 0.9300 ?
    C22 C23 . 1.3900 ?
    C23 C24 . 1.3900 ?
    C23 H23A . 0.9300 ?
    C24 H24A . 0.9300 ?
    C25 H25A . 0.9600 ?
    C25 H25B . 0.9600 ?
    C25 H25C . 0.9600 ?
    C26 C27 . 1.3900 ?
    C26 C31 . 1.3900 ?
    C27 C28 . 1.3900 ?
    C27 H27A . 0.9300 ?
    C28 C29 . 1.3900 ?
    C28 H28A . 0.9300 ?
    C29 C30 . 1.3900 ?
    C29 C32 . 1.526(8) ?
    C30 C31 . 1.3900 ?
    C30 H30A . 0.9300 ?
    C31 H31A . 0.9300 ?
    C32 H32A . 0.9600 ?
    C32 H32B . 0.9600 ?
    C32 H32C . 0.9600 ?
loop_
    _geom_angle_atom_site_label_1
    _geom_angle_atom_site_label_2
    _geom_angle_atom_site_label_3
    _geom_angle_site_symmetry_1
    _geom_angle_site_symmetry_3
    _geom_angle
    _geom_angle_publ_flag
    C6 O1 C9 . . 118.5(6) ?
    N2 N1 C2 . . 114.4(5) ?
    N1 N2 C3 . . 113.6(5) ?
    C2 C1 Cl2 . . 122.4(5) ?
    C2 C1 Cl1 . . 123.6(5) ?
    Cl2 C1 Cl1 . . 114.0(4) ?
    C1 C2 N1 . . 115.2(6) ?
    C1 C2 C10 . . 122.2(6) ?
    N1 C2 C10 . . 122.6(5) ?
    C8 C3 C4 . . 118.6(6) ?
    C8 C3 N2 . . 115.9(6) ?
    C4 C3 N2 . . 125.5(5) ?
    C5 C4 C3 . . 120.5(6) ?
    C5 C4 H4A . . 119.7 ?
    C3 C4 H4A . . 119.7 ?
    C4 C5 C6 . . 120.8(6) ?
    C4 C5 H5A . . 119.6 ?
    C6 C5 H5A . . 119.6 ?
    O1 C6 C7 . . 125.1(6) ?
    O1 C6 C5 . . 115.6(6) ?
    C7 C6 C5 . . 119.3(6) ?
    C6 C7 C8 . . 119.8(6) ?
    C6 C7 H7A . . 120.1 ?
    C8 C7 H7A . . 120.1 ?
    C3 C8 C7 . . 120.9(6) ?
    C3 C8 H8A . . 119.5 ?
    C7 C8 H8A . . 119.5 ?
    O1 C9 H9A . . 109.5 ?
    O1 C9 H9B . . 109.5 ?
    H9A C9 H9B . . 109.5 ?
    O1 C9 H9C . . 109.5 ?
    H9A C9 H9C . . 109.5 ?
    H9B C9 H9C . . 109.5 ?
    C15 C10 C11 . . 118.2(6) ?
    C15 C10 C2 . . 120.7(6) ?
    C11 C10 C2 . . 121.0(6) ?
    C12 C11 C10 . . 120.3(7) ?
    C12 C11 H11A . . 119.9 ?
    C10 C11 H11A . . 119.9 ?
    C13 C12 C11 . . 121.4(7) ?
    C13 C12 H12A . . 119.3 ?
    C11 C12 H12A . . 119.3 ?
    C14 C13 C12 . . 118.0(7) ?
    C14 C13 C16 . . 121.0(7) ?
    C12 C13 C16 . . 120.9(7) ?
    C13 C14 C15 . . 121.1(7) ?
    C13 C14 H14A . . 119.5 ?
    C15 C14 H14A . . 119.5 ?
    C10 C15 C14 . . 120.9(6) ?
    C10 C15 H15A . . 119.6 ?
    C14 C15 H15A . . 119.6 ?
    C13 C16 H16A . . 109.5 ?
    C13 C16 H16B . . 109.5 ?
    H16A C16 H16B . . 109.5 ?
    C13 C16 H16C . . 109.5 ?
    H16A C16 H16C . . 109.5 ?
    H16B C16 H16C . . 109.5 ?
    C22 O2 C25 . . 119.8(5) ?
    N4 N3 C18 . . 114.9(5) ?
    N3 N4 C19 . . 113.2(5) ?
    C18 C17 Cl4 . . 122.7(6) ?
    C18 C17 Cl3 . . 123.4(6) ?
    Cl4 C17 Cl3 . . 113.9(4) ?
    C17 C18 N3 . . 115.2(6) ?
    C17 C18 C26 . . 121.7(6) ?
    N3 C18 C26 . . 123.1(5) ?
    C20 C19 C24 . . 120.0 ?
    C20 C19 N4 . . 116.1(4) ?
    C24 C19 N4 . . 123.9(4) ?
    C19 C20 C21 . . 120.0 ?
    C19 C20 H20A . . 120.0 ?
    C21 C20 H20A . . 120.0 ?
    C22 C21 C20 . . 120.0 ?
    C22 C21 H21A . . 120.0 ?
    C20 C21 H21A . . 120.0 ?
    O2 C22 C21 . . 124.5(4) ?
    O2 C22 C23 . . 115.5(4) ?
    C21 C22 C23 . . 120.0 ?
    C24 C23 C22 . . 120.0 ?
    C24 C23 H23A . . 120.0 ?
    C22 C23 H23A . . 120.0 ?
    C23 C24 C19 . . 120.0 ?
    C23 C24 H24A . . 120.0 ?
    C19 C24 H24A . . 120.0 ?
    O2 C25 H25A . . 109.5 ?
    O2 C25 H25B . . 109.5 ?
    H25A C25 H25B . . 109.5 ?
    O2 C25 H25C . . 109.5 ?
    H25A C25 H25C . . 109.5 ?
    H25B C25 H25C . . 109.5 ?
    C27 C26 C31 . . 120.0 ?
    C27 C26 C18 . . 120.5(4) ?
    C31 C26 C18 . . 119.5(4) ?
    C28 C27 C26 . . 120.0 ?
    C28 C27 H27A . . 120.0 ?
    C26 C27 H27A . . 120.0 ?
    C27 C28 C29 . . 120.0 ?
    C27 C28 H28A . . 120.0 ?
    C29 C28 H28A . . 120.0 ?
    C30 C29 C28 . . 120.0 ?
    C30 C29 C32 . . 120.2(5) ?
    C28 C29 C32 . . 119.8(5) ?
    C29 C30 C31 . . 120.0 ?
    C29 C30 H30A . . 120.0 ?
    C31 C30 H30A . . 120.0 ?
    C30 C31 C26 . . 120.0 ?
    C30 C31 H31A . . 120.0 ?
    C26 C31 H31A . . 120.0 ?
    C29 C32 H32A . . 109.5 ?
    C29 C32 H32B . . 109.5 ?
    H32A C32 H32B . . 109.5 ?
    C29 C32 H32C . . 109.5 ?
    H32A C32 H32C . . 109.5 ?
    H32B C32 H32C . . 109.5 ?
loop_
    _geom_torsion_atom_site_label_1
    _geom_torsion_atom_site_label_2
    _geom_torsion_atom_site_label_3
    _geom_torsion_atom_site_label_4
    _geom_torsion_site_symmetry_1
    _geom_torsion_site_symmetry_2
    _geom_torsion_site_symmetry_3
    _geom_torsion_site_symmetry_4
    _geom_torsion
    _geom_torsion_publ_flag
    C2 N1 N2 C3 . . . . -178.8(5) ?
    Cl2 C1 C2 N1 . . . . -176.8(5) ?
    Cl1 C1 C2 N1 . . . . 2.5(9) ?
    Cl2 C1 C2 C10 . . . . 4.8(9) ?
    Cl1 C1 C2 C10 . . . . -175.9(5) ?
    N2 N1 C2 C1 . . . . -179.8(6) ?
    N2 N1 C2 C10 . . . . -1.4(9) ?
    N1 N2 C3 C8 . . . . 178.7(6) ?
    N1 N2 C3 C4 . . . . -2.2(9) ?
    C8 C3 C4 C5 . . . . -1.1(11) ?
    N2 C3 C4 C5 . . . . 179.7(7) ?
    C3 C4 C5 C6 . . . . -0.1(11) ?
    C9 O1 C6 C7 . . . . -2.0(10) ?
    C9 O1 C6 C5 . . . . 178.1(6) ?
    C4 C5 C6 O1 . . . . -179.3(7) ?
    C4 C5 C6 C7 . . . . 0.8(11) ?
    O1 C6 C7 C8 . . . . 179.9(6) ?
    C5 C6 C7 C8 . . . . -0.3(10) ?
    C4 C3 C8 C7 . . . . 1.6(10) ?
    N2 C3 C8 C7 . . . . -179.2(6) ?
    C6 C7 C8 C3 . . . . -0.9(10) ?
    C1 C2 C10 C15 . . . . 71.9(8) ?
    N1 C2 C10 C15 . . . . -106.4(7) ?
    C1 C2 C10 C11 . . . . -110.1(7) ?
    N1 C2 C10 C11 . . . . 71.6(8) ?
    C15 C10 C11 C12 . . . . 0.2(10) ?
    C2 C10 C11 C12 . . . . -177.9(6) ?
    C10 C11 C12 C13 . . . . 1.9(11) ?
    C11 C12 C13 C14 . . . . -3.4(11) ?
    C11 C12 C13 C16 . . . . 179.4(7) ?
    C12 C13 C14 C15 . . . . 2.8(10) ?
    C16 C13 C14 C15 . . . . 180.0(6) ?
    C11 C10 C15 C14 . . . . -0.7(9) ?
    C2 C10 C15 C14 . . . . 177.4(5) ?
    C13 C14 C15 C10 . . . . -0.8(10) ?
    C18 N3 N4 C19 . . . . -177.2(5) ?
    Cl4 C17 C18 N3 . . . . -174.6(5) ?
    Cl3 C17 C18 N3 . . . . 2.6(9) ?
    Cl4 C17 C18 C26 . . . . 6.0(10) ?
    Cl3 C17 C18 C26 . . . . -176.8(5) ?
    N4 N3 C18 C17 . . . . -177.2(6) ?
    N4 N3 C18 C26 . . . . 2.2(9) ?
    N3 N4 C19 C20 . . . . 179.7(4) ?
    N3 N4 C19 C24 . . . . 1.8(7) ?
    C24 C19 C20 C21 . . . . 0.0 ?
    N4 C19 C20 C21 . . . . -178.0(5) ?
    C19 C20 C21 C22 . . . . 0.0 ?
    C25 O2 C22 C21 . . . . -4.0(8) ?
    C25 O2 C22 C23 . . . . 174.8(5) ?
    C20 C21 C22 O2 . . . . 178.8(5) ?
    C20 C21 C22 C23 . . . . 0.0 ?
    O2 C22 C23 C24 . . . . -178.9(5) ?
    C21 C22 C23 C24 . . . . 0.0 ?
    C22 C23 C24 C19 . . . . 0.0 ?
    C20 C19 C24 C23 . . . . 0.0 ?
    N4 C19 C24 C23 . . . . 177.8(5) ?
    C17 C18 C26 C27 . . . . -105.8(6) ?
    N3 C18 C26 C27 . . . . 74.8(7) ?
    C17 C18 C26 C31 . . . . 73.7(7) ?
    N3 C18 C26 C31 . . . . -105.7(6) ?
    C31 C26 C27 C28 . . . . 0.0 ?
    C18 C26 C27 C28 . . . . 179.5(5) ?
    C26 C27 C28 C29 . . . . 0.0 ?
    C27 C28 C29 C30 . . . . 0.0 ?
    C27 C28 C29 C32 . . . . -178.9(5) ?
    C28 C29 C30 C31 . . . . 0.0 ?
    C32 C29 C30 C31 . . . . 178.9(5) ?
    C29 C30 C31 C26 . . . . 0.0 ?
    C27 C26 C31 C30 . . . . 0.0 ?
    C18 C26 C31 C30 . . . . -179.5(5) ?
loop_
    _geom_hbond_atom_site_label_D
    _geom_hbond_atom_site_label_H
    _geom_hbond_atom_site_label_A
    _geom_hbond_site_symmetry_A
    _geom_hbond_distance_DH
    _geom_hbond_distance_HA
    _geom_hbond_distance_DA
    _geom_hbond_angle_DHA
    _geom_hbond_publ_flag
    C5 H5A Cg2 2_556 0.93 2.84 3.645(8) 146 yes
    C23 H23A Cg4 2_655 0.93 3.00 3.775(5) 142 yes
    C25 H25C Cg3 1_455 0.96 2.93 3.717(7) 140 yes
_shelx_space_group_comment
;
The symmetry employed for this shelxl refinement is uniquely defined
by the following loop, which should always be used as a source of
symmetry information in preference to the above space-group names.
They are only intended as comments.
;
_shelx_estimated_absorpt_T_min     0.908
_shelx_estimated_absorpt_T_max     0.961
_shelx_hkl_file
;
   1   0   0    0.50    0.80
   1   0   0    0.70    1.00
   1   0   0   -0.10    0.90
  -1   0   0    1.60    1.20
  -1   0   0    0.90    0.90
  -1   0   0   -0.20    0.90
   2   0   0   15.40    3.30
   2   0   0   24.40    3.90
  -2   0   0   16.10    3.70
   2   0   0   18.70    3.60
   2   0   0   22.20    2.90
  -2   0   0   19.10    2.80
   3   0   0    2.70    1.90
  -3   0   0    2.50    1.80
  -3   0   0    7.00    3.10
   4   0   0  331.17   17.30
  -4   0   0  370.86   14.70
  -4   0   0  345.47   18.00
  -5   0   0    0.70    2.80
  -5   0   0   -0.90    1.80
   5   0   0    5.40    3.90
  -6   0   0    5.10    4.20
  -6   0   0    9.40    3.60
   6   0   0    4.40    5.20
   1  -1   0 1159.78   22.30
   1  -1   0 1108.49   22.70
   1  -1   0 1126.09   23.50
  -1  -1   0 1160.58   23.80
  -1  -1   0 1144.49   21.70
  -1   1   0 1104.89   23.50
   1   1   0 1129.39   21.70
   1   1   0 1132.79   23.60
   1   1   0 1132.79   23.10
  -1   1   0 1108.09   22.80
  -1   1   0 1126.89   22.30
   2  -1   0  194.08    9.00
  -2  -1   0  183.78    7.20
  -2  -1   0  192.48    9.40
   2  -1   0  201.98    7.70
   2  -1   0  189.88    8.70
   2   1   0  185.68    7.20
  -2   1   0  194.88    9.10
  -2   1   0  189.58    7.70
   2   1   0  166.68    8.60
   2   1   0  183.48    8.90
  -2   1   0  184.28    9.10
   2   1   0  190.28    8.60
  -3  -1   0   22.70    4.90
  -3  -1   0   28.00    4.10
   3  -1   0   27.80    4.20
   3  -1   0   23.50    4.90
   3   1   0   31.00    5.70
  -3   1   0   31.80    5.90
  -3   1   0   24.90    4.00
   3   1   0   33.30    4.50
   4  -1   0  117.69   10.20
  -4  -1   0   98.19    9.80
  -4  -1   0  102.39    7.60
   4   1   0  107.29    9.90
  -4   1   0   91.59    9.30
  -4   1   0  103.99    8.00
  -5  -1   0   46.70    6.70
  -5  -1   0   64.39   10.70
   5  -1   0   45.10    8.30
  -5   1   0   55.79    7.90
  -5   1   0   59.49   10.40
   5   1   0   48.00    9.30
  -6  -1   0    5.90    3.50
  -6  -1   0    1.60    4.60
   6  -1   0    7.10    5.40
  -6   1   0    0.70    3.10
   6   1   0    5.80    5.30
  -6   1   0   13.20    5.40
   0  -2   0    8.60    1.50
   0  -2   0   11.80    1.80
   0  -2   0    8.20    0.90
   0   2   0   14.90    2.00
   0   2   0   10.30    0.80
   0   2   0    8.90    1.60
   1  -2   0  381.36   11.20
   1  -2   0  363.46   10.10
  -1  -2   0  350.76   10.60
   1  -2   0  362.36    9.40
  -1  -2   0  357.36    9.50
  -1   2   0  352.96   10.30
   1   2   0  353.56    9.60
   1   2   0  336.67   10.40
  -1   2   0  354.46   11.00
  -1   2   0  341.57    9.30
   1   2   0  353.96   10.20
  -2  -2   0    5.30    2.60
  -2  -2   0    6.40    2.20
   2  -2   0    4.90    2.10
   2  -2   0    4.10    2.10
   2  -2   0    2.30    1.40
  -2  -2   0    4.40    1.70
   2   2   0    2.40    1.80
  -2   2   0    5.80    1.80
   2   2   0    2.80    1.80
  -2   2   0    5.00    2.30
  -2   2   0    5.60    2.70
   2   2   0    3.60    1.30
  -3  -2   0   72.89    7.30
   3  -2   0   63.69    5.20
  -3  -2   0   73.59    5.50
   3   2   0   69.49    6.80
  -3   2   0   73.49    6.80
   3   2   0   74.09    5.40
  -3   2   0   71.09    7.10
  -3   2   0   72.79    6.10
   4  -2   0    1.00    2.80
  -4  -2   0    2.60    2.30
  -4  -2   0    0.80    2.90
   4   2   0    1.90    3.00
  -4   2   0    2.60    2.20
  -4   2   0    5.60    2.90
  -5  -2   0   44.30    8.90
  -5  -2   0   50.39    5.80
   5  -2   0   47.50    9.30
   5   2   0   43.00    8.30
  -5   2   0   44.80    7.00
  -5   2   0   45.80    8.30
  -6  -2   0    2.50    3.10
  -6  -2   0   -3.90    2.90
   6  -2   0   -3.10    3.20
   6  -2   0   -3.70    2.80
   6   2   0    3.50    3.70
  -6   2   0    7.20    4.70
   0  -3   0   -0.90    1.00
   0  -3   0   -0.20    1.10
   0   3   0   -0.10    0.50
   0   3   0   -0.30    1.20
   0   3   0    0.20    0.80
   0   3   0    0.20    0.50
  -1  -3   0 1276.97   31.20
  -1  -3   0 1234.68   26.30
   1  -3   0 1239.48   27.00
   1  -3   0 1217.98   27.30
   1  -3   0 1210.38   23.80
  -1  -3   0 1247.48   25.80
   1  -3   0 1247.28   26.50
  -1   3   0 1221.48   23.80
   1   3   0 1208.78   26.10
  -1   3   0 1229.38   27.40
   1   3   0 1226.48   25.90
   1   3   0 1232.38   26.40
   2  -3   0   18.00    3.20
   2  -3   0   18.20    3.60
   2  -3   0   20.40    3.50
  -2  -3   0   17.30    3.10
  -2  -3   0   11.70    3.10
  -2  -3   0   19.70    3.80
  -2   3   0   20.30    3.50
  -2   3   0   20.30    3.70
   2   3   0   18.40    3.60
   2   3   0   22.70    3.30
   2   3   0   23.80    4.60
  -2   3   0   14.40    3.60
  -3  -3   0  533.85   20.60
  -3  -3   0  543.75   16.40
   3  -3   0  539.45   17.90
  -3   3   0  542.15   18.20
   3   3   0  526.15   22.40
  -3   3   0  521.15   20.10
   3   3   0  528.75   16.70
  -3   3   0  558.24   22.50
  -4  -3   0   52.09    5.50
  -4  -3   0   45.10    8.30
   4   3   0   48.20    8.00
  -4   3   0   55.99    6.30
  -4   3   0   70.09    9.70
  -4   3   0   65.79    9.60
   5  -3   0   15.70    5.30
  -5  -3   0   11.80    3.30
  -5  -3   0   23.60    7.20
   5  -3   0    9.30    4.30
  -5   3   0    8.90    4.60
   5   3   0   16.60    5.10
   6  -3   0   -6.20    2.40
  -6  -3   0   -0.10    2.60
   6  -3   0    6.50    4.70
  -6  -3   0   -0.60    3.30
  -6   3   0   -3.60    2.50
   6   3   0   -4.00    2.70
   0  -4   0  315.17   10.90
   0  -4   0  317.47   11.00
   0   4   0  311.67    7.50
   0   4   0  315.67    7.30
   0   4   0  319.47   10.80
   0   4   0  326.07   11.10
  -1  -4   0  163.78    7.60
   1  -4   0  171.38    5.70
  -1  -4   0  175.68    7.80
  -1  -4   0  173.68    7.60
   1  -4   0  186.28    8.60
   1   4   0  180.88    8.40
  -1   4   0  174.88    8.60
  -1   4   0  175.58    5.50
   1   4   0  176.28    7.80
   1   4   0  171.38    7.40
  -1   4   0  166.18    8.00
   2  -4   0  779.02   22.30
  -2  -4   0  781.42   21.40
  -2  -4   0  806.62   23.00
   2  -4   0  765.62   21.90
  -2  -4   0  785.52   20.20
   2  -4   0  783.42   21.10
   2   4   0  741.33   21.50
   2   4   0  798.82   23.00
  -2   4   0  759.32   19.90
  -2   4   0  771.52   23.30
  -3  -4   0   14.50    4.30
   3  -4   0   24.30    4.90
  -3  -4   0   29.20    4.40
  -3   4   0   21.20    5.00
  -3   4   0   36.20    6.90
   3   4   0   24.00    4.40
  -4  -4   0   38.50    5.70
   4  -4   0   29.60    5.80
  -4  -4   0   32.60    7.40
   4   4   0   38.10    7.40
  -4   4   0   33.50    6.80
  -4   4   0   44.60    8.20
   5  -4   0    3.60    2.80
  -5  -4   0    0.70    1.80
  -5  -4   0    2.40    4.20
   5  -4   0    7.00    4.20
  -5   4   0    4.00    2.70
   5   4   0    3.20    3.30
  -6  -4   0    0.80    2.50
  -6  -4   0   -5.40    2.60
   6  -4   0    1.40    2.80
   6  -4   0    2.40    3.60
  -6   4   0   -2.70    2.30
   6   4   0   -1.90    3.70
   0  -5   0    2.40    2.20
   0  -5   0    1.80    2.80
   0   5   0    0.80    0.80
   0   5   0   -0.10    1.10
   0   5   0   -1.00    2.50
   0   5   0    6.20    2.70
  -1  -5   0  160.38    8.20
   1  -5   0  170.18    9.00
  -1  -5   0  172.08    7.60
   1  -5   0  168.78    9.00
   1  -5   0  152.88    5.30
  -1  -5   0  159.98    8.30
  -1   5   0  165.28    8.60
   1   5   0  176.78   10.60
  -1   5   0  162.68    5.10
   1   5   0  160.78    8.10
   1   5   0  164.88    8.80
  -1   5   0  160.38    8.80
  -2  -5   0  106.09    7.70
  -2  -5   0  117.29    7.00
   2  -5   0  117.69    6.50
   2  -5   0  103.69    6.80
   2  -5   0  119.49    8.10
  -2  -5   0  116.19    7.20
   2   5   0  108.39    7.70
  -2   5   0  107.49    8.20
   2   5   0  101.19    6.70
  -2   5   0  113.99    6.20
  -3  -5   0  100.49    9.00
   3  -5   0  105.49    8.40
  -3  -5   0  112.89    7.30
   3   5   0   93.29    6.90
  -3   5   0  100.19    7.50
   3   5   0  115.99    9.00
  -3   5   0  109.49    9.30
   4  -5   0   63.99    7.40
  -4  -5   0   53.39    5.80
  -4  -5   0   57.89    9.00
   4   5   0   64.69    9.60
  -4   5   0   71.79    7.80
  -4   5   0   47.90    8.70
  -5  -5   0    1.90    2.30
  -5  -5   0    1.70    4.90
   5  -5   0   -2.30    2.30
  -5   5   0    1.90    3.30
  -5   5   0    3.30    2.50
   5   5   0    3.30    2.70
  -6  -5   0   -4.20    2.40
   6  -5   0   -3.40    3.50
  -6  -5   0   -0.40    3.20
   6  -5   0   -3.60    3.10
   6   5   0   -6.60    3.20
  -6   5   0    1.60    4.00
   0  -6   0  253.97   11.40
   0  -6   0  231.78   10.80
   0   6   0  243.18    7.20
   0   6   0  241.18    6.70
   0   6   0  240.78   11.20
   0   6   0  242.38   10.90
   1  -6   0  612.04   20.00
   1  -6   0  610.04   19.70
  -1  -6   0  588.14   18.20
  -1  -6   0  621.74   16.90
  -1  -6   0  593.84   18.60
   1  -6   0  601.24   13.10
   1   6   0  610.74   18.60
   1   6   0  588.64   18.70
  -1   6   0  623.84   19.30
  -1   6   0  608.24   19.60
  -1   6   0  602.54   12.50
  -2  -6   0   62.79    5.60
  -2  -6   0   66.89    6.30
   2  -6   0   55.89    5.00
   2  -6   0   55.69    6.40
   2   6   0   64.59    6.70
  -2   6   0   63.89    4.60
   2   6   0   56.69    5.50
  -2   6   0   63.19    6.80
  -3  -6   0   39.50    5.80
  -3  -6   0   40.00    7.00
   3  -6   0   25.50    5.50
  -3   6   0   29.00    4.80
   3   6   0   44.80    7.00
  -3   6   0   30.00    6.60
  -4  -6   0    1.50    1.90
  -4  -6   0    4.90    4.30
   4  -6   0    4.00    2.80
  -4   6   0   -1.70    2.20
   4   6   0    2.30    3.40
  -4   6   0   -3.60    2.20
   5  -6   0   17.00    5.00
  -5  -6   0   13.70    5.70
  -5  -6   0   23.20    4.80
  -5   6   0   27.90    7.00
  -5   6   0   23.20    7.40
   5   6   0   19.80    6.00
  -6  -6   0    0.20    4.30
   6  -6   0   -2.80    3.60
  -6  -6   0    0.00    2.20
   6  -6   0   -0.90    3.20
  -6   6   0   10.50    5.80
   6   6   0   -7.00    3.70
   0  -7   0    0.40    2.30
   0  -7   0    3.20    2.20
   0   7   0    1.20    1.30
   0   7   0   -1.60    1.30
   0   7   0    1.30    0.70
   0   7   0    2.90    2.90
   1  -7   0   74.09    6.90
  -1  -7   0   68.69    6.30
   1  -7   0   66.29    3.30
  -1  -7   0   58.89    4.80
  -1  -7   0   63.59    5.80
   1   7   0   48.10    5.10
  -1   7   0   60.29    6.40
   1   7   0   64.89    6.70
   1   7   0   53.99    4.30
  -1   7   0   66.99    2.60
  -2  -7   0   26.40    4.80
  -2  -7   0   27.90    6.40
   2  -7   0   29.20    3.20
   2   7   0   31.20    5.70
  -2   7   0   26.60    3.50
  -2   7   0   20.00    5.20
   3  -7   0   13.10    4.80
  -3  -7   0   14.90    3.50
  -3  -7   0    8.70    3.60
   3   7   0   18.40    5.20
  -3   7   0   13.10    5.60
  -3   7   0   13.90    3.50
   4  -7   0   17.50    5.60
  -4  -7   0   18.30    4.40
  -4  -7   0   13.80    5.30
   4   7   0   23.00    6.10
  -4   7   0    9.20    5.20
  -4   7   0   16.10    5.20
  -5  -7   0   56.49   10.90
  -5  -7   0   51.49    7.70
   5  -7   0   48.10    8.70
   5   7   0   48.70    9.70
  -5   7   0   59.79   17.40
  -5   7   0   60.09    9.30
   6  -7   0    4.00    3.40
  -6  -7   0    2.30    3.40
   6  -7   0   -1.50    1.70
  -6  -7   0    0.50    2.90
   6   7   0    0.50    5.10
  -6   7   0    3.30    3.80
   0  -8   0  833.02   25.50
   0   8   0  827.42   25.50
   0   8   0  810.52   18.10
   0   8   0  791.92   17.10
   1  -8   0   10.20    1.50
  -1  -8   0    9.70    3.50
  -1  -8   0    6.40    2.30
  -1   8   0    8.70    1.00
   1   8   0   10.10    2.20
   1   8   0   12.50    4.30
   2  -8   0  101.79    9.00
  -2  -8   0   92.99    7.50
   2  -8   0   98.99    5.60
  -2  -8   0   94.59    7.70
  -2   8   0  111.09    9.50
  -2   8   0  104.49    5.30
  -3  -8   0    3.90    3.80
   3  -8   0    5.90    3.40
  -3  -8   0    5.50    2.90
  -3   8   0    0.90    1.70
  -3   8   0   -0.70    2.40
   3   8   0   10.80    4.70
  -4  -8   0   29.10    5.60
   4  -8   0   29.50    6.50
  -4  -8   0   32.90    8.00
  -4   8   0   33.20    8.00
   4   8   0   31.70    7.60
  -4   8   0   40.00    6.90
  -5  -8   0    7.90    4.70
  -5  -8   0    3.10    2.20
   5  -8   0   -4.60    2.20
   5   8   0    0.20    3.90
  -5   8   0    3.20    3.00
  -5   8   0   -2.90    3.30
  -6  -8   0    0.10    2.70
   6  -8   0   -5.30    3.30
  -6  -8   0   17.70    7.10
  -6   8   0    5.70    3.40
  -6   8   0   -2.90    2.50
   6   8   0    1.00    5.30
   0  -9   0   -1.50    1.80
   0   9   0    0.30    1.40
   0   9   0    0.40    0.80
   1  -9   0   30.20    6.20
  -1  -9   0   25.00    4.10
  -1  -9   0   33.10    6.20
   1   9   0   16.60    5.40
  -1   9   0   17.60    5.20
   1   9   0   25.00    3.90
   2  -9   0  107.59    5.80
   2  -9   0  122.59   10.40
  -2  -9   0  105.19    8.80
  -2  -9   0  105.69    8.30
  -2   9   0  114.19    5.30
  -2   9   0  105.29   10.10
   2   9   0  112.49   10.10
  -3  -9   0   18.30    4.80
  -3  -9   0   14.50    4.60
   3  -9   0   12.40    3.10
   3  -9   0   12.30    4.60
   3   9   0   12.70    5.40
  -3   9   0   18.60    3.70
  -3   9   0   23.00    6.50
   4  -9   0   36.10    7.80
  -4  -9   0   50.59    7.30
  -4  -9   0   24.90    6.70
  -4   9   0   33.00    8.20
   4   9   0   50.19    9.80
  -4   9   0   55.09    7.90
   5  -9   0    8.50    5.10
  -5  -9   0    5.90    5.50
  -5  -9   0    5.00    3.60
  -5   9   0    4.80    3.60
   5   9   0   -0.10    4.80
  -5   9   0    2.70    2.60
   6  -9   0    2.30    4.30
  -6  -9   0    3.20    4.50
  -6  -9   0   -5.80    2.90
  -6   9   0   13.00    6.00
   6   9   0   -9.00    3.80
  -6   9   0   -5.00    3.20
   0 -10   0   11.70    4.10
   0  10   0    6.70    3.90
   0  10   0   16.60    3.00
   0  10   0   14.40    2.10
   1 -10   0  305.17   16.50
  -1 -10   0  311.67   12.30
  -1 -10   0  309.67   15.90
   1  10   0  311.27   11.90
   1  10   0  309.17   16.30
  -1  10   0  311.27   16.50
  -2 -10   0  210.68   11.90
   2 -10   0  203.68    8.00
   2 -10   0  186.98   13.60
  -2 -10   0  214.98   13.30
   2  10   0  222.78   14.40
  -2  10   0  202.98   14.40
  -2  10   0  193.28    6.90
  -3 -10   0   53.39    8.50
   3 -10   0   42.90    8.20
  -3 -10   0   58.09    9.30
   3 -10   0   50.39    4.80
   3  10   0   67.69   10.50
  -3  10   0   49.10    4.80
  -3  10   0   42.00    8.30
  -4 -10   0    5.10    4.40
   4 -10   0   12.20    5.00
  -4 -10   0    7.20    3.70
  -4  10   0   10.20    3.90
  -4  10   0    8.80    4.80
   4  10   0   13.00    5.00
  -5 -10   0   17.20    6.90
   5 -10   0    7.40    5.40
  -5 -10   0    5.90    3.40
  -5  10   0    6.50    5.10
   5  10   0    7.60    6.60
  -5  10   0    2.40    3.60
  -6 -10   0    4.70    5.10
  -6 -10   0    1.40    2.40
   6 -10   0    1.00    3.80
  -6  10   0    1.30    3.70
   6  10   0   -3.80    4.10
  -6  10   0   -0.30    3.90
   0 -11   0   -2.60    1.40
   0  11   0   -1.30    3.10
   0  11   0    0.50    0.80
   0  11   0   -0.90    1.40
   1 -11   0  590.24   24.90
  -1 -11   0  559.24   23.30
  -1 -11   0  634.54   19.10
   1  11   0  567.84   17.50
   1  11   0  623.94   24.50
  -1  11   0  578.74   24.20
  -2 -11   0    8.00    4.20
  -2 -11   0   16.40    5.10
   2 -11   0   10.80    2.60
   2 -11   0   11.30    4.50
   2  11   0    9.20    5.40
  -2  11   0    9.10    1.70
  -2  11   0   10.70    5.00
   3 -11   0   83.39    6.50
  -3 -11   0   80.99    8.60
   3 -11   0   99.19   11.10
  -3 -11   0   84.19    9.20
  -3  11   0   81.79    5.70
  -3  11   0   83.19   12.50
   3  11   0   92.69   12.70
  -4 -11   0    1.10    2.70
  -4 -11   0    3.80    4.20
   4 -11   0   10.90    5.20
   4  11   0    8.90    6.10
  -4  11   0    8.70    5.30
  -4  11   0    2.10    2.90
   5 -11   0   -1.70    3.30
  -5 -11   0    4.10    3.20
  -5 -11   0    0.30    3.00
  -5  11   0    7.40    5.20
  -5  11   0   -0.10    2.40
   5  11   0   -9.30    4.50
   0 -12   0  133.89   11.60
   0  12   0  143.59    5.80
   0  12   0  136.49    7.00
   0  12   0  145.99   12.50
   1 -12   0   66.19   10.40
  -1 -12   0   65.39   10.10
   1  12   0   56.89    9.30
  -1  12   0   81.19   12.10
   1  12   0   64.19    6.40
   1  12   0   64.69    5.30
  -2 -12   0  122.89   11.10
   2 -12   0  101.69   11.70
  -2 -12   0  107.49    9.30
   2  12   0  112.89   11.80
  -2  12   0  109.59   11.70
   3 -12   0    8.30    2.50
   3 -12   0    9.30    4.70
  -3 -12   0    3.60    4.20
  -3 -12   0   11.10    4.50
  -3  12   0   14.00    5.60
  -3  12   0    9.70    2.60
   3  12   0    7.00    5.30
  -4 -12   0   -1.60    3.20
   4 -12   0   -6.00    2.70
  -4 -12   0    2.70    2.10
  -4  12   0   -2.40    2.60
   4  12   0    4.00    5.70
  -4  12   0   -0.90    2.10
  -5 -12   0   -3.20    2.20
  -5 -12   0   -5.40    3.90
   5 -12   0    3.80    5.80
  -5  12   0    8.20    4.80
  -5  12   0    2.40    3.20
   0 -13   0    1.10    3.70
   0  13   0   -0.80    2.20
   0  13   0    0.40    0.90
   0  13   0    0.10    3.70
  -1 -13   0    7.90    4.20
   1 -13   0    2.80    3.40
   1  13   0    0.70    5.20
  -1  13   0   -2.00    3.50
   1  13   0    2.40    2.70
  -2 -13   0   14.80    6.00
  -2 -13   0   15.00    5.00
   2 -13   0   16.90    5.50
  -2  13   0   29.80    7.60
   2  13   0   18.00    6.70
   3 -13   0    7.50    4.70
   3 -13   0    1.50    2.30
  -3 -13   0   -0.90    1.70
  -3 -13   0   -0.10    2.80
   3  13   0    1.50    4.80
  -3  13   0   -0.20    1.30
  -3  13   0    2.20    3.30
  -4 -13   0   48.30    8.90
  -4 -13   0   58.49   10.90
   4 -13   0   51.59   10.30
   4  13   0   41.10   10.20
  -4  13   0   58.69    7.80
  -4  13   0   47.30   10.80
  -5 -13   0   -5.90    3.20
   5 -13   0   -1.50    3.70
  -5 -13   0    3.40    3.10
  -5  13   0   -1.80    2.90
   5  13   0    5.20    6.20
  -5  13   0   -5.80    2.80
   0 -14   0  118.39   12.10
   0  14   0  117.69    5.20
   0  14   0  118.29   12.80
   0  14   0  118.59    6.70
   1 -14   0  119.39   12.60
  -1 -14   0  120.59   12.30
   1  14   0   99.29   13.80
   1  14   0  119.39    8.90
  -1  14   0  105.69   11.70
  -2 -14   0    1.50    3.60
   2 -14   0    0.30    3.50
  -2 -14   0   -1.20    2.70
   2  14   0    1.20    4.90
  -2  14   0    2.90    3.60
  -3 -14   0   26.80    6.60
   3 -14   0   22.80    3.30
   3 -14   0   22.00    7.50
  -3 -14   0   23.80    7.00
   3  14   0   28.80    7.70
  -4 -14   0   23.10    7.30
   4 -14   0   11.60    6.30
  -4 -14   0    5.20    4.40
  -4  14   0   11.40    3.40
  -4  14   0   10.30    6.00
   4  14   0   17.20    7.80
  -5 -14   0    9.60    4.90
   5 -14   0    3.20    4.20
  -5 -14   0    4.20    3.40
  -5  14   0    0.80    3.30
  -5  14   0    0.50    2.70
   5  14   0    5.20    5.90
   0 -15   0    0.90    4.20
   0  15   0    1.20    2.20
   0  15   0    3.70    1.30
   0  15   0    1.60    4.60
   1 -15   0  418.76   24.40
  -1 -15   0  449.46   24.00
   1  15   0  429.46   23.90
  -1  15   0  386.16   22.40
   1  15   0  443.66   17.30
  -2 -15   0    3.50    3.60
   2 -15   0   -0.30    3.10
   2  15   0    3.20    4.90
   2  15   0    0.30    3.00
  -2  15   0    1.80    3.40
  -3 -15   0   43.10    9.00
   3 -15   0   44.90   12.20
  -3 -15   0   29.30    7.50
  -3  15   0   24.80    7.70
   3  15   0   36.70   10.00
  -4 -15   0    3.60    3.10
  -4 -15   0    6.70    5.10
   4 -15   0    1.00    3.50
  -4  15   0    2.20    4.20
   4  15   0    3.20    5.90
   5 -15   0    4.00    4.80
  -5 -15   0    7.10    3.70
  -5 -15   0   20.70    7.80
   5  15   0   21.90    6.80
  -5  15   0    3.00    4.10
  -5  15   0    7.20    5.70
   0 -16   0  167.88   15.50
   0  16   0  163.88   15.00
   0  16   0  149.49    6.70
   0  16   0  161.08    5.70
  -1 -16   0   43.10    9.40
   1 -16   0   45.10   10.30
   1  16   0   49.20    7.40
   1  16   0   56.29   10.80
  -1  16   0   47.00   10.30
  -2 -16   0    4.80    4.10
   2  16   0   14.80    4.80
  -2  16   0    4.40    3.40
   2  16   0   15.00    6.20
  -3 -16   0    1.80    3.50
   3 -16   0   -4.40    4.10
  -3 -16   0    1.00    3.10
   3  16   0    5.10    5.10
  -3  16   0   -0.10    3.90
  -4 -16   0    4.50    3.20
   4 -16   0    4.20    5.40
   4 -16   0    7.90    2.10
  -4 -16   0    7.60    5.80
  -4  16   0    8.20    4.50
   4  16   0   -2.60    4.70
   0 -17   0    3.40    4.20
   0  17   0    1.20    4.20
   0  17   0    0.90    1.30
   0  17   0    3.40    0.90
  -1 -17   0    3.20    3.80
   1 -17   0    5.70    4.80
   1  17   0   -0.30    2.80
  -1  17   0    0.70    4.00
   1  17   0    2.40    5.70
   2 -17   0    9.60    6.40
  -2 -17   0    9.30    5.80
   2  17   0   21.10    7.50
   2  17   0   19.30    5.00
  -2  17   0    8.40    5.80
  -3 -17   0   -2.10    2.90
   3 -17   0    5.40    4.80
   3  17   0    3.50    3.40
   3  17   0   -1.20    5.00
  -3  17   0   -2.30    1.60
  -4 -17   0   16.40    5.90
  -4 -17   0    4.30    4.10
   4 -17   0    2.70    5.10
  -4  17   0   15.50    6.40
   4  17   0   18.30    7.90
   0 -18   0   76.19   13.80
   0  18   0   57.29   11.90
   1 -18   0    3.80    5.00
  -1 -18   0    3.10    5.00
   1  18   0    2.20    3.40
  -1  18   0    0.60    3.10
  -2 -18   0   13.50    6.20
   2 -18   0   14.00    5.10
   2  18   0   11.40    5.60
   2  18   0   10.50    6.80
  -2  18   0   10.10    5.90
   3 -18   0    0.50    4.60
  -3 -18   0    2.70    2.70
  -3  18   0    5.90    4.10
   3  18   0    0.10    4.50
   3  18   0   -5.40    3.80
  -4 -18   0    6.70    4.40
   4 -18   0   -1.70    4.60
   4  18   0   -0.70    3.50
  -4  18   0    2.20    5.10
   4  18   0    0.70    5.30
   0 -19   0    1.60    3.60
   0  19   0    2.00    3.80
   1 -19   0   42.00   10.20
  -1 -19   0   26.30    7.90
   1  19   0   25.40    6.10
   1  19   0   26.40    8.20
  -1  19   0   27.70    8.50
  -2 -19   0   -2.90    2.80
   2 -19   0    2.20    3.30
  -2  19   0    5.10    4.10
   2  19   0    2.50    3.90
   2  19   0   -1.10    4.20
   3 -19   0   -5.40    2.80
  -3 -19   0   -0.80    3.50
  -3  19   0    2.20    5.30
   3  19   0   -0.50    3.90
   3  19   0    7.00    6.60
   0 -20   0   11.30    6.30
   0  20   0   -0.10    5.10
  -1 -20   0   15.00    6.50
   1 -20   0   11.20    6.10
  -1  20   0    7.90    6.40
   1  20   0    3.50    5.50
   1  20   0    5.30    4.10
  -2 -20   0   -3.40    2.80
   2 -20   0   10.80    5.30
  -2  20   0    6.50    5.70
   2  20   0   -1.40    4.20
   2  20   0    6.50    5.00
   3 -20   0   -2.90    4.70
  -3 -20   0    9.20    4.90
   3  20   0   11.00    6.20
  -3  20   0    0.70    5.30
   3  20   0    2.20    4.70
   0 -21   0   -3.40    4.00
   0  21   0    4.80    5.30
   1 -21   0   -1.80    3.70
  -1 -21   0    7.80    5.80
   1  21   0    1.70    3.60
  -1  21   0    2.00    4.10
   1  21   0    3.40    4.90
   2 -21   0   -2.80    4.30
  -2 -21   0    4.70    5.30
   2  21   0   11.80    6.70
  -2  21   0    0.50    4.20
   2  21   0   -1.70    4.00
   0 -22   0    5.10    6.80
   0  22   0    2.20    5.40
   1 -22   0   -6.60    3.50
  -1 -22   0   -3.40    3.50
   1  22   0    4.10    5.50
  -1  22   0    1.40    4.30
   1  22   0   -3.30    2.90
  -6   0   1   -0.80    3.90
  -6   0   1    6.40    3.60
   6   0  -1    1.00    4.00
   5   0  -1    2.50    3.50
  -5   0   1   -0.90    3.30
  -5   0   1    3.00    2.50
   4   0  -1    1.50    2.40
  -4   0   1    0.50    3.30
   3   0  -1   19.10    3.60
  -3   0   1   11.80    3.90
  -3   0   1   18.60    3.80
   3   0  -1   17.80    4.00
   2   0  -1    0.90    1.10
   2   0  -1    0.20    1.10
  -2   0   1   -2.00    1.20
  -2   0   1    1.30    1.30
  -2   0   1   -0.50    1.60
   2   0  -1    0.00    1.40
   1   0  -1  233.08    6.70
   1   0  -1  229.18    7.50
  -1   0   1  222.98    7.10
  -1   0   1  236.78    6.80
   1   0  -1  214.38    7.00
  -1   0   1  232.18    7.70
   1   0   1  247.38    8.40
   1   0   1  250.87    5.90
  -1   0  -1  249.88    5.90
  -1   0  -1  252.37    8.50
   1   0   1  259.47    8.70
   1   0   1  248.98    8.50
   2   0   1    4.10    1.20
  -2   0  -1    2.60    1.20
  -2   0  -1    2.30    1.70
   2   0   1    3.60    2.20
   2   0   1    0.50    1.90
   2   0   1    4.50    1.90
   3   0   1   14.20    4.00
  -3   0  -1   13.80    4.10
  -3   0  -1   12.70    2.80
   3   0   1   17.40    3.40
  -4   0  -1    0.50    3.00
  -4   0  -1   -1.10    1.60
   4   0   1    0.70    2.80
   4   0   1   -2.80    1.50
  -5   0  -1   22.90    6.90
   5   0   1   32.50    8.10
   6   0   1   -5.30    3.00
  -6   0  -1    1.80    3.00
   6   0   1   -3.60    2.50
  -6  -1   1    7.80    3.70
  -6  -1   1    3.10    4.30
   6   1  -1    2.80    3.90
  -6   1   1    0.30    3.90
  -6   1   1    5.30    3.90
  -5  -1   1   10.30    4.50
  -5  -1   1   11.90    3.70
   5  -1  -1   16.20    5.30
  -5   1   1    6.60    3.60
   5   1  -1    4.90    3.90
  -5   1   1   10.70    4.00
  -4  -1   1   28.30    6.20
   4  -1  -1   39.40    7.20
  -4   1   1   40.20    6.40
   4   1  -1   29.40    5.90
  -4   1   1   38.80    7.40
  -3  -1   1    1.70    1.70
  -3  -1   1    2.60    2.20
   3  -1  -1    2.70    2.00
   3   1  -1    5.50    2.00
   3   1  -1    0.30    1.50
  -3   1   1    3.70    1.70
  -3   1   1    1.20    2.20
  -3   1   1    3.20    2.60
  -2  -1   1  294.77   10.30
   2  -1  -1  287.77   11.00
   2  -1  -1  287.97   10.80
  -2  -1   1  292.97   11.80
   2   1  -1  293.97   11.70
  -2   1   1  289.57   10.60
  -2   1   1  280.87   10.90
   2   1  -1  294.97   10.70
  -2   1   1  276.07   11.10
   2   1  -1  300.07   10.30
   1  -1  -1  431.96   11.20
  -1  -1   1  449.76   12.00
   1  -1  -1  438.66   11.20
  -1  -1   1  435.96   11.10
   1  -1  -1  436.96   11.00
  -1  -1   1  442.46   10.30
   1   1  -1  429.66   11.00
  -1   1   1  446.26   11.20
  -1   1   1  423.06   11.30
   1   1  -1  445.06   12.00
   1   1  -1  434.06   10.30
  -1   1   1  413.76   11.00
   0   1  -1  107.29    3.90
   0   1   1  110.29    3.80
   1  -1   1 1829.12   33.00
  -1  -1  -1 1829.52   35.90
   1  -1   1 1841.62   35.40
  -1  -1  -1 1843.02   35.90
   1  -1   1 1886.81   36.30
   1  -1   1 1866.21   33.30
  -1  -1  -1 1875.01   31.90
   1   1   1 1844.62   36.10
  -1   1  -1 1813.22   35.40
  -1   1  -1 1863.61   36.20
   1   1   1 1811.02   32.00
   1   1   1 1832.82   36.00
  -2  -1  -1  147.39    8.30
   2  -1   1  154.88    6.10
   2  -1   1  146.89    8.10
   2  -1   1  146.29    7.90
  -2  -1  -1  143.59    5.70
  -2   1  -1  152.98    8.50
   2   1   1  139.79    7.80
  -2   1  -1  153.58    6.40
   2   1   1  145.89    7.80
  -2   1  -1  138.99    7.90
   2   1   1  139.49    8.20
   2   1   1  142.59    5.60
  -3  -1  -1  109.49    8.70
  -3  -1  -1  120.89    6.40
   3  -1   1  125.39    6.70
   3  -1   1  116.19    9.20
  -3   1  -1  115.89    8.70
  -3   1  -1  102.09    6.50
   3   1   1  133.79    9.50
  -4  -1  -1  115.39   10.40
  -4  -1  -1  120.79    7.40
   4  -1   1  110.89   10.20
   4   1   1   90.99    6.50
  -4   1  -1  114.89    7.80
  -4   1  -1  125.99   10.40
   4   1   1  100.09    9.90
  -5  -1  -1   28.50    5.30
  -5  -1  -1   31.30    7.80
   5  -1   1   37.50    8.70
  -5   1  -1   42.70    6.60
  -5   1  -1   37.10    8.10
   5   1   1   23.70    7.20
   6  -1   1    2.80    2.30
  -6  -1  -1    0.10    2.70
  -6  -1  -1    6.30    4.80
   6  -1   1   -8.20    2.70
  -6   1  -1    4.10    3.50
  -6  -2   1   23.60    8.20
  -6  -2   1   16.50    4.70
   6  -2  -1   21.00    7.40
   6   2  -1    1.40    4.30
  -6   2   1   22.70    5.90
  -6   2   1   19.00    7.00
  -5  -2   1    0.40    3.10
   5  -2  -1   -0.10    2.70
  -5  -2   1    3.90    2.40
   5   2  -1    5.00    3.40
  -5   2   1    8.80    4.00
  -5   2   1    4.50    3.60
  -4  -2   1    2.20    2.70
   4  -2  -1    3.60    2.70
  -4   2   1    1.00    2.00
  -4   2   1    6.70    3.30
   4   2  -1    1.90    3.00
  -3  -2   1    2.80    2.80
  -3  -2   1    1.10    1.30
   3   2  -1    3.40    2.00
  -3   2   1    6.90    2.70
  -3   2   1    7.70    3.00
   3   2  -1    2.30    1.60
   2  -2  -1  820.72   21.80
  -2  -2   1  808.32   22.50
  -2  -2   1  814.42   20.30
   2  -2  -1  809.42   20.80
   2  -2  -1  843.52   21.40
   2   2  -1  825.82   20.80
  -2   2   1  825.02   22.00
  -2   2   1  853.21   21.50
   2   2  -1  814.12   22.50
  -2   2   1  799.82   21.10
  -1  -2   1   39.80    3.60
   1  -2  -1   41.00    2.70
   1  -2  -1   40.10    3.50
  -1  -2   1   35.70    2.70
  -1  -2   1   38.50    3.30
   1  -2  -1   39.30    3.20
   1   2  -1   35.60    3.10
   1   2  -1   36.20    3.30
  -1   2   1   41.60    2.90
  -1   2   1   43.60    3.70
  -1   2   1   38.40    3.70
   1   2  -1   37.90    2.80
   0  -2  -1  556.04   10.70
   0  -2   1  552.44   12.80
   0  -2  -1  552.94   12.50
   0  -2  -1  537.05   12.90
   0  -2   1  531.25   12.00
   0   2   1  565.74   12.50
   0   2  -1  543.35   12.80
   0   2   1  550.34   10.80
   0   2   1  562.44   13.10
   0   2  -1  554.44   12.00
   0   2  -1  538.85   12.10
   1  -2   1  131.19    5.50
  -1  -2  -1  132.69    4.60
  -1  -2  -1  132.19    6.10
   1  -2   1  121.49    5.50
   1  -2   1  128.89    6.40
  -1  -2  -1  122.09    6.00
  -1   2  -1  123.69    5.20
   1   2   1  122.89    6.20
  -1   2  -1  124.89    5.60
   1   2   1  124.69    4.60
   1   2   1  128.79    6.10
  -1   2  -1  121.19    6.40
   2  -2   1  632.04   19.50
   2  -2   1  653.13   18.80
   2  -2   1  650.33   16.40
  -2  -2  -1  672.03   19.30
  -2  -2  -1  626.24   15.10
  -2  -2  -1  663.23   19.90
   2   2   1  649.34   19.60
   2   2   1  687.23   22.80
  -2   2  -1  632.54   18.60
   2   2   1  645.14   15.50
  -2   2  -1  635.44   19.80
  -3  -2  -1    6.50    3.20
  -3  -2  -1    4.90    1.90
   3  -2   1    6.60    2.10
  -3   2  -1    7.00    2.30
   3   2   1    7.20    3.50
  -3   2  -1    6.60    2.60
  -3   2  -1    0.60    2.40
  -4  -2  -1   75.89   10.70
  -4  -2  -1   68.19    5.70
   4  -2   1   67.09   10.20
  -4   2  -1   61.69    6.20
   4   2   1   75.69   10.40
   4   2   1   70.99    5.50
  -4   2  -1   62.99    9.30
   5  -2   1    5.00    4.00
  -5  -2  -1   -0.90    2.30
   5  -2   1   -1.70    2.20
  -5  -2  -1    5.80    3.30
   5   2   1   -3.50    2.70
  -5   2  -1    1.70    3.30
   6  -2   1   15.70    5.10
  -6  -2  -1    6.00    3.30
  -6  -2  -1   -0.10    3.80
   6  -2   1    6.40    3.60
   6   2   1   -0.70    3.20
  -6   2  -1    8.70    4.20
  -6  -3   1    2.50    3.10
   6  -3  -1    0.70    4.20
   6  -3  -1    4.10    3.10
  -6  -3   1   30.00    9.00
  -6   3   1   -1.60    3.40
   6   3  -1   -0.30    3.80
  -5  -3   1    3.00    2.70
   5  -3  -1    1.90    2.60
  -5  -3   1    0.70    1.80
  -5   3   1   -2.60    2.60
   5   3  -1    4.70    2.90
  -5   3   1    0.40    2.70
  -4  -3   1  101.29    9.90
  -4  -3   1  100.19    9.30
  -4   3   1  126.19   10.10
  -4   3   1  106.99    8.80
  -4   3   1  115.19   10.20
   4   3  -1   90.09    8.50
  -3  -3   1  182.18   11.50
  -3  -3   1  194.78    9.60
  -3   3   1  174.38   12.00
  -3   3   1  182.28   10.30
   3   3  -1  163.08    9.00
   3   3  -1  190.38   10.30
  -3   3   1  199.98   11.60
  -2  -3   1  120.79    7.90
  -2  -3   1  128.99    6.90
   2  -3  -1  131.99    8.00
   2  -3  -1  136.79    8.00
   2  -3  -1  133.79    7.30
   2   3  -1  132.09    7.10
  -2   3   1  132.49    8.10
  -2   3   1  144.59    7.30
   2   3  -1  138.59    8.20
  -2   3   1  137.89    7.80
  -1  -3   1   89.09    5.50
  -1  -3   1  100.99    5.60
  -1  -3   1   89.59    4.60
   1  -3  -1   95.29    6.00
   1  -3  -1   82.59    5.10
   1  -3  -1   92.79    3.80
   1   3  -1   90.29    5.30
   1   3  -1   87.69    5.20
  -1   3   1   87.29    5.90
  -1   3   1   84.79    3.80
   1   3  -1   96.29    5.10
  -1   3   1   82.59    5.50
   0  -3   1 1099.79   23.90
   0  -3   1 1057.89   20.70
   0  -3  -1 1040.10   22.90
   0  -3  -1 1044.60   19.00
   0  -3   1 1048.20   22.90
   0  -3  -1 1030.90   22.40
   0   3  -1 1055.69   22.00
   0   3   1 1078.49   23.20
   0   3  -1 1037.30   21.10
   0   3  -1 1045.90   22.80
   0   3   1 1048.20   19.10
   0   3   1 1061.89   22.50
  -1  -3  -1 1070.59   22.10
   1  -3   1 1008.20   22.10
   1  -3   1 1052.39   24.80
   1  -3   1 1042.30   23.50
  -1  -3  -1 1060.59   24.00
  -1  -3  -1 1073.99   23.60
   1   3   1 1036.60   23.30
  -1   3  -1 1064.09   24.80
  -1   3  -1 1022.10   21.80
   1   3   1 1047.10   22.00
   1   3   1 1051.49   24.20
   2  -3   1  428.66   14.20
  -2  -3  -1  431.46   15.60
  -2  -3  -1  435.36   12.00
  -2  -3  -1  421.06   14.90
   2  -3   1  441.16   14.00
  -2   3  -1  439.16   14.40
   2   3   1  421.16   15.30
   2   3   1  403.56   12.00
  -2   3  -1  422.96   15.80
  -3  -3  -1  115.89    6.40
   3  -3   1  122.49    7.80
  -3  -3  -1  120.79    9.50
   3  -3   1  124.89    7.20
  -3   3  -1  112.79    8.40
   3   3   1  120.79    9.20
  -3   3  -1  113.69    9.30
  -4  -3  -1   54.69    9.10
   4  -3   1   64.89    6.40
  -4  -3  -1   64.29    5.50
   4  -3   1   58.79    9.80
   4   3   1   57.09    5.00
   4   3   1   56.39    8.70
  -4   3  -1   52.29    8.30
  -5  -3  -1    3.20    2.30
  -5  -3  -1    3.10    3.70
   5  -3   1   -1.00    2.60
   5  -3   1    7.70    3.30
  -5   3  -1    0.90    3.30
   5   3   1    9.70    4.10
   6  -3   1    0.20    2.80
   6  -3   1   -1.90    3.40
  -6  -3  -1   -1.00    2.50
  -6  -3  -1   -0.60    3.90
   6   3   1    2.10    5.30
  -6   3  -1    3.40    4.40
   6  -4  -1   -2.90    3.00
  -6  -4   1    3.90    4.80
   6  -4  -1    4.40    3.50
  -6  -4   1   -2.80    2.10
   6   4  -1   -3.50    3.50
  -6   4   1    3.30    4.00
  -5  -4   1    8.80    5.10
  -5  -4   1   20.00    5.00
   5  -4  -1   12.20    5.60
  -5   4   1   23.30    6.60
   5   4  -1   14.00    5.30
  -4  -4   1    0.60    1.80
  -4  -4   1    0.10    3.10
  -4   4   1   -0.90    2.50
   4   4  -1   -0.50    2.10
  -4   4   1    5.00    2.90
  -4   4   1   -2.50    1.60
  -3  -4   1 1003.80   30.40
  -3  -4   1  971.80   26.10
   3   4  -1  931.81   27.30
  -3   4   1 1002.30   27.60
  -3   4   1 1035.20   30.30
  -3   4   1 1004.60   28.60
   2  -4  -1   15.60    3.40
   2  -4  -1   19.00    4.10
  -2  -4   1   13.60    3.50
   2  -4  -1   18.50    3.70
  -2  -4   1   13.00    3.10
  -2   4   1   12.70    3.40
   2   4  -1   18.30    3.50
  -2   4   1   19.20    4.20
  -2   4   1   15.80    2.90
   2   4  -1   22.10    3.50
  -1  -4   1 3022.90   56.99
  -1  -4   1 3038.00   57.89
   1  -4  -1 2966.00   52.09
   1  -4  -1 3053.89   62.39
   1  -4  -1 3159.08   59.49
   1  -4  -1 3080.89   58.99
  -1   4   1 3001.80   58.69
   1   4  -1 3043.70   58.09
   1   4  -1 3049.40   56.49
   1   4  -1 3050.19   56.89
  -1   4   1 3069.79   52.29
   0  -4   1    0.60    1.90
   0  -4  -1    1.80    0.80
   0  -4   1    3.60    1.50
   0  -4   1    0.80    1.90
   0  -4  -1   -1.10    2.30
   0  -4  -1    3.10    2.10
   0   4   1   -0.60    2.40
   0   4  -1    1.30    1.80
   0   4  -1    0.60    2.10
   0   4   1    1.20    0.80
   0   4  -1    4.00    2.00
   0   4   1    2.90    1.90
   1  -4   1 4304.17   79.39
   1  -4   1 4250.37   75.19
  -1  -4  -1 4384.16   81.99
   1  -4   1 4197.98   78.49
  -1  -4  -1 4304.67   76.79
  -1  -4  -1 4266.57   77.09
  -1   4  -1 4396.86   74.79
  -1   4  -1 4316.17   79.39
   1   4   1 4220.18   76.49
   1   4   1 4322.77   79.29
  -1   4  -1 4252.47   78.19
   1   4   1 4297.07   76.89
   2  -4   1   10.60    3.20
  -2  -4  -1   10.30    2.40
   2  -4   1   10.40    2.70
  -2  -4  -1   12.40    3.10
  -2  -4  -1    8.80    3.10
   2  -4   1   10.30    2.50
  -2   4  -1    8.60    2.30
   2   4   1   10.10    3.30
   2   4   1   13.10    2.70
  -2   4  -1    9.60    3.40
  -3  -4  -1  142.59    7.40
  -3  -4  -1  135.19   10.00
   3  -4   1  141.39    9.00
  -3   4  -1  130.99   10.20
   3   4   1  140.59    7.50
  -3   4  -1  140.49    9.20
   3   4   1  148.99   10.40
  -4  -4  -1   -1.00    1.50
  -4  -4  -1    8.00    4.80
   4  -4   1   -1.90    1.80
   4   4   1    1.60    2.80
  -4   4  -1    1.70    3.40
  -4   4  -1    5.90    3.10
   4   4   1   -0.30    1.70
   5  -4   1   15.60    6.00
   5  -4   1   13.10    5.00
   5   4   1   21.00    6.00
  -5   4  -1   17.80    6.40
  -6  -4  -1    1.60    4.10
   6  -4   1   -7.20    3.00
  -6  -4  -1   -3.30    2.10
   6  -4   1    4.00    3.00
   6   4   1   -1.70    3.40
  -6   4  -1   -1.90    3.30
  -6  -5   1    6.00    4.80
   6  -5  -1    7.20    4.60
   6  -5  -1    6.50    3.30
  -6  -5   1    2.70    3.20
  -6   5   1    3.30    4.50
   6   5  -1   -1.80    3.70
  -5  -5   1    1.80    2.30
  -5  -5   1   13.30    9.80
   5  -5  -1    7.20    3.70
  -5   5   1    8.30    3.70
   5   5  -1   -2.90    2.40
  -5   5   1    4.90    3.50
  -4  -5   1   42.20    8.90
  -4  -5   1   43.00    6.50
   4  -5  -1   36.70    7.00
  -4   5   1   43.90    8.50
   4   5  -1   42.00    7.40
  -4   5   1   42.30    7.40
   3  -5  -1  117.49    9.00
  -3  -5   1   93.99    8.90
  -3  -5   1  103.39    7.40
  -3   5   1  105.49    7.60
  -3   5   1  101.69    8.80
   3   5  -1  111.79    8.40
   2  -5  -1  167.48    9.70
  -2  -5   1  158.68    8.60
  -2  -5   1  156.18    9.30
   2  -5  -1  141.09    6.70
  -2   5   1  155.38    7.20
   2   5  -1  158.88    8.80
  -2   5   1  158.88    9.90
   2   5  -1  154.88    8.70
   1  -5  -1   79.69    6.30
  -1  -5   1   79.49    5.60
   1  -5  -1   91.89    6.80
  -1  -5   1   82.99    5.90
   1  -5  -1   81.69    6.00
   1  -5  -1   79.89    2.90
   1   5  -1   83.49    5.90
  -1   5   1   80.79    3.00
   1   5  -1   89.49    6.20
  -1   5   1   98.69    7.20
   0  -5  -1   24.30    1.80
   0  -5   1   29.80    4.40
   0  -5   1   23.20    2.60
   0  -5  -1   36.30    5.90
   0  -5   1   24.90    4.20
   0  -5  -1   22.70    3.80
   0   5   1   24.10    4.60
   0   5   1   34.30    5.40
   0   5   1   26.50    1.90
   0   5  -1   26.20    4.40
   0   5  -1   33.60    3.90
   1  -5   1  139.09    6.10
   1  -5   1  132.29    8.00
  -1  -5  -1  141.59    7.90
  -1  -5  -1  157.78    7.20
   1  -5   1  132.79    7.90
  -1  -5  -1  153.28    7.70
   1   5   1  140.59    7.30
  -1   5  -1  137.49    5.60
  -1   5  -1  140.69    7.80
  -1   5  -1  137.29    8.30
  -2  -5  -1  303.97   13.10
   2  -5   1  289.97   12.70
  -2  -5  -1  285.27   11.00
   2  -5   1  269.17   11.50
   2  -5   1  274.57   10.90
  -2   5  -1  301.87   11.10
   2   5   1  289.37   13.20
  -2   5  -1  290.77   14.10
  -3  -5  -1  228.28   10.00
  -3  -5  -1  220.58   13.10
   3  -5   1  227.58   12.10
   3   5   1  220.48   10.30
   3   5   1  220.58   13.10
  -3   5  -1  228.78   14.00
  -3   5  -1  216.98   13.50
   4  -5   1   17.70    5.10
  -4  -5  -1   22.00    6.00
  -4  -5  -1   21.50    4.20
   4   5   1   20.50    5.80
  -4   5  -1   22.40    5.30
  -4   5  -1   18.50    6.00
  -5  -5  -1    5.20    2.70
   5  -5   1   11.50    4.20
  -5  -5  -1    4.20    3.80
   5  -5   1    8.70    5.20
   5   5   1    8.80    4.00
  -5   5  -1    1.10    3.10
  -6  -5  -1    1.60    2.60
   6  -5   1    4.70    3.40
  -6  -5  -1   -7.50    3.20
   6  -5   1    1.20    3.40
   6   5   1   -1.10    3.70
  -6   5  -1   -2.70    3.20
  -6  -6   1    5.40    5.60
   6  -6  -1    8.50    4.50
  -6  -6   1    4.20    2.70
   6  -6  -1    4.80    4.30
  -6   6   1    5.70    4.50
   6   6  -1    3.40    4.20
  -5  -6   1    4.80    4.90
   5  -6  -1    4.30    3.50
  -5  -6   1    3.10    3.00
  -5   6   1    7.30    4.20
   5   6  -1    7.90    4.10
  -5   6   1    6.70    4.20
  -4  -6   1   32.10    7.60
  -4  -6   1   42.30    6.70
   4  -6  -1   31.00    6.80
  -4   6   1   37.40    7.80
  -4   6   1   32.20    6.10
   4   6  -1   33.10    7.00
  -3  -6   1    5.50    3.70
  -3  -6   1   12.80    3.60
   3  -6  -1   14.00    4.60
  -3   6   1   13.80    4.50
   3   6  -1   13.40    4.60
  -3   6   1   14.60    3.80
  -2  -6   1  214.18   10.70
  -2  -6   1  207.88   11.00
   2  -6  -1  207.08    8.10
   2  -6  -1  230.48   12.30
  -2   6   1  197.18    7.90
   2   6  -1  227.88   12.90
   2   6  -1  204.78   10.70
  -1  -6   1   64.59    5.20
  -1  -6   1   60.99    5.80
   1  -6  -1   69.59    6.20
   1  -6  -1   64.49    6.20
   1  -6  -1   68.99    2.40
   1   6  -1   64.59    5.90
  -1   6   1   63.39    5.60
  -1   6   1   73.79    6.80
   1   6  -1   73.89    6.00
   0  -6  -1 1249.57   30.50
   0  -6   1 1283.07   31.00
   0  -6  -1 1212.68   30.20
   0  -6  -1 1252.07   23.10
   0  -6   1 1229.68   29.60
   0   6  -1 1203.58   29.60
   0   6   1 1220.38   30.60
   0   6   1 1259.47   30.10
   0   6   1 1248.78   23.10
   0   6  -1 1216.68   30.30
   0   6  -1 1232.98   24.70
   0   6  -1 1230.28   25.90
  -1  -6  -1   56.59    4.50
   1  -6   1   49.30    5.40
  -1  -6  -1   53.29    5.20
   1  -6   1   51.69    3.90
  -1  -6  -1   54.49    5.50
   1  -6   1   55.69    5.60
  -1   6  -1   54.89    5.70
   1   6   1   43.40    4.40
  -1   6  -1   54.09    5.20
  -1   6  -1   51.09    3.30
   1   6   1   55.39    6.30
   2  -6   1  840.42   22.00
   2  -6   1  842.92   25.20
  -2  -6  -1  808.72   22.50
  -2  -6  -1  836.62   24.50
  -2   6  -1  830.72   21.10
   2   6   1  871.51   26.10
   2   6   1  853.61   23.20
  -2   6  -1  842.92   26.60
   3  -6   1    3.80    2.30
  -3  -6  -1   -0.30    1.20
  -3  -6  -1   -1.60    2.20
   3   6   1   -1.10    2.30
  -3   6  -1   -0.50    1.40
  -3   6  -1    1.70    2.80
   4  -6   1   30.20    6.60
  -4  -6  -1   31.60    7.40
  -4  -6  -1   14.50    3.70
  -4   6  -1   18.40    4.80
  -4   6  -1   17.60    5.90
   4   6   1   24.80    5.90
   5  -6   1   11.10    3.10
  -5  -6  -1    8.70    3.40
  -5  -6  -1   10.70    4.90
  -5   6  -1    6.00    5.80
   5   6   1    9.40    4.70
  -5   6  -1    6.20    3.30
   6  -6   1    8.80    4.00
   6  -6   1    7.10    4.50
  -6  -6  -1    4.20    5.20
  -6  -6  -1   11.40    3.50
   6   6   1    2.50    5.40
  -6   6  -1    8.20    4.60
   6  -7  -1    7.90    5.50
  -6  -7   1    3.70    5.30
  -6  -7   1    0.60    2.70
   6   7  -1   10.00    5.50
  -6   7   1    8.70    5.90
  -6   7   1    8.70    4.70
  -5  -7   1    2.30    2.70
   5  -7  -1    1.30    3.40
  -5  -7   1    5.00    4.30
   5   7  -1    3.30    4.00
  -5   7   1    2.20    3.40
  -5   7   1    1.60    2.90
  -4  -7   1   51.69    9.30
  -4  -7   1   44.30    6.80
   4  -7  -1   43.50    8.20
  -4   7   1   48.70    8.70
   4   7  -1   39.50    8.00
  -4   7   1   47.20    7.00
   3  -7  -1    1.50    2.90
  -3  -7   1    5.90    3.70
  -3  -7   1    2.60    2.10
   3   7  -1    5.90    3.80
  -3   7   1    3.80    2.20
  -3   7   1    5.90    4.20
   2  -7  -1  364.66   16.60
  -2  -7   1  318.77   16.80
  -2  -7   1  352.36   14.90
   2  -7  -1  341.27   10.60
  -2   7   1  343.07   10.50
  -2   7   1  345.07   16.30
   2   7  -1  354.86   14.90
  -1  -7   1   38.70    6.00
  -1  -7   1   44.70    6.40
   1  -7  -1   37.50    5.80
  -1  -7   1   38.40    4.20
  -1   7   1   30.00    5.80
   1   7  -1   37.50    5.60
   0  -7   1  956.70   25.80
   0  -7  -1  911.81   26.20
   0  -7  -1  943.01   18.60
   0  -7   1  942.41   26.70
   0  -7  -1  923.71   26.20
   0   7  -1  897.21   26.10
   0   7   1  920.01   26.70
   0   7   1  928.01   18.40
   0   7  -1  952.90   26.00
   0   7  -1  967.30   21.50
   0   7  -1  920.71   20.00
   0   7   1  919.21   25.60
  -1  -7  -1  156.38    9.30
   1  -7   1  152.48    6.60
   1  -7   1  175.08   10.50
  -1  -7  -1  174.68    8.10
  -1   7  -1  157.88   10.00
   1   7   1  163.88    9.10
  -1   7  -1  167.08    6.00
   1   7   1  174.48   10.50
   1   7   1  168.18    7.70
  -2  -7  -1   41.50    5.70
   2  -7   1   44.50    7.20
  -2   7  -1   50.19    7.60
   2   7   1   46.50    5.00
  -2   7  -1   33.00    3.50
  -3  -7  -1    2.40    3.30
   3  -7   1   -0.40    1.90
  -3  -7  -1    2.10    1.80
   3   7   1    6.50    3.80
  -3   7  -1    2.10    3.20
  -3   7  -1    7.30    3.10
  -4  -7  -1   95.89   10.10
  -4  -7  -1   79.29    9.10
   4  -7   1   54.79    8.50
   4   7   1   95.59   12.70
  -4   7  -1   80.79    7.80
  -4   7  -1   99.69   13.70
   5  -7   1    9.10    5.10
  -5  -7  -1    8.50    5.40
  -5  -7  -1   12.20    3.60
   5   7   1   15.60    6.10
  -5   7  -1   12.40    4.50
  -5   7  -1    8.40    5.40
  -6  -7  -1    0.10    2.90
  -6  -7  -1   -7.10    2.60
   6  -7   1    3.30    3.40
   6  -7   1    8.50    4.50
   6   7   1   -3.80    4.10
  -6   7  -1    2.90    4.20
  -6  -8   1   -4.10    2.90
  -6  -8   1    1.40    2.40
   6  -8  -1    3.20    3.40
  -6   8   1    6.90    3.90
  -6   8   1   -0.10    3.80
   6   8  -1   -3.50    4.80
  -5  -8   1    6.70    5.30
  -5  -8   1    8.50    3.80
   5  -8  -1    2.00    3.60
   5   8  -1    7.70    5.00
  -5   8   1    6.00    3.90
  -5   8   1    3.70    4.30
  -4  -8   1   12.60    4.10
   4  -8  -1    6.50    4.00
  -4  -8   1    4.50    4.20
  -4   8   1    8.00    3.70
  -4   8   1   11.20    5.00
   4   8  -1   14.30    5.40
  -3  -8   1   78.69    8.70
   3  -8  -1   63.79    5.20
   3  -8  -1   66.69    9.70
  -3  -8   1   64.29    6.60
  -3   8   1   76.89   10.90
   3   8  -1   73.59    9.90
  -3   8   1   65.49    5.70
  -2  -8   1   19.10    4.70
   2  -8  -1    7.80    3.50
   2  -8  -1   11.50    2.10
  -2  -8   1    8.90    3.50
   2   8  -1   14.80    4.90
  -2   8   1    7.60    3.60
  -2   8   1   11.70    2.20
  -1  -8   1  712.03   23.30
  -1  -8   1  685.13   22.00
  -1  -8   1  683.33   19.70
   1   8  -1  706.13   19.20
  -1   8   1  676.93   26.80
   1   8  -1  719.73   22.70
   0  -8   1   66.09    6.80
   0  -8  -1   66.29    6.80
   0   8  -1   66.79    4.00
   0   8   1   68.89    3.30
   0   8  -1   62.29    4.70
   0   8   1   70.49    7.70
   0   8  -1   63.99    6.90
   1  -8   1  110.69    5.50
   1  -8   1   98.19   10.00
  -1  -8  -1  109.59    6.50
  -1  -8  -1  111.99    8.40
   1   8   1  101.49    9.00
  -1   8  -1  106.69    4.70
   1   8   1  106.39    6.20
  -2  -8  -1   21.10    4.60
   2  -8   1   18.00    4.30
  -2  -8  -1   15.20    3.70
   2  -8   1   15.00    4.60
  -2   8  -1   15.10    2.70
  -2   8  -1   16.10    4.90
   2   8   1   24.20    5.70
  -3  -8  -1  100.29    8.90
   3  -8   1  103.09    9.60
  -3  -8  -1  123.99   10.40
  -3   8  -1  120.79   11.00
   3   8   1  124.09   11.50
  -3   8  -1  113.49    7.70
   4  -8   1    8.30    3.80
  -4  -8  -1    0.80    1.80
  -4  -8  -1   -1.20    2.90
   4   8   1    3.80    4.20
  -4   8  -1    0.60    3.00
  -4   8  -1    0.50    2.70
  -5  -8  -1    9.10    4.90
  -5  -8  -1    6.00    2.50
   5  -8   1    9.20    4.40
  -5   8  -1    4.50    3.20
  -5   8  -1    7.60    4.70
   5   8   1    3.80    4.40
  -6  -8  -1   -1.10    2.50
  -6  -8  -1    7.30    5.80
   6  -8   1   10.10    3.20
   6  -8   1    3.70    4.30
  -6   8  -1    4.70    3.80
   6   8   1    4.20    6.00
  -6  -9   1   -0.70    2.10
  -6  -9   1   -3.40    4.80
   6  -9  -1   -8.00    3.30
  -6   9   1    6.10    5.80
   6   9  -1   -6.80    3.70
  -5  -9   1   21.30    5.00
   5  -9  -1   34.60    8.40
  -5  -9   1   31.50    8.90
  -5   9   1   19.20    5.70
   5   9  -1   19.20    6.60
  -5   9   1   14.50    6.10
  -4  -9   1   12.80    5.80
   4  -9  -1    2.90    3.60
  -4  -9   1   14.30    4.80
  -4   9   1   10.50    2.80
   4   9  -1   10.40    6.00
  -4   9   1   16.40    6.40
  -3  -9   1   32.90    6.10
   3  -9  -1   28.20    6.90
  -3  -9   1   21.60    5.90
   3  -9  -1   37.80    4.00
  -3   9   1   37.40    4.20
   3   9  -1   24.20    6.70
  -3   9   1   30.80    7.40
   2  -9  -1   24.30    6.50
   2  -9  -1   19.10    2.20
  -2  -9   1   18.50    4.70
  -2  -9   1   14.10    4.00
  -2   9   1   14.40    2.30
  -2   9   1   12.10    4.40
   2   9  -1   15.20    5.80
  -1  -9   1   47.10    7.00
   1  -9  -1   46.80    7.70
   1   9  -1   58.09    8.20
  -1   9   1   52.59    8.00
   1   9  -1   51.69    4.50
   1   9  -1   49.30    5.30
   0  -9  -1   11.30    3.90
   0  -9   1   15.70    4.40
   0   9   1   13.60    1.90
   0   9  -1    8.50    4.20
   0   9  -1   14.30    3.30
   0   9  -1   16.10    2.30
   0   9   1    8.80    4.40
   0   9   1   12.70    2.10
   1  -9   1  216.58   13.10
  -1  -9  -1  217.28    9.70
   1  -9   1  210.78    7.50
  -1   9  -1  224.18   13.20
  -1   9  -1  219.78    7.00
   1   9   1  218.18    9.40
   1   9   1  211.38   13.30
  -2  -9  -1   67.69    6.80
   2  -9   1   56.39    8.30
  -2  -9  -1   77.49    7.60
   2  -9   1   66.09    5.20
  -2   9  -1   73.39    8.40
  -2   9  -1   75.39    4.80
   2   9   1   73.59    9.80
  -3  -9  -1   27.10    6.30
   3  -9   1   29.00    6.60
  -3  -9  -1   38.20    6.10
   3   9   1   29.60    7.30
  -3   9  -1   32.10    7.50
  -3   9  -1   27.50    4.80
   4  -9   1    2.80    3.70
  -4  -9  -1    4.30    4.30
  -4  -9  -1   12.70    3.80
  -4   9  -1    5.30    3.60
   4   9   1    7.70    5.30
  -4   9  -1    3.20    3.90
   5  -9   1   -1.80    3.40
  -5  -9  -1    0.20    3.60
  -5  -9  -1    0.10    1.90
  -5   9  -1    3.30    2.60
  -5   9  -1    3.10    4.00
   5   9   1    3.80    4.10
  -6  -9  -1   -2.50    3.40
  -6  -9  -1    2.20    2.70
   6  -9   1    5.20    4.40
  -6   9  -1   -4.60    2.00
   6   9   1    0.40    5.90
  -6   9  -1    0.40    4.30
  -6 -10   1    1.70    3.20
   6 -10  -1   -7.80    3.00
  -6 -10   1    2.60    4.90
  -6  10   1   -1.30    2.50
  -6  10   1   -2.70    4.00
   6  10  -1   -4.70    4.60
   5 -10  -1    2.50    4.80
  -5 -10   1    6.30    2.50
  -5 -10   1   -3.60    4.00
   5  10  -1    3.20    5.60
  -5  10   1   11.40    4.70
  -5  10   1    3.70    3.20
  -4 -10   1    4.00    4.30
  -4 -10   1    3.60    3.00
   4 -10  -1    1.60    2.90
  -4  10   1    3.20    4.10
   4  10  -1    0.80    4.20
  -4  10   1    5.80    3.10
   3 -10  -1   39.50    4.10
  -3 -10   1   41.00    7.20
  -3 -10   1   46.50    8.50
   3 -10  -1   47.00    8.50
   3  10  -1   38.90    8.10
  -3  10   1   39.60    4.20
  -3  10   1   36.20    8.80
   2 -10  -1  346.97    9.40
   2 -10  -1  367.16   19.20
  -2 -10   1  351.36   17.40
  -2 -10   1  346.17   15.90
  -2  10   1  332.07   18.20
  -2  10   1  360.16    8.80
   2  10  -1  358.56   17.40
  -1 -10   1   71.69    7.90
   1 -10  -1   81.99    8.50
   1  10  -1   77.49    7.90
   1  10  -1   64.19    5.20
  -1  10   1   70.29   10.00
   1  10  -1   77.49    6.60
   0 -10   1   27.40    6.30
   0 -10  -1   30.60    6.60
   0  10  -1   37.80    4.80
   0  10   1   32.70    7.10
   0  10  -1   31.50    6.50
   0  10  -1   31.10    2.80
   0  10   1   29.70    2.70
   0  10   1   23.90    2.10
  -1 -10  -1   39.40    6.90
   1 -10   1   32.00    6.60
   1 -10   1   40.50    3.00
  -1 -10  -1   39.10    4.40
   1  10   1   40.00    3.90
  -1  10  -1   36.40    2.50
   1  10   1   32.60    7.00
  -1  10  -1   34.00    6.80
  -2 -10  -1  492.85   20.10
   2 -10   1  486.35   22.00
  -2 -10  -1  469.25   18.40
   2 -10   1  440.36   14.50
  -2  10  -1  491.05   13.40
  -2  10  -1  455.05   21.50
   2  10   1  462.75   21.30
   3 -10   1    0.20    3.70
  -3 -10  -1    2.40    3.20
  -3 -10  -1    6.20    3.60
  -3  10  -1    8.60    4.60
   3  10   1    4.70    4.80
  -3  10  -1    1.70    2.10
   4 -10   1   31.20    7.10
  -4 -10  -1   32.60    6.30
  -4 -10  -1   27.60    7.50
   4  10   1   26.10    8.20
  -4  10  -1   38.10    8.70
  -4  10  -1   36.60    6.50
  -5 -10  -1    3.40    4.60
  -5 -10  -1    2.70    2.30
   5 -10   1   -6.00    3.70
   5  10   1   -2.10    5.40
  -5  10  -1    0.40    3.80
  -5  10  -1    5.50    3.00
  -6 -10  -1   13.00    4.20
  -6 -10  -1    9.00    6.00
   6  10   1    2.50    6.20
  -6  10  -1    8.10    4.70
  -6  10  -1    7.50    5.10
  -5 -11   1   -2.10    2.20
   5 -11  -1   -0.50    4.70
  -5 -11   1    5.60    5.20
   5  11  -1    4.30    6.20
  -5  11   1   -0.70    3.20
  -5  11   1    0.50    2.80
   4 -11  -1    7.50    4.50
  -4 -11   1   19.60    5.00
  -4 -11   1    1.30    3.40
  -4  11   1   17.00    6.00
   4  11  -1   15.70    7.00
  -4  11   1    7.70    3.10
  -3 -11   1    6.60    3.80
  -3 -11   1   -2.10    3.10
   3 -11  -1   -0.20    2.80
   3 -11  -1    1.60    1.70
  -3  11   1    3.40    1.80
  -3  11   1    0.70    4.10
   3  11  -1    0.60    4.50
  -2 -11   1   54.89    8.30
   2 -11  -1   57.79    9.80
  -2 -11   1   75.99   10.50
  -2  11   1   59.19   10.00
   2  11  -1   48.60    9.00
  -1 -11   1   21.40    6.20
   1 -11  -1   14.00    5.20
   1  11  -1   14.60    3.30
   1  11  -1   16.30    4.50
  -1  11   1   11.80    5.20
   1  11  -1   16.30    5.80
   0 -11  -1    9.20    4.10
   0 -11   1    8.80    4.10
   0  11   1   18.70    6.20
   0  11  -1   16.10    2.60
   0  11   1   15.70    1.70
   0  11   1   14.40    2.70
   0  11  -1   11.90    3.20
   0  11  -1   15.30    5.40
  -1 -11  -1   50.19    5.20
  -1 -11  -1   42.00    7.50
   1 -11   1   42.00    8.30
   1  11   1   39.10    7.80
  -1  11  -1   40.60    2.60
  -1  11  -1   40.20    8.00
   1  11   1   46.80    4.30
   2 -11   1  283.17   17.50
  -2 -11  -1  302.77   16.20
   2 -11   1  267.77   10.70
  -2 -11  -1  295.07   14.30
  -2  11  -1  295.67   17.60
   2  11   1  275.87   17.40
  -2  11  -1  295.17    9.30
   3 -11   1    4.90    2.60
  -3 -11  -1    3.00    3.60
  -3 -11  -1    2.70    2.80
   3 -11   1   -1.30    2.30
  -3  11  -1    1.40    3.70
  -3  11  -1    2.00    1.90
   3  11   1    8.20    5.90
   4 -11   1   29.90    7.50
  -4 -11  -1   14.70    4.70
  -4 -11  -1   27.00    7.70
  -4  11  -1   15.80    7.90
   4  11   1   23.80    8.20
  -4  11  -1   24.00    4.90
   5 -11   1    6.10    4.30
  -5 -11  -1    1.30    2.30
  -5 -11  -1    2.80    4.30
  -5  11  -1    1.10    2.90
   5  11   1    3.50    6.50
  -5  11  -1   -2.80    2.90
   5 -12  -1    7.30    4.60
  -5 -12   1    8.20    3.40
  -5  12   1    8.30    5.30
  -5  12   1   12.80    4.70
   5  12  -1    1.40    3.80
  -4 -12   1   -0.40    2.40
   4 -12  -1    3.20    3.10
  -4 -12   1   -3.00    3.80
  -4  12   1    2.50    2.80
  -4  12   1   -8.10    3.30
   4  12  -1    0.90    4.90
  -3 -12   1   37.60    8.50
   3 -12  -1   32.20    3.70
   3 -12  -1   13.20    6.50
  -3 -12   1   38.10    8.00
  -3  12   1   30.90    3.50
  -3  12   1   27.40    7.70
   3  12  -1   37.70    8.50
  -2 -12   1   24.80    6.30
   2 -12  -1   12.70    4.80
  -2 -12   1   18.10    5.20
  -2  12   1   17.10    6.30
   2  12  -1   10.90    5.60
  -1 -12   1  422.16   21.20
   1 -12  -1  445.96   22.10
   1  12  -1  448.96   17.20
  -1  12   1  453.15   22.20
   1  12  -1  462.05   21.40
   0 -12   1   18.20    5.40
   0 -12  -1   19.00    6.10
   0  12  -1   17.40    2.60
   0  12   1   24.90    3.40
   0  12   1   20.30    1.90
   0  12   1   23.80    7.50
   0  12  -1   14.40    5.60
   0  12  -1   16.60    3.60
   1 -12   1   57.99   10.00
  -1 -12  -1   48.60    8.80
  -1 -12  -1   69.59    6.10
  -1  12  -1   49.10    8.90
   1  12   1   47.20    9.40
  -1  12  -1   49.60    2.60
  -1  12  -1   48.60    2.60
   1  12   1   53.19    4.60
  -2 -12  -1  102.29   10.10
  -2 -12  -1   95.79    8.60
   2 -12   1  108.99   11.80
   2 -12   1  104.69    6.00
  -2  12  -1  112.49   11.80
   2  12   1  132.99   12.90
  -2  12  -1  107.99    4.90
   3 -12   1   37.20    8.70
  -3 -12  -1   43.20    8.10
   3 -12   1   43.30    6.20
  -3 -12  -1   49.70    8.20
   3  12   1   35.90    9.10
  -3  12  -1   39.20    4.40
  -3  12  -1   55.59   10.40
   4 -12   1    4.00    4.20
  -4 -12  -1    3.00    2.80
  -4 -12  -1    1.50    3.70
  -4  12  -1   -3.40    3.00
  -4  12  -1    2.50    2.40
   4  12   1   15.50    7.20
  -5 -12  -1    4.70    2.60
  -5 -12  -1    4.10    3.50
  -5  12  -1    0.40    3.40
   5  12   1   -2.30    4.90
  -5  12  -1    2.10    4.10
  -5 -13   1    5.20    3.90
   5 -13  -1    3.50    4.70
   5  13  -1    7.20    5.30
  -5  13   1    5.30    4.50
  -5  13   1    0.80    3.20
   4 -13  -1   -5.60    3.30
  -4 -13   1    6.60    3.00
  -4 -13   1   -4.80    3.70
  -4  13   1   -0.90    3.10
  -4  13   1   -2.90    1.80
   4  13  -1   -3.60    4.70
  -3 -13   1   27.30    6.80
  -3 -13   1   22.50    6.10
   3 -13  -1   20.60    3.20
   3 -13  -1   19.30    2.70
   3 -13  -1   16.50    5.80
  -3  13   1   20.50    6.90
   3  13  -1   16.70    6.80
   2 -13  -1    0.30    3.30
  -2 -13   1    0.30    2.10
  -2  13   1    2.90    3.90
   2  13  -1    2.70    3.60
   2  13  -1    2.40    4.70
   1 -13  -1  351.96   20.40
  -1 -13   1  303.47   18.60
  -1  13   1  363.06   20.60
   1  13  -1  334.77   19.20
   1  13  -1  329.47   14.90
   0 -13   1   17.70    6.90
   0 -13  -1   17.90    5.70
   0  13  -1   24.80    3.30
   0  13   1   27.40    8.10
   0  13   1   24.60    2.20
   0  13   1   24.10    3.60
   0  13  -1   24.50    4.40
   0  13  -1   10.20    5.70
  -1 -13  -1  100.79    7.60
   1 -13   1  110.29   11.80
  -1 -13  -1   89.79   10.20
   1  13   1  109.59    7.10
  -1  13  -1  103.09   11.40
   1  13   1  103.39   11.90
   2 -13   1    3.90    4.70
   2 -13   1    5.10    1.80
  -2 -13  -1   10.60    4.40
  -2 -13  -1    6.40    4.10
  -2  13  -1    8.60    1.60
  -2  13  -1    7.90    5.90
   2  13   1    9.40    5.60
  -3 -13  -1   10.60    4.50
  -3 -13  -1   14.20    5.00
   3 -13   1    2.00    3.40
   3 -13   1   16.00    5.40
  -3  13  -1   12.40    2.80
   3  13   1   20.30    6.70
  -3  13  -1    5.10    4.30
  -4 -13  -1    9.90    3.90
   4 -13   1    7.90    5.10
  -4 -13  -1   10.40    6.00
  -4  13  -1    5.90    2.70
  -4  13  -1    3.30    4.20
   4  13   1    4.40    6.20
   5 -13   1   14.60    5.50
  -5 -13  -1    3.60    5.80
  -5 -13  -1   15.40    4.10
   5  13   1   16.40    8.70
  -5  13  -1    4.20    4.40
  -5  13  -1    0.60    3.30
  -5 -14   1    5.60    3.70
   5 -14  -1    9.80    5.10
  -5 -14   1   -1.10    4.40
   5  14  -1   -1.10    4.30
  -5  14   1   -6.00    2.70
   4 -14  -1   23.40    3.90
   4 -14  -1   10.50    5.40
   4 -14  -1   12.80    2.90
  -4 -14   1   18.00    6.30
  -4 -14   1   10.20    4.30
  -4  14   1   14.00    6.90
   4  14  -1   14.10    5.80
   3 -14  -1    8.10    4.40
  -3 -14   1    9.10    5.10
  -3 -14   1    8.40    4.30
   3  14  -1   14.60    6.00
   2 -14  -1    3.00    4.20
  -2 -14   1   -1.90    2.20
   2  14  -1    8.70    4.80
   2  14  -1   -1.80    4.20
  -2  14   1    0.70    4.20
   1 -14  -1   76.39   12.00
  -1 -14   1   79.49   11.80
   1  14  -1   69.19    7.60
   1  14  -1   72.39   11.40
  -1  14   1   50.29   10.00
   0 -14  -1  120.09   12.40
   0 -14   1  123.29   12.40
   0  14  -1  143.99    8.30
   0  14   1  136.49    6.30
   0  14   1  127.19   13.00
   0  14  -1  129.79   12.70
   0  14   1  143.19    5.30
   0  14  -1  143.99    6.40
   1 -14   1   34.00    8.60
  -1 -14  -1   42.70    9.30
   1  14   1   41.70    9.60
   1  14   1   42.80    6.50
  -1  14  -1   35.70    8.60
  -2 -14  -1    9.80    4.80
   2 -14   1    5.10    4.90
  -2 -14  -1   10.70    4.00
   2  14   1   -1.50    5.70
  -2  14  -1   10.00    6.10
   3 -14   1    9.90    4.30
  -3 -14  -1   23.30    6.60
  -3 -14  -1   23.00    5.80
  -3  14  -1   13.60    6.10
  -3  14  -1   12.30    2.60
   3  14   1    5.60    5.60
  -4 -14  -1    1.90    3.50
   4 -14   1    2.80    3.80
  -4 -14  -1    5.30    4.00
   4  14   1   12.70    7.70
  -4  14  -1    4.30    4.30
  -5 -14  -1   -6.60    2.60
  -5 -14  -1   -0.60    2.30
   5 -14   1    4.80    4.60
  -5  14  -1   -0.30    3.20
  -5  14  -1    9.60    5.90
   5  14   1    0.00    5.80
  -5 -15   1    6.00    5.70
  -5 -15   1    1.50    3.50
   5 -15  -1    3.80    2.90
   5 -15  -1   -4.30    4.50
   5  15  -1   -1.60    5.00
  -5  15   1    2.30    5.30
  -4 -15   1   25.00    7.30
  -4 -15   1   38.70    9.00
   4 -15  -1   31.10    3.50
   4 -15  -1   29.70    4.90
   4 -15  -1   32.10    7.90
  -4  15   1   41.20   10.40
   4  15  -1   23.90    7.90
   3 -15  -1   -1.30    2.70
  -3 -15   1    5.30    3.60
   3  15  -1    0.20    4.60
   3  15  -1    7.20    5.00
  -3  15   1    6.30    3.80
   2 -15  -1    5.50    4.50
  -2 -15   1   23.60    7.20
  -2  15   1   16.20    5.60
   2  15  -1   12.40    5.80
   2  15  -1   16.40    5.60
   1 -15  -1    6.80    5.50
  -1 -15   1    9.00    4.80
   1  15  -1    0.80    3.90
  -1  15   1    5.90    5.30
   1  15  -1    5.50    4.20
   0 -15  -1   41.40    9.60
   0 -15   1   41.10    9.80
   0  15   1   43.00    3.70
   0  15   1   45.70    2.80
   0  15  -1   34.40    8.80
   0  15   1   39.10    9.90
   0  15  -1   48.50    3.70
   0  15  -1   48.00    5.90
  -1 -15  -1    1.20    2.60
   1 -15   1    6.80    4.60
   1  15   1   12.00    6.50
  -1  15  -1    5.40    4.60
   1  15   1    3.90    3.10
  -2 -15  -1   48.80    8.00
  -2 -15  -1   62.39   10.90
   2 -15   1   45.60   10.30
  -2  15  -1   45.30   10.10
   2  15   1   49.10   10.80
  -3 -15  -1    0.60    3.00
  -3 -15  -1    0.30    3.40
   3  15   1    6.00    6.10
  -3  15  -1   -1.00    1.30
  -3  15  -1    0.40    3.60
  -4 -15  -1   16.20    6.90
  -4 -15  -1   14.70    5.10
   4 -15   1   18.80    7.10
  -4  15  -1    7.30    2.80
   4  15   1   13.40    6.30
  -4  15  -1   24.90    7.60
   4 -16  -1    0.70    3.80
  -4 -16   1    6.00    3.50
  -4 -16   1    6.40    6.00
  -4  16   1    9.70    5.50
   3 -16  -1   27.90    7.80
  -3 -16   1   15.20    6.10
   3  16  -1   22.10    8.00
   3  16  -1   20.30    7.30
  -3  16   1   23.40    8.50
  -2 -16   1   12.20    6.40
   2 -16  -1    7.90    8.80
  -2  16   1   12.10    5.90
   2  16  -1    9.10    5.50
   2  16  -1    6.70    4.20
   1 -16  -1   11.50    6.30
  -1 -16   1   16.50    5.90
  -1  16   1   33.30    8.80
   1  16  -1   26.30    5.80
   1  16  -1   21.80    6.90
   0 -16  -1   65.59   12.00
   0 -16   1  129.29   13.30
   0  16  -1   85.49   13.10
   0  16  -1   78.49    4.40
   0  16   1   98.49   15.10
   0  16  -1   84.99    5.90
  -1 -16  -1   72.99   11.60
   1 -16   1   46.40   10.00
   1  16   1   79.29    7.40
  -1  16  -1   78.19   12.60
   1  16   1   62.69   12.10
  -2 -16  -1    5.80    4.10
   2  16   1   -0.20    4.80
  -2  16  -1    2.30    4.30
  -3 -16  -1    4.00    3.30
   3 -16   1    2.80    4.50
  -3 -16  -1    7.30    4.20
  -3  16  -1    3.10    4.10
   3  16   1    1.10    6.50
  -4 -16  -1   -1.40    3.60
   4 -16   1   -3.60    3.50
  -4 -16  -1   -5.80    3.40
  -4  16  -1    3.40    4.60
  -4  16  -1   -5.60    2.10
   4  16   1    0.70    4.90
   4 -17  -1   10.20    5.70
  -4 -17   1    5.60    4.00
   4  17  -1    0.80    4.80
  -4  17   1    7.10    5.10
   4  17  -1   10.80    4.50
   3 -17  -1   -2.40    5.20
  -3 -17   1   15.30    5.60
   3  17  -1    6.20    5.40
   3  17  -1   10.10    4.80
  -3  17   1    3.70    3.90
  -2 -17   1   -1.30    3.30
   2 -17  -1    2.90    5.00
   2  17  -1    0.10    4.50
   2  17  -1    4.00    3.40
  -2  17   1    1.30    3.80
  -1 -17   1   47.50   11.50
   1 -17  -1   44.40   11.00
   1  17  -1   47.70    9.90
   1  17  -1   29.80    8.50
   0 -17  -1   -0.20    3.40
   0  17   1    6.00    4.70
   0  17  -1    4.50    2.10
   0  17  -1    7.10    1.80
  -1 -17  -1   -0.80    3.70
   1 -17   1    6.00    3.90
   1  17   1    2.00    2.90
   1  17   1    8.00    5.70
  -1  17  -1   -3.20    4.00
   2 -17   1   10.60    5.40
  -2 -17  -1   13.00    4.90
  -2  17  -1    1.10    2.80
   2  17   1   -2.20    4.50
   2  17   1    0.40    3.20
   3 -17   1    2.50    4.90
  -3 -17  -1   15.10    5.40
  -3  17  -1    8.30    4.70
   3  17   1   12.70    8.80
  -4 -17  -1    8.70    3.50
  -4 -17  -1   -3.90    3.80
   4 -17   1   -0.90    4.10
  -4  17  -1    0.60    3.90
   4  17   1    7.70    6.30
  -4 -18   1   -1.70    2.80
   4 -18  -1    0.60    4.50
   4  18  -1    6.40    5.20
  -4  18   1   -4.40    3.30
   4  18  -1    7.10    5.60
  -3 -18   1    4.60    4.20
   3 -18  -1    3.70    5.30
   3  18  -1    6.30    4.60
   3  18  -1   10.40    6.70
  -3  18   1   10.10    4.70
   2 -18  -1   39.30   10.40
  -2 -18   1   20.40    7.50
   2  18  -1   21.40    6.80
   2  18  -1   35.70    8.60
  -2  18   1    5.20    5.20
  -1 -18   1    6.90    5.70
   1 -18  -1    3.70    5.00
  -1  18   1    6.70    5.10
   1  18  -1    3.60    5.90
   0 -18  -1   14.90    7.40
   0 -18   1   20.20    8.00
   0  18  -1   21.50    1.80
   0  18   1   20.90    7.50
   0  18  -1   20.90    2.80
   1 -18   1   12.70    6.50
  -1 -18  -1    3.00    3.70
   1  18   1    5.10    3.50
   1  18   1    1.40    4.50
  -1  18  -1    1.60    4.80
   2 -18   1    4.90    4.90
  -2 -18  -1    9.60    4.80
  -2  18  -1   11.00    5.90
   2  18   1   -4.70    3.10
   2  18   1    5.60    4.80
   3 -18   1    1.50    3.60
  -3 -18  -1    7.00    2.90
  -3  18  -1    2.20    3.60
   3  18   1   -3.30    3.00
   3  18   1   -5.30    4.20
  -3 -19   1   -0.70    3.30
   3 -19  -1  -11.50    3.70
   3  19  -1   -1.70    4.20
   3  19  -1   -1.50    4.30
  -3  19   1    5.20    4.40
  -2 -19   1   -5.30    2.50
   2 -19  -1    4.20    3.80
  -2  19   1    1.10    3.10
   2  19  -1    1.50    4.20
   2  19  -1    7.10    5.80
  -1 -19   1    1.20    3.70
   1 -19  -1   -4.40    3.80
  -1  19   1    3.80    5.30
   1  19  -1    2.40    4.10
   0 -19  -1   56.49   11.80
   0 -19   1   69.19   13.60
   0  19  -1   64.19   12.10
   0  19   1   53.79   11.60
   1 -19   1    5.40    5.60
  -1 -19  -1   -1.40    4.30
   1  19   1    4.20    5.60
   1  19   1   -0.90    2.70
  -1  19  -1   -0.70    4.00
   2 -19   1    0.20    4.70
  -2 -19  -1    6.30    4.60
  -2  19  -1    1.80    3.80
   2  19   1    7.40    5.40
   2  19   1   -1.70    3.50
   3 -19   1  -10.30    3.80
  -3 -19  -1    0.50    3.80
  -3  19  -1    5.90    5.60
   3  19   1    1.80    3.60
   3  19   1    4.10    5.30
  -3 -20   1    4.50    4.30
   3 -20  -1    6.10    5.40
   3  20  -1    7.80    5.80
  -3  20   1    1.40    5.60
   3  20  -1   -7.60    4.30
  -2 -20   1    6.80    5.90
   2 -20  -1   -5.00    4.50
  -2  20   1    4.40    4.50
   2  20  -1   -6.20    4.70
   2  20  -1   -2.80    4.20
   1 -20  -1   -2.10    4.60
  -1 -20   1    3.90    3.30
   1  20  -1    2.40    3.50
   1  20  -1    3.20    3.40
  -1  20   1    4.90    4.90
   0 -20   1    9.90    5.30
   0 -20  -1    8.80    5.70
   0  20   1    3.30    5.40
   0  20  -1   15.80    6.40
   1 -20   1   -2.20    3.60
  -1 -20  -1   10.10    5.70
  -1  20  -1    0.20    3.60
   1  20   1   -5.20    3.00
   1  20   1   -1.20    4.50
   2 -20   1    7.90    4.80
  -2 -20  -1   -0.70    3.70
  -2  20  -1   10.30    5.80
   2  20   1    2.30    5.00
   2  20   1    5.40    4.60
  -2 -21   1    2.60    3.80
   2 -21  -1   -0.20    5.00
   2  21  -1   -6.20    4.20
  -2  21   1   -3.80    2.40
   2  21  -1    8.30    5.60
   1 -21  -1    0.30    4.30
  -1 -21   1   -4.80    4.10
  -1  21   1   16.30    7.70
   1  21  -1    7.80    5.70
   0 -21  -1   -1.00    3.80
   0 -21   1    3.50    5.00
   0  21  -1   11.40    6.20
   0  21   1    2.70    4.40
   1 -21   1   18.80    7.60
  -1 -21  -1   -1.90    4.80
   1  21   1    7.80    5.70
  -1  21  -1    2.70    5.30
   1  21   1    0.40    3.60
  -2 -21  -1   -1.70    4.00
   2 -21   1   -7.10    4.70
   2  21   1   -6.00    5.20
  -2  21  -1   14.10    7.00
   2  21   1   -3.10    4.00
   1 -22  -1    9.20    6.00
  -1 -22   1    2.60    4.40
   1  22  -1   14.50    7.20
  -1  22   1    7.70    6.20
   1  22  -1   -2.50    3.50
   0 -22   1    6.20    6.70
   0 -22  -1   10.40    5.90
   0  22   1    2.80    5.20
   0  22  -1   13.80    6.20
   1 -22   1    6.40    5.90
  -1 -22  -1   10.00    6.50
   1  22   1    7.60    5.80
   6   0  -2   14.60    5.30
  -6   0   2    7.30    5.20
  -6   0   2    3.00    4.00
  -5   0   2    2.40    2.90
  -5   0   2   -3.10    1.60
   5   0  -2    1.00    2.80
   4   0  -2   38.00    6.50
  -4   0   2   25.70    6.50
  -4   0   2   43.50    6.80
  -3   0   2    2.70    2.80
  -3   0   2    3.00    2.20
   3   0  -2    3.00    1.80
  -2   0   2  522.75   15.80
  -2   0   2  537.35   14.90
  -2   0   2  537.25   16.80
   2   0  -2  526.05   15.60
   2   0  -2  517.75   14.60
   2   0  -2  535.35   16.40
  -1   0   2    1.20    1.00
   1   0  -2    2.40    1.60
   1   0  -2   -0.40    0.80
  -1   0   2    0.50    1.50
  -1   0   2    1.10    1.40
   1   0  -2    2.20    1.20
   0   0   2 2925.31   49.90
   0   0   2 2857.11   49.70
   0   0  -2 2936.91   49.90
  -1   0  -2    5.30    2.10
   1   0   2    4.00    2.00
   1   0   2    5.90    2.00
   1   0   2    5.60    0.60
   1   0   2    5.60    0.70
  -1   0  -2    4.10    2.10
  -2   0  -2   35.10    2.50
   2   0   2   38.30    4.20
  -2   0  -2   30.90    4.90
   2   0   2   38.40    5.90
   2   0   2   40.80    4.30
   2   0   2   36.30    2.30
  -3   0  -2   -1.10    2.20
   3   0   2   -1.20    0.90
   3   0   2    2.90    2.60
  -3   0  -2    0.40    1.00
   4   0   2   23.60    3.60
  -4   0  -2   23.20    6.30
  -4   0  -2   14.20    3.20
   4   0   2   28.50    6.90
   5   0   2   -2.00    2.00
   5   0   2   -2.80    2.00
  -5   0  -2    5.70    3.70
  -6   0  -2    1.50    3.30
  -6  -1   2   -1.30    2.70
  -6  -1   2   -0.80    3.20
   6  -1  -2    0.10    3.20
  -6   1   2    6.40    4.80
  -6   1   2   -1.70    2.50
   6   1  -2    0.40    2.80
   5  -1  -2    4.00    3.60
  -5  -1   2   12.20    5.90
  -5  -1   2    9.20    4.20
  -5   1   2   12.20    5.00
  -5   1   2   13.40    4.20
   5   1  -2   25.50    6.50
   4  -1  -2   45.30    7.50
  -4  -1   2   41.20    7.80
  -4  -1   2   46.10    6.90
  -4   1   2   44.00    6.70
  -4   1   2   46.00    7.70
   4   1  -2   43.90    6.90
  -3  -1   2   13.80    3.60
  -3  -1   2   10.40    3.90
  -3   1   2   13.10    4.00
   3   1  -2    7.10    2.50
   3   1  -2   18.10    3.50
  -3   1   2    7.80    2.80
  -3   1   2   16.70    4.00
  -2  -1   2  281.57   11.70
   2  -1  -2  272.47   10.60
  -2  -1   2  274.37   10.60
   2  -1  -2  266.27   10.70
   2   1  -2  271.97    9.60
   2   1  -2  276.07    9.40
   2   1  -2  283.67   10.60
   2   1  -2  280.47   11.40
  -2   1   2  257.77   10.50
  -2   1   2  272.37   10.20
  -2   1   2  276.87   11.10
   1  -1  -2  188.48    7.20
  -1  -1   2  192.78    7.30
   1  -1  -2  190.98    7.20
  -1  -1   2  182.38    7.60
   1  -1  -2  184.18    6.40
   1  -1  -2  196.68    7.00
   1   1  -2  185.98    7.50
  -1   1   2  179.48    7.20
   1   1  -2  185.58    4.90
   1   1  -2  176.58    4.80
  -1   1   2  192.38    6.50
   1   1  -2  180.58    7.10
   0  -1  -2  141.09    4.90
   0  -1   2  127.19    5.60
   0  -1   2  109.89    4.00
   0  -1   2  130.89    4.50
   0   1  -2  111.49    3.80
   0   1   2  113.69    4.10
   0   1  -2  114.79    5.40
   0   1   2  119.29    4.70
   1  -1   2  882.51   17.60
   1  -1   2  926.81   21.60
   1  -1   2  907.31   21.40
  -1  -1  -2  928.11   21.60
  -1  -1  -2  913.81   21.50
  -1   1  -2  925.01   21.70
   1   1   2  899.41   21.30
  -1   1  -2  884.71   17.50
   1   1   2  920.81   21.80
  -1   1  -2  889.51   21.10
   2  -1   2  146.29    5.50
  -2  -1  -2  147.29    4.90
  -2  -1  -2  156.18    8.90
   2  -1   2  157.98    6.10
   2  -1   2  162.58    9.40
   2  -1   2  150.08    8.40
  -2  -1  -2  160.98    8.60
   2   1   2  150.58    5.00
   2   1   2  162.18    9.20
  -2   1  -2  138.69    8.20
   2   1   2  146.89    8.40
  -3  -1  -2   85.19    4.70
   3  -1   2   85.19    8.10
  -3  -1  -2   74.69    7.30
   3  -1   2   75.29    4.80
  -3   1  -2   70.29    7.10
   3   1   2   71.39    4.30
   3   1   2   89.19    8.20
   4  -1   2   49.00    4.90
   4  -1   2   41.60    8.20
  -4  -1  -2   40.50    4.30
   4  -1   2   35.40    4.00
  -4  -1  -2   40.40    8.00
   4   1   2   49.90    4.10
  -4   1  -2   47.30    8.50
   4   1   2   52.59    8.90
  -5  -1  -2    7.20    2.20
   5  -1   2   -1.50    3.00
   5  -1   2    1.50    2.30
  -5  -1  -2    5.80    2.80
   5   1   2    0.50    3.40
   5   1   2   11.20    3.10
  -5   1  -2    4.30    4.70
   6  -1   2    2.50    3.10
  -6  -1  -2    3.80    4.10
   6  -1   2    0.00    3.90
   6   1   2    3.40    4.00
  -6   1  -2    2.80    3.70
   6   1   2   -2.60    2.30
  -6  -2   2    9.10    4.90
   6  -2  -2    8.30    4.50
  -6  -2   2    7.20    3.50
  -6   2   2    6.60    5.60
  -6   2   2    4.50    3.30
   6   2  -2   -0.10    3.20
  -5  -2   2   75.29   12.10
  -5  -2   2   67.99    7.40
   5  -2  -2   52.59    9.10
  -5   2   2   64.49   10.80
   5   2  -2   76.39   11.00
  -5   2   2   70.89    9.70
  -4  -2   2    1.50    1.80
  -4  -2   2   -0.50    2.90
  -4   2   2   -4.10    1.80
  -4   2   2    0.40    2.10
   4   2  -2    0.50    2.30
  -4   2   2    0.50    2.70
  -3  -2   2  363.86   14.30
  -3  -2   2  352.56   16.10
   3   2  -2  356.56   13.50
  -3   2   2  385.86   15.50
  -3   2   2  389.66   15.40
   3   2  -2  357.26   14.10
  -3   2   2  388.76   18.60
   2  -2  -2    2.40    1.30
  -2  -2   2    1.00    1.50
   2  -2  -2    2.70    1.70
  -2  -2   2    3.00    2.10
   2  -2  -2    3.90    1.90
  -2   2   2    1.70    1.70
  -2   2   2    1.10    1.70
  -2   2   2    3.70    2.00
   2   2  -2    1.90    1.00
   2   2  -2    3.80    1.60
   2   2  -2    4.80    1.90
   2   2  -2    1.10    1.40
  -1  -2   2 4483.45   74.89
   1  -2  -2 4503.35   77.69
   1  -2  -2 4510.75   79.39
  -1  -2   2 4444.66   79.99
   1  -2  -2 4581.94   77.29
   1  -2  -2 4590.74   78.99
  -1  -2   2 4440.46   79.39
  -1   2   2 4412.86   78.59
  -1   2   2 4431.26   79.49
   1   2  -2 4479.35   75.09
   1   2  -2 4403.06   79.09
   1   2  -2 4386.56   79.49
   0  -2   2   44.20    3.60
   0  -2  -2   44.40    2.90
   0  -2  -2   44.60    3.30
   0  -2   2   43.20    3.20
   0   2  -2   42.50    3.10
   0   2   2   47.20    3.60
   0   2  -2   42.70    2.60
   0   2   2   41.00    2.80
   0   2  -2   42.40    3.80
   1   2   2 9486.95  161.38
   2  -2   2    2.80    1.30
  -2  -2  -2   -1.60    1.40
  -2  -2  -2    1.20    1.60
   2  -2   2    1.80    1.40
  -2  -2  -2    1.70    1.00
   2  -2   2    2.50    1.10
   2   2   2    0.60    0.80
  -2   2  -2    0.30    1.50
  -2   2  -2    2.40    2.10
   2   2   2   -1.20    1.30
   3  -2   2  160.08    8.10
  -3  -2  -2  160.58   10.90
   3  -2   2  172.08   11.50
  -3  -2  -2  164.78    6.70
  -3   2  -2  147.09   10.00
   3   2   2  141.19   10.30
   3   2   2  139.49    6.40
   4  -2   2    1.00    3.50
  -4  -2  -2   -1.90    2.20
   4  -2   2    0.30    1.90
  -4  -2  -2   -2.00    1.10
   4  -2   2    0.70    1.90
  -4   2  -2    1.00    2.60
   4   2   2    4.50    3.30
   4   2   2    2.40    1.50
  -5  -2  -2   49.10    5.10
   5  -2   2   37.40    8.50
  -5  -2  -2   62.79   11.70
   5  -2   2   52.89    5.70
   5   2   2   39.00    7.90
  -5   2  -2   59.19    9.90
   5   2   2   49.90    4.90
  -6  -2  -2   -4.20    3.10
   6  -2   2   -3.80    3.00
   6  -2   2   -1.30    2.30
  -6   2  -2    4.20    3.70
   6   2   2   -2.50    3.90
   6   2   2   -1.70    2.10
   6  -3  -2   12.70    6.00
  -6  -3   2   10.20    7.10
  -6  -3   2    5.50    3.40
  -6   3   2    0.90    4.20
  -6   3   2   -3.00    3.00
   6   3  -2    0.30    3.10
  -5  -3   2    1.00    3.40
   5  -3  -2    2.60    1.90
  -5  -3   2    5.50    3.30
  -5   3   2   -0.40    2.60
  -5   3   2    1.20    4.00
   5   3  -2   -0.80    2.40
  -4  -3   2   25.00    6.50
  -4  -3   2   19.80    4.70
  -4   3   2   17.60    4.50
   4   3  -2   13.70    4.10
  -4   3   2   22.80    5.60
  -4   3   2   23.10    5.80
  -3  -3   2  122.89    8.10
  -3  -3   2  156.68   10.70
   3   3  -2  151.38    8.30
  -3   3   2  138.09    9.30
  -3   3   2  145.29    9.30
   3   3  -2  149.29    8.70
   2  -3  -2  262.47   11.60
  -2  -3   2  259.17   10.80
   2  -3  -2  250.27   10.70
   2  -3  -2  270.17   11.30
  -2  -3   2  254.07    9.20
  -2  -3   2  264.87   11.90
  -2   3   2  253.37   10.10
  -2   3   2  279.07   11.70
   2   3  -2  280.97    9.80
  -2   3   2  259.37   11.20
   2   3  -2  262.37   10.70
   1  -3  -2  140.29    5.70
  -1  -3   2  147.09    5.30
  -1  -3   2  147.49    7.10
   1  -3  -2  151.48    5.40
   1  -3  -2  151.68    7.30
   1  -3  -2  154.38    7.60
  -1   3   2  165.48    7.80
   1   3  -2  149.88    5.70
   1   3  -2  148.59    7.10
  -1   3   2  157.18    7.60
   1   3  -2  141.09    7.00
   1   3  -2  139.59    7.60
   0  -3  -2 1252.67   23.70
   0  -3   2 1251.87   26.50
   0  -3   2 1196.88   25.90
   0  -3  -2 1260.17   25.60
   0  -3  -2 1254.07   25.90
   0  -3  -2 1190.08   26.50
   0   3  -2 1224.08   24.80
   0   3   2 1240.08   27.00
   0   3  -2 1230.28   26.40
   0   3  -2 1210.78   26.20
   0   3   2 1210.18   23.80
  -1  -3  -2 1810.02   39.50
  -1  -3  -2 1705.43   35.20
  -1  -3  -2 1722.23   32.40
   1  -3   2 1642.94   34.20
   1  -3   2 1657.13   34.70
  -1   3  -2 1721.13   36.40
   1   3   2 1683.13   32.20
  -1   3  -2 1671.53   34.40
   1   3   2 1683.43   36.50
   1   3   2 1745.53   38.10
   2  -3   2  205.28    8.20
   2  -3   2  209.18    9.80
  -2  -3  -2  236.68   11.20
  -2  -3  -2  209.58    6.90
   2  -3   2  222.58    9.10
   2   3   2  205.38    7.30
   2   3   2  200.98   10.60
  -2   3  -2  214.28   11.10
  -2   3  -2  215.48   10.00
   3  -3   2    8.30    2.70
  -3  -3  -2   11.00    2.10
  -3  -3  -2   16.10    4.80
   3  -3   2   12.00    2.80
   3   3   2    6.00    1.90
  -3   3  -2    5.90    3.50
   3   3   2   13.10    4.40
  -3   3  -2   13.50    3.50
  -4  -3  -2   59.09    4.70
   4  -3   2   52.59    6.80
   4  -3   2   68.49   10.80
  -4  -3  -2   60.09    9.70
   4   3   2   56.69    9.20
  -4   3  -2   58.99    9.00
   4   3   2   62.39    4.80
   5  -3   2    2.30    4.00
  -5  -3  -2    9.00    2.90
   5  -3   2   11.50    3.60
   5   3   2    5.80    2.20
   5   3   2    8.00    4.60
  -5   3  -2    7.70    3.90
   6  -3   2    7.80    4.60
  -6  -3  -2    3.00    2.50
   6  -3   2   -1.30    2.00
  -6  -3  -2   -2.60    3.20
  -6   3  -2    2.70    4.10
   6   3   2    1.50    3.30
   6  -4  -2    2.00    3.30
  -6  -4   2    5.60    4.80
   6  -4  -2    8.20    5.40
  -6  -4   2    1.80    2.40
   6   4  -2   -0.70    3.60
  -6   4   2    1.30    4.30
  -5  -4   2   -0.70    2.00
  -5  -4   2   -0.40    3.50
   5   4  -2   10.20    4.50
  -5   4   2   -3.30    2.30
  -5   4   2    7.50    3.40
  -5   4   2    1.10    2.90
  -4  -4   2    8.60    5.00
  -4  -4   2    5.10    2.20
  -4   4   2    6.10    3.70
   4   4  -2    6.40    2.80
  -4   4   2    4.30    2.50
  -4   4   2    5.30    3.10
  -3  -4   2   24.70    4.50
  -3  -4   2   19.30    4.80
  -3  -4   2   19.30    4.30
  -3   4   2   18.50    4.60
   3   4  -2   13.70    3.80
  -3   4   2   22.30    4.60
  -3   4   2   15.60    4.50
  -2  -4   2  147.69    8.20
  -2  -4   2  145.99    6.80
   2  -4  -2  135.19    8.10
  -2  -4   2  135.79    8.70
   2  -4  -2  135.19    8.30
  -2   4   2  142.19    7.10
   2   4  -2  140.49    7.90
  -2   4   2  138.89    8.60
  -2   4   2  136.19    8.50
   2   4  -2  132.99    6.90
   1  -4  -2    9.90    2.00
   1  -4  -2   10.80    1.70
  -1  -4   2   15.10    3.30
   1  -4  -2   12.40    3.90
  -1  -4   2   11.40    2.40
   1  -4  -2   14.30    3.10
  -1   4   2    8.40    2.90
   1   4  -2    9.70    3.10
   1   4  -2   10.00    2.60
  -1   4   2    7.80    3.40
   0  -4  -2  200.58    6.20
   0  -4  -2  210.28    8.70
   0  -4  -2  217.98    9.60
   0  -4   2  204.68    8.10
   0  -4   2  191.18    8.70
   0   4  -2  206.98    8.60
   0   4   2  206.48    8.40
   0   4  -2  193.08    7.90
   0   4   2  202.98    6.50
   0   4  -2  196.78    8.60
   0   4   2  213.18    9.70
   1  -4   2  135.09    7.30
  -1  -4  -2  139.49    6.40
   1  -4   2  141.79    6.90
   1  -4   2  149.59    8.00
  -1  -4  -2  138.89    7.00
  -1  -4  -2  144.49    8.00
   1   4   2  134.59    8.00
  -1   4  -2  139.39    7.90
   1   4   2  145.79    6.40
   1   4   2  148.29    8.40
  -1   4  -2  137.29    6.70
  -2  -4  -2  829.82   19.40
   2  -4   2  810.02   22.90
   2  -4   2  809.82   21.30
   2  -4   2  884.21   22.80
  -2  -4  -2  838.02   24.30
   2   4   2  828.92   19.90
  -2   4  -2  882.21   22.90
  -2   4  -2  848.32   25.30
   2   4   2  839.22   25.00
   3  -4   2    1.00    1.50
  -3  -4  -2    1.20    1.20
  -3  -4  -2    0.60    2.70
   3  -4   2    4.70    1.60
   3   4   2    0.30    2.40
  -3   4  -2    0.70    1.90
  -3   4  -2    2.90    2.30
   3   4   2    5.60    1.80
  -4  -4  -2   38.40    8.00
   4  -4   2   32.80    5.80
  -4  -4  -2   36.80    4.20
  -4   4  -2   29.80    7.40
   4   4   2   39.10    8.30
   4   4   2   46.90    5.90
  -4   4  -2   35.70    7.40
  -5  -4  -2    2.20    1.80
   5  -4   2    3.20    3.20
   5  -4   2    2.70    2.20
  -5  -4  -2    1.80    2.60
   5   4   2    2.60    3.30
  -5   4  -2    4.40    2.90
   5   4   2    0.30    4.40
  -6  -4  -2    5.30    2.50
   6  -4   2    6.70    5.30
  -6  -4  -2    6.70    5.50
   6  -4   2    4.70    3.20
   6   4   2    5.90    4.60
  -6   4  -2    5.20    4.30
  -6  -5   2    1.90    4.20
   6  -5  -2   -0.90    3.50
   6  -5  -2    3.40    5.00
  -6  -5   2    1.00    3.20
   6   5  -2    3.60    4.50
  -6   5   2    1.80    3.60
  -5  -5   2   -7.40    2.70
  -5  -5   2    1.60    2.70
  -5   5   2    3.50    3.00
   5   5  -2    6.40    4.30
  -5   5   2    4.40    3.50
  -4  -5   2   77.19    7.50
  -4  -5   2   83.39    9.60
   4   5  -2   72.39    7.80
  -4   5   2   88.89    8.30
  -4   5   2   82.09   11.10
  -4   5   2   72.29    8.40
  -3  -5   2    8.80    3.60
  -3  -5   2    6.20    3.00
  -3   5   2    9.10    3.70
  -3   5   2    9.30    4.00
   3   5  -2    9.40    3.40
  -3   5   2   10.90    3.20
  -2  -5   2 1089.19   25.50
  -2  -5   2 1019.90   27.10
  -2  -5   2  999.70   27.80
   2  -5  -2 1020.20   23.20
   2   5  -2 1023.70   25.10
   2   5  -2  983.30   27.40
  -2   5   2 1043.60   23.70
  -2   5   2 1036.80   28.70
  -2   5   2  992.40   28.30
   1  -5  -2  100.49    7.20
  -1  -5   2  115.49    6.10
   1  -5  -2  107.49    3.70
   1  -5  -2  115.99    4.40
   1  -5  -2  104.89    7.40
  -1  -5   2  118.69    7.40
   1  -5  -2  109.19    7.00
   1   5  -2  109.99    7.10
  -1   5   2  104.09    7.40
   1   5  -2  115.99    7.30
   1   5  -2  113.89    6.40
   0  -5  -2  492.15   11.40
   0  -5  -2  496.35   16.40
   0  -5   2  488.45   15.00
   0  -5   2  521.35   16.50
   0  -5   2  497.45   13.80
   0  -5  -2  503.65   15.80
   0   5  -2  510.75   16.10
   0   5  -2  497.85   14.60
   0   5  -2  510.45   15.10
   0   5   2  507.25   16.70
   0   5   2  538.65   16.30
   0   5   2  515.15   11.90
   1  -5   2  112.39    6.20
  -1  -5  -2  100.19    6.00
  -1  -5  -2  112.89    6.40
  -1  -5  -2  111.09    7.30
   1  -5   2   97.39    7.00
   1  -5   2  115.89    7.30
  -1   5  -2  111.39    5.90
  -1   5  -2  105.39    7.30
   1   5   2  117.69    8.20
   1   5   2   97.59    6.00
  -1   5  -2  119.59    7.10
   2  -5   2  719.93   20.60
  -2  -5  -2  754.42   19.00
  -2  -5  -2  703.33   22.20
   2  -5   2  686.23   20.60
   2  -5   2  756.12   21.90
  -2   5  -2  685.33   23.30
  -2   5  -2  721.03   20.20
   2   5   2  744.73   23.50
   2   5   2  716.03   18.90
  -3  -5  -2   31.90    6.50
  -3  -5  -2   40.60    3.90
   3  -5   2   37.20    6.00
   3   5   2   38.20    3.70
  -3   5  -2   41.00    6.40
  -3   5  -2   39.40    7.10
   3   5   2   38.60    6.90
   4  -5   2   52.69    7.70
  -4  -5  -2   51.19    9.30
  -4  -5  -2   43.40    4.30
  -4   5  -2   46.30    9.40
  -4   5  -2   53.49    8.60
   4   5   2   43.20    8.30
   4   5   2   37.30    4.20
  -5  -5  -2    3.60    3.30
   5  -5   2    6.50    3.70
  -5  -5  -2    3.20    2.40
  -5   5  -2    3.50    4.20
   5   5   2    4.30    4.30
   6  -5   2    3.90    6.10
  -6  -5  -2    7.40    4.90
   6  -5   2    2.60    3.50
  -6  -5  -2    1.80    3.20
  -6   5  -2    4.60    4.10
   6   5   2   -7.10    2.50
  -6  -6   2   -1.20    4.20
   6  -6  -2    4.40    3.80
   6  -6  -2   -2.80    2.60
  -6  -6   2   -1.80    1.70
   6   6  -2    0.20    2.90
  -6   6   2   -4.50    2.90
   5  -6  -2   17.40    5.50
  -5  -6   2   28.90    6.00
  -5  -6   2   12.20    5.70
  -5   6   2   47.10    9.40
   5   6  -2   27.10    7.00
  -5   6   2   20.40    6.00
  -4  -6   2    5.50    3.30
  -4  -6   2   17.70    6.80
   4  -6  -2   11.90    4.60
  -4   6   2    6.00    4.00
   4   6  -2    4.10    3.60
  -4   6   2   11.20    3.80
  -3  -6   2  291.17   13.80
   3  -6  -2  309.47   15.80
  -3  -6   2  282.47   15.30
  -3   6   2  281.27   12.30
   3   6  -2  268.87   13.20
  -3   6   2  260.77   14.60
  -2  -6   2  126.09    7.10
   2  -6  -2  117.39    5.70
  -2  -6   2  115.89    8.10
   2  -6  -2  113.69   10.10
  -2  -6   2  148.89    9.50
  -2   6   2  123.09   10.40
   2   6  -2  131.49    8.20
  -2   6   2  113.59    6.00
   1  -6  -2  711.43   12.90
   1  -6  -2  686.03   20.90
  -1  -6   2  712.43   21.30
   1  -6  -2  661.73   21.50
   1  -6  -2  720.63   13.70
   1  -6  -2  713.53   22.10
  -1  -6   2  701.13   21.50
  -1   6   2  703.23   22.00
   1   6  -2  702.33   20.00
   1   6  -2  673.03   21.00
   1   6  -2  690.33   19.20
   1   6  -2  696.43   19.40
   0  -6  -2   73.19    3.40
   0  -6   2   54.39    5.60
   0  -6  -2   65.59    6.50
   0  -6   2   69.39    5.80
   0  -6   2   62.49    4.60
   0  -6  -2   63.49    5.70
   0   6  -2   57.99    5.50
   0   6   2   70.79    5.80
   0   6   2   68.09    3.50
   0   6  -2   65.69    5.30
   0   6   2   68.59    6.80
   0   6  -2   68.19    5.90
   1  -6   2  640.24   22.60
   1  -6   2  603.44   19.50
  -1  -6  -2  611.84   17.00
  -1  -6  -2  612.94   19.90
  -1  -6  -2  570.14   17.70
   1  -6   2  625.84   16.80
  -1   6  -2  579.94   15.80
  -1   6  -2  580.14   18.80
   1   6   2  601.04   20.10
   1   6   2  587.44   17.70
  -1   6  -2  563.04   19.20
  -2  -6  -2   77.49    5.70
   2  -6   2   79.09    7.00
   2  -6   2   70.09    5.80
  -2   6  -2   67.49    7.10
   2   6   2   99.89   10.40
  -2   6  -2   77.49    5.70
   2   6   2   83.09    5.90
   3  -6   2    4.70    3.20
  -3  -6  -2    5.40    2.30
  -3  -6  -2    7.20    3.80
  -3   6  -2    3.10    2.60
   3   6   2    2.10    2.10
   3   6   2    6.40    4.20
  -3   6  -2    4.40    2.80
  -4  -6  -2   12.30    4.90
   4  -6   2   11.60    3.90
  -4  -6  -2   15.80    3.50
  -4   6  -2   12.50    4.30
  -4   6  -2   15.20    5.50
   4   6   2   21.30    6.60
   4   6   2    8.70    3.00
  -5  -6  -2   54.79    5.30
  -5  -6  -2   62.09   11.50
   5  -6   2   48.30    8.00
   5  -6   2   47.10   10.10
  -5   6  -2   52.29    9.20
   5   6   2   55.89   10.50
  -6  -6  -2   -4.60    3.90
   6  -6   2    3.70    3.90
  -6  -6  -2    7.10    3.90
   6   6   2   -4.70    3.60
  -6   6  -2    3.10    3.30
  -6  -7   2   -3.10    1.80
   6  -7  -2    0.80    4.20
  -6  -7   2    1.80    5.30
  -6   7   2   -4.40    2.70
  -6   7   2   -3.60    3.20
   6   7  -2   -2.70    3.70
   5  -7  -2   12.80    5.00
  -5  -7   2    4.00    2.70
  -5  -7   2    9.70    4.60
  -5   7   2    6.80    3.40
  -5   7   2   11.90    5.00
   5   7  -2    8.80    4.70
  -4  -7   2    6.70    4.30
  -4  -7   2    4.90    3.10
   4  -7  -2    7.60    4.50
  -4   7   2    8.30    3.60
  -4   7   2    5.20    3.90
   4   7  -2    2.00    3.00
  -3  -7   2   14.10    5.00
   3  -7  -2   24.50    4.00
   3  -7  -2   14.60    5.00
  -3  -7   2   14.00    4.40
  -3   7   2   22.30    4.40
  -3   7   2   18.30    5.50
   3   7  -2   18.30    4.80
   2  -7  -2    5.60    3.30
  -2  -7   2    5.10    2.30
   2  -7  -2    4.70    1.40
  -2  -7   2    5.40    2.50
  -2   7   2    6.90    3.80
  -2   7   2    4.10    1.60
   2   7  -2    4.00    2.60
   1  -7  -2  196.78   11.40
  -1  -7   2  195.08   10.90
   1   7  -2  217.18   10.30
   1   7  -2  194.48    9.90
  -1   7   2  204.68   11.50
   0  -7   2  161.88    7.10
   0  -7   2  146.29    8.60
   0  -7  -2  149.09    5.30
   0  -7  -2  151.08    9.50
   0  -7   2  171.58   10.20
   0   7  -2  154.28    9.00
   0   7   2  146.49   10.10
   0   7  -2  153.48    7.90
   0   7   2  153.28    8.90
   0   7   2  156.88    5.60
   1  -7   2  373.06   15.60
   1  -7   2  347.87   12.20
  -1  -7  -2  360.66   12.60
  -1  -7  -2  371.56   14.40
   1   7   2  363.36   14.00
  -1   7  -2  363.16   11.50
   1   7   2  347.77   13.60
  -1   7  -2  364.06   15.50
   1   7   2  378.76   16.20
  -2  -7  -2    3.70    2.40
  -2  -7  -2    0.90    2.10
   2  -7   2    0.90    2.30
   2  -7   2    5.90    2.30
   2   7   2   -3.20    2.50
   2   7   2    3.50    1.70
  -2   7  -2    2.20    1.60
  -2   7  -2    1.30    2.00
  -3  -7  -2   15.50    3.40
   3  -7   2   14.10    4.40
  -3  -7  -2   12.30    4.50
   3   7   2   12.50    3.50
  -3   7  -2   10.40    5.10
  -3   7  -2   13.80    3.70
   3   7   2   19.30    6.20
   4  -7   2   20.20    5.50
  -4  -7  -2   18.90    5.30
  -4  -7  -2   19.30    3.80
  -4   7  -2   10.20    5.10
   4   7   2   18.10    6.70
  -4   7  -2   13.70    4.40
   5  -7   2    4.60    4.00
  -5  -7  -2    4.40    5.30
   5   7   2    2.30    4.40
  -5   7  -2    3.30    3.50
  -5   7  -2    0.80    3.20
   6  -7   2   -9.40    3.30
  -6  -7  -2   -1.20    4.70
  -6  -7  -2    1.30    2.30
   6   7   2   -8.60    3.80
  -6   7  -2    6.00    3.30
  -6  -8   2    8.60    3.60
  -6  -8   2   15.40    7.40
   6  -8  -2   -2.10    3.90
   6   8  -2    2.50    5.10
  -6   8   2   10.30    5.50
   5  -8  -2    1.60    3.40
  -5  -8   2    0.40    4.80
  -5  -8   2   -2.50    1.70
  -5   8   2    2.40    4.90
  -5   8   2    3.10    3.00
   5   8  -2   -1.60    3.70
   4  -8  -2   32.10    7.50
  -4  -8   2   39.00    7.30
  -4  -8   2   39.50    8.60
  -4   8   2   26.60    7.40
  -4   8   2   55.59    8.30
   4   8  -2   30.00    7.00
  -3  -8   2   10.00    3.90
  -3  -8   2   11.10    4.20
   3  -8  -2   23.00    5.60
   3  -8  -2   15.00    2.80
  -3   8   2   12.20    3.60
  -3   8   2   17.80    5.80
   3   8  -2   11.20    4.20
  -2  -8   2  152.78   10.20
  -2  -8   2  136.29    9.90
   2  -8  -2  152.78    5.80
   2  -8  -2  153.88    6.30
   2  -8  -2  137.99   10.80
  -2  -8   2  158.18   10.50
   2   8  -2  153.78    9.90
  -2   8   2  161.18   11.50
   1  -8  -2  125.79    9.60
   1   8  -2  124.49    8.20
   1   8  -2  119.29    8.50
  -1   8   2  120.19    9.60
   0  -8   2  100.49    8.20
   0  -8  -2  108.69    4.50
   0  -8  -2  109.59    8.50
   0  -8   2  108.49    5.90
   0   8  -2  105.79    6.90
   0   8  -2  107.89    8.10
   0   8   2  104.29    4.60
   0   8   2   98.09    8.90
   1  -8   2   87.09    5.80
  -1  -8  -2   85.39    7.40
  -1  -8  -2   76.59    5.60
  -1   8  -2   76.79    5.00
   1   8   2   77.69    5.50
   1   8   2   71.29   10.30
  -1   8  -2   67.39    7.30
   2  -8   2    3.20    2.20
   2  -8   2    2.20    2.20
  -2  -8  -2    7.80    3.20
  -2  -8  -2   -1.10    1.60
  -2   8  -2    3.00    1.90
   2   8   2    4.70    4.00
  -2   8  -2    0.90    2.50
  -3  -8  -2   59.89    6.00
   3  -8   2   59.19    8.50
  -3  -8  -2   46.50    8.20
  -3   8  -2   55.19    8.30
   3   8   2   55.79    9.60
  -3   8  -2   60.39    9.90
   4  -8   2   28.40    6.70
  -4  -8  -2   31.80    7.90
   4   8   2   29.20    8.10
  -4   8  -2   29.50    8.20
  -4   8  -2   30.90    6.10
   5  -8   2    2.60    3.10
  -5  -8  -2   -2.20    3.10
  -5  -8  -2    0.10    1.60
  -5   8  -2   -2.20    2.40
  -5   8  -2    0.90    3.60
   5   8   2    3.20    4.50
  -6  -8  -2   -0.60    3.60
  -6  -8  -2    8.10    3.20
   6  -8   2    7.90    3.80
   6  -8   2    6.60    4.30
   6   8   2    4.70    6.20
  -6   8  -2    2.70    3.30
  -6  -9   2   13.20    5.90
  -6  -9   2    1.00    2.80
   6  -9  -2    3.30    4.10
  -6   9   2   -9.00    2.90
  -6   9   2    2.90    4.80
   6   9  -2    2.80    5.50
  -5  -9   2    6.40    4.80
   5  -9  -2    3.90    4.60
  -5  -9   2   -2.60    2.00
   5   9  -2    8.50    5.40
  -5   9   2   -0.50    3.40
  -5   9   2    3.30    3.60
  -4  -9   2   33.10    6.80
  -4  -9   2   41.90    9.20
   4  -9  -2   34.70    8.40
   4   9  -2   43.40    8.70
  -4   9   2   46.30    9.30
  -4   9   2   50.69    7.60
  -3  -9   2   15.90    5.90
  -3  -9   2    6.30    3.10
   3  -9  -2   10.70    4.90
   3  -9  -2    6.20    1.90
   3   9  -2    7.70    4.20
  -3   9   2   13.70    5.20
  -3   9   2   12.40    3.20
   2  -9  -2  170.98    5.90
  -2  -9   2  181.38   12.00
   2  -9  -2  168.98    6.20
  -2  -9   2  177.98   11.20
   2  -9  -2  158.48   12.10
  -2   9   2  181.68   12.70
   2   9  -2  206.28   12.00
   1  -9  -2  128.09   10.40
  -1  -9   2  123.39    9.80
   1   9  -2  111.79    8.10
  -1   9   2  106.09    9.80
   1   9  -2  122.59    9.30
   1   9  -2  123.79    7.30
   0  -9  -2  185.18    6.30
   0  -9  -2  191.68   11.90
   0  -9   2  180.08   11.90
   0   9  -2  177.78   11.00
   0   9   2  184.08    6.40
   0   9  -2  183.08    9.20
   0   9   2  193.88   12.50
   0   9  -2  184.78    7.80
  -1  -9  -2   59.79    5.10
   1  -9   2   58.09    5.10
   1  -9   2   70.59    7.70
  -1  -9  -2   55.99    8.70
   1   9   2   56.99    8.70
   1   9   2   65.69    5.00
  -1   9  -2   57.29    4.30
  -1   9  -2   59.19    8.40
  -2  -9  -2  315.87   14.60
   2  -9   2  315.17   16.60
  -2  -9  -2  343.17   17.60
   2  -9   2  290.67   12.20
  -2   9  -2  328.67   17.40
   2   9   2  310.37   17.20
  -2   9  -2  332.17   11.80
  -3  -9  -2   24.60    4.90
   3  -9   2   23.40    5.90
  -3  -9  -2   31.60    6.90
   3   9   2   23.80    7.10
  -3   9  -2   31.70    7.70
  -3   9  -2   34.40    6.60
   4  -9   2    6.40    3.80
  -4  -9  -2   19.40    6.40
  -4  -9  -2   19.00    4.50
  -4   9  -2    8.60    5.20
   4   9   2    8.00    5.40
  -4   9  -2   14.60    4.20
  -5  -9  -2   -3.40    3.30
   5  -9   2   -1.80    2.40
  -5  -9  -2   -3.00    1.90
  -5   9  -2    2.30    3.80
  -5   9  -2   -3.30    2.10
  -6  -9  -2   19.80    7.90
   6  -9   2    3.00    3.30
  -6  -9  -2    4.00    2.80
   6  -9   2   -0.50    4.00
  -6   9  -2    4.10    3.60
   6   9   2   -9.60    4.30
  -6 -10   2    0.30    3.00
  -6 -10   2    1.00    5.60
   6 -10  -2    2.10    4.90
  -6  10   2   -5.70    2.50
  -6  10   2    3.60    3.70
   5 -10  -2    8.20    3.70
  -5 -10   2    0.20    2.30
  -5 -10   2   17.70    6.50
   5  10  -2    1.70    3.80
  -5  10   2    1.40    3.30
  -5  10   2    6.70    4.10
  -4 -10   2   -3.90    1.70
  -4 -10   2    1.40    3.70
   4 -10  -2   -4.30    2.20
  -4  10   2    0.80    2.50
   4  10  -2    2.20    4.20
  -4  10   2    3.30    4.10
   3 -10  -2  198.38   15.00
  -3 -10   2  197.68   13.10
  -3 -10   2  173.68   12.90
   3 -10  -2  190.48    8.50
   3  10  -2  213.38   14.10
  -3  10   2  214.38    9.20
  -3  10   2  214.18   15.40
   2 -10  -2    5.80    2.80
  -2 -10   2    6.20    3.90
  -2 -10   2    9.80    4.10
  -2  10   2    8.80    4.40
   2  10  -2    2.70    3.80
   1 -10  -2   81.59    9.00
  -1 -10   2   88.59    8.90
  -1  10   2   97.49    9.70
   1  10  -2   96.69    6.70
   1  10  -2   89.19    7.40
   0 -10   2   23.70    5.90
   0 -10  -2   16.40    4.70
   0 -10  -2   15.10    2.20
   0  10   2   14.80    2.10
   0  10  -2   18.40    4.30
   0  10  -2   15.40    2.90
   0  10  -2   12.40    4.30
   0  10   2   11.80    5.10
   1 -10   2  153.38    7.40
  -1 -10  -2  146.69   10.60
   1 -10   2  142.09   11.20
  -1 -10  -2  148.29    7.90
  -1  10  -2  149.59   11.20
   1  10   2  145.79    7.90
   1  10   2  153.28   12.10
  -1  10  -2  143.49    6.70
  -2 -10  -2   22.70    5.20
   2 -10   2   19.60    4.20
  -2 -10  -2   22.40    4.80
   2 -10   2   20.50    5.90
   2  10   2   12.80    5.80
  -2  10  -2   20.10    6.50
  -2  10  -2   16.30    3.10
  -3 -10  -2   79.09    7.80
  -3 -10  -2   79.29    9.10
   3 -10   2   95.09   10.30
  -3  10  -2   98.09   10.80
  -3  10  -2   70.49    6.20
   3  10   2   88.09   12.90
  -4 -10  -2    2.40    3.30
  -4 -10  -2    1.50    2.00
   4 -10   2    1.30    3.10
  -4  10  -2    3.70    3.80
  -4  10  -2   -0.60    2.30
   4  10   2   -5.90    3.70
   5 -10   2   -4.00    3.20
  -5 -10  -2   -1.90    3.20
  -5 -10  -2    0.10    2.20
  -5  10  -2    4.40    4.90
  -5  10  -2    2.00    2.70
   5  10   2   -7.30    4.80
  -6 -11   2   -3.00    5.80
  -6 -11   2   -5.70    2.30
  -6  11   2    3.20    4.30
  -6  11   2   -3.60    3.40
  -5 -11   2    5.60    5.00
  -5 -11   2    2.80    3.30
   5 -11  -2    6.20    5.30
   5  11  -2   -1.00    4.30
  -5  11   2    1.20    3.40
  -5  11   2    6.90    4.30
   4 -11  -2   -4.00    2.20
  -4 -11   2   -0.30    3.50
  -4 -11   2    2.40    2.60
  -4  11   2    0.40    3.00
   4  11  -2   -2.00    4.10
   3 -11  -2   35.50    7.90
  -3 -11   2   52.19    8.90
  -3 -11   2   37.80    7.60
   3 -11  -2   34.60    4.40
  -3  11   2   38.10    8.50
   3  11  -2   21.40    6.50
   2 -11  -2   17.50    5.70
  -2 -11   2   26.50    7.00
  -2  11   2   13.10    5.60
   2  11  -2   22.30    6.20
   2  11  -2   26.40    6.90
  -1 -11   2   -0.90    2.20
   1 -11  -2   -1.80    2.20
   1  11  -2    1.40    3.30
   1  11  -2   -2.00    2.70
  -1  11   2   -1.80    3.30
   0 -11  -2    6.90    3.30
   0 -11   2    5.50    3.80
   0  11  -2    1.90    2.80
   0  11   2    3.10    1.10
   0  11   2    3.30    1.50
   0  11   2    5.00    4.30
   0  11  -2    2.10    3.80
   1 -11   2   55.99    4.40
   1 -11   2   65.09    9.70
  -1 -11  -2   57.79    5.30
  -1 -11  -2   61.89    9.10
  -1  11  -2   53.29    4.10
  -1  11  -2   41.80    7.70
   1  11   2   50.99    9.20
   1  11   2   60.59    5.20
  -2 -11  -2   37.70    7.20
   2 -11   2   26.20    7.10
   2 -11   2   34.80    7.90
  -2 -11  -2   38.10    6.40
  -2  11  -2   25.20    6.70
  -2  11  -2   30.20    3.40
   2  11   2   26.30    8.20
  -3 -11  -2   33.90    7.60
   3 -11   2   37.00    7.60
  -3 -11  -2   39.60    7.10
  -3  11  -2   27.30    7.50
   3  11   2   37.30    8.90
  -3  11  -2   36.50    5.40
  -4 -11  -2    3.30    3.00
  -4 -11  -2    4.90    4.00
   4 -11   2    1.50    3.40
   4  11   2    4.20    4.70
  -4  11  -2   -1.40    2.60
  -4  11  -2    3.80    2.40
  -5 -11  -2    1.60    3.90
   5 -11   2    0.20    3.10
  -5 -11  -2    2.10    2.70
  -5  11  -2   -2.30    3.10
  -5  11  -2    0.10    2.60
   5  11   2    4.10    6.30
   5 -12  -2    0.40    4.20
  -5 -12   2    3.00    3.90
  -5 -12   2    6.80    3.30
   5  12  -2   -0.30    5.10
  -5  12   2    1.80    3.50
  -5  12   2    1.20    3.60
  -4 -12   2   16.80    6.40
  -4 -12   2   14.90    4.90
   4 -12  -2    9.70    5.60
   4  12  -2   14.60    6.50
  -4  12   2   12.90    6.50
   3 -12  -2   14.60    2.60
  -3 -12   2   14.80    5.60
  -3 -12   2   16.60    5.70
   3 -12  -2   16.80    2.90
   3 -12  -2    9.50    4.80
   3  12  -2    7.30    5.50
  -3  12   2   25.30    7.50
  -2 -12   2   22.30    6.20
   2 -12  -2   16.40    5.70
   2  12  -2   14.50    5.80
   2  12  -2   20.70    6.40
  -2  12   2   15.60    6.80
   1 -12  -2  112.69   11.20
  -1 -12   2  101.49   10.50
  -1  12   2   97.59   11.00
   1  12  -2  107.59   10.50
   1  12  -2  103.79    8.70
   0 -12   2    5.40    4.30
   0 -12  -2    5.80    3.60
   0  12   2   -1.20    3.50
   0  12   2    0.50    1.30
   0  12  -2   -0.30    2.70
   0  12   2    0.80    0.90
   0  12  -2   -0.50    3.60
   1 -12   2   35.80    7.70
  -1 -12  -2   37.20    5.50
   1 -12   2   29.60    3.10
  -1 -12  -2   20.90    5.90
  -1  12  -2   25.30    2.90
   1  12   2   30.40    4.50
   1  12   2   11.10    5.30
  -1  12  -2   31.90    7.30
  -2 -12  -2  320.07   17.40
   2 -12   2  329.57   19.30
  -2 -12  -2  311.07   15.30
   2  12   2  295.37   19.20
  -2  12  -2  323.27   10.80
  -2  12  -2  321.17   19.00
  -3 -12  -2   21.40    5.60
  -3 -12  -2   23.60    5.90
   3 -12   2   16.00    6.20
   3  12   2   10.00    6.60
  -3  12  -2   17.70    5.50
  -3  12  -2   20.30    3.90
  -4 -12  -2    1.40    1.70
  -4 -12  -2    9.60    5.50
   4 -12   2    9.70    4.80
  -4  12  -2    1.30    2.30
   4  12   2   -2.20    4.50
  -4  12  -2   -4.60    3.10
   5 -12   2    8.30    4.60
  -5 -12  -2    5.20    2.20
  -5 -12  -2    5.30    4.40
   5  12   2   -6.00    5.10
  -5  12  -2    3.60    3.60
  -5  12  -2    4.40    5.20
   5 -13  -2    2.10    4.70
  -5 -13   2    4.20    3.60
  -5 -13   2   -5.00    3.70
   5 -13  -2    7.50    3.00
  -5  13   2    3.60    4.10
   5  13  -2   -0.40    5.70
   4 -13  -2    7.40    6.10
   4 -13  -2    6.40    2.30
   4 -13  -2    3.50    2.10
  -4 -13   2    0.20    2.30
  -4 -13   2    6.40    5.00
   4  13  -2   12.90    6.00
  -4  13   2   -3.50    3.50
   3 -13  -2   -2.00    3.00
  -3 -13   2    3.50    3.60
   3  13  -2    5.40    4.30
  -3  13   2    0.00    3.60
  -2 -13   2   99.59   13.30
   2 -13  -2   85.29   13.10
   2  13  -2   79.59    9.00
  -2  13   2   69.69   11.90
   2  13  -2   81.99   11.70
   1 -13  -2    3.10    3.80
  -1 -13   2    1.70    3.30
   1  13  -2    6.60    4.00
   1  13  -2    3.30    4.10
  -1  13   2    9.60    6.10
   0 -13   2  507.75   24.60
   0 -13  -2  468.65   23.20
   0  13  -2  490.65   22.80
   0  13   2  464.55   12.30
   0  13   2  464.55   11.90
   0  13   2  457.75   23.70
   0  13  -2  457.75   16.50
   0  13  -2  485.55   16.60
  -1 -13  -2    3.10    2.50
   1 -13   2    0.50    3.60
  -1 -13  -2   10.10    4.50
   1  13   2    7.40    2.40
  -1  13  -2    8.10    4.40
  -1  13  -2    2.30    1.60
   1  13   2    2.50    5.50
  -1  13  -2    4.70    1.40
   2 -13   2  224.68   16.40
  -2 -13  -2  233.08   15.60
  -2 -13  -2  234.08   13.30
   2 -13   2  229.48   10.00
  -2  13  -2  240.68    8.70
   2  13   2  238.38   17.70
  -2  13  -2  246.48   17.00
   3 -13   2    2.10    3.40
  -3 -13  -2    0.40    2.80
   3 -13   2   -2.10    3.20
  -3 -13  -2   -0.60    2.30
  -3  13  -2    3.40    3.50
   3  13   2    8.10    5.20
  -3  13  -2    4.70    2.30
  -4 -13  -2   30.90    8.20
   4 -13   2   30.50    7.70
  -4 -13  -2   40.20    7.60
   4  13   2   32.40   10.40
  -4  13  -2   36.80    9.20
  -4  13  -2   31.20    5.70
  -5 -13  -2   -0.50    4.30
  -5 -13  -2   -4.70    1.90
   5 -13   2   -3.40    3.10
  -5  13  -2   -0.20    2.80
   5  13   2   -4.10    5.80
  -5  13  -2   -5.30    3.00
  -5 -14   2    6.30    4.80
   5 -14  -2   -8.60    4.00
   5 -14  -2    3.80    3.10
  -5 -14   2    0.20    1.70
  -5  14   2    9.40    4.90
   5  14  -2   -0.70    4.40
  -4 -14   2   -3.10    3.60
  -4 -14   2   -2.00    4.40
   4 -14  -2    0.10    2.10
   4 -14  -2    2.50    4.70
   4  14  -2    3.80    5.60
  -4  14   2    5.30    4.70
  -3 -14   2    6.70    4.20
   3 -14  -2    6.60    4.90
   3  14  -2    4.80    5.00
   3  14  -2    5.80    5.00
  -3  14   2    0.70    6.30
   2 -14  -2    0.80    4.10
  -2 -14   2    2.00    2.70
   2  14  -2   -2.50    4.20
  -2  14   2    2.20    4.20
   2  14  -2    4.90    3.60
   1 -14  -2   19.80    6.90
  -1 -14   2   15.20    5.80
   1  14  -2   21.80    6.50
   1  14  -2   28.80    6.00
  -1  14   2   26.30    7.50
   0 -14  -2   19.90    7.20
   0 -14   2    5.50    4.80
   0  14   2   12.80    2.50
   0  14   2   18.60    2.00
   0  14  -2    9.60    5.70
   0  14   2   11.40    6.80
   0  14  -2   16.80    2.60
   0  14  -2   16.60    4.60
   1 -14   2    3.70    4.00
  -1 -14  -2    2.40    3.70
  -1 -14  -2    2.80    2.90
   1  14   2    4.60    5.80
  -1  14  -2   -1.60    4.10
  -1  14  -2    5.40    1.60
  -1  14  -2    4.30    1.60
   2 -14   2    4.50    2.00
   2 -14   2    2.30    4.40
  -2 -14  -2    6.60    3.50
  -2 -14  -2    4.30    3.50
   2  14   2    1.80    5.10
  -2  14  -2    6.50    1.70
  -2  14  -2    6.40    4.60
  -3 -14  -2    4.10    3.20
   3 -14   2    0.60    2.60
  -3 -14  -2    5.50    3.40
   3  14   2    5.10    5.60
  -3  14  -2    2.00    3.50
  -3  14  -2    1.40    1.50
  -4 -14  -2    0.00    3.30
  -4 -14  -2    0.30    2.00
   4 -14   2    4.80    5.50
   4  14   2   11.20    7.20
  -4  14  -2    4.70    4.50
  -4  14  -2    1.10    2.50
  -5 -14  -2   14.40    5.70
   5 -14   2    0.30    4.10
  -5 -14  -2    1.10    2.90
  -5  14  -2   -2.80    2.80
  -5  14  -2    4.20    5.10
   5  14   2   15.40    8.00
   5 -15  -2    0.60    3.60
  -5 -15   2   -3.40    2.60
   5 -15  -2   -1.70    4.30
  -5  15   2    1.40    4.60
   5  15  -2   -3.70    5.70
   4 -15  -2   -4.70    3.80
  -4 -15   2   -2.30    2.50
   4  15  -2   -1.50    4.10
  -4  15   2   -2.40    3.00
   4  15  -2   -2.80    3.30
   3 -15  -2   -1.60    3.80
  -3 -15   2   10.20    5.10
  -3  15   2   12.40    6.00
   3  15  -2   10.40    5.50
   3  15  -2    5.40    4.80
   2 -15  -2    1.50    3.40
  -2 -15   2   -1.00    2.50
   2  15  -2    1.50    3.00
   2  15  -2   -2.90    3.80
  -2  15   2    3.30    4.60
  -1 -15   2   39.90    8.80
   1 -15  -2   39.20    8.90
   1  15  -2   32.70    8.30
  -1  15   2   31.00    8.70
   0 -15   2    0.80    3.80
   0 -15  -2    3.70    4.30
   0  15  -2   -0.80    2.80
   0  15   2    0.60    1.50
   0  15   2    4.70    1.40
   0  15  -2    2.10    1.40
   0  15   2    2.90    5.80
   0  15  -2    4.70    5.60
   1 -15   2  186.18   16.10
  -1 -15  -2  203.48   15.80
  -1  15  -2  176.38    6.00
   1  15   2  175.68   15.90
  -1  15  -2  194.98   15.50
  -1  15  -2  185.38    6.20
  -2 -15  -2    6.30    3.80
  -2 -15  -2    5.50    3.30
   2 -15   2    1.60    4.20
  -2  15  -2    1.10    2.90
   2  15   2    8.60    6.20
  -3 -15  -2    3.20    4.60
  -3 -15  -2   10.50    4.00
   3 -15   2   -0.40    4.50
  -3  15  -2    5.20    2.30
  -3  15  -2   10.30    5.70
   3  15   2    4.30    6.20
   4 -15   2    6.30    5.50
  -4 -15  -2    2.10    2.60
  -4 -15  -2    0.90    3.90
   4  15   2   -1.10    4.40
  -4  15  -2    4.30    2.80
  -4  15  -2   -0.70    4.00
  -4 -16   2   17.60    5.70
   4 -16  -2   20.20    6.80
   4  16  -2   25.30    8.00
   4  16  -2   13.50    5.90
  -3 -16   2   21.40    8.50
   3 -16  -2   23.20    7.90
   3  16  -2    6.50    4.00
  -3  16   2   28.40    8.10
   3  16  -2   19.40    6.70
  -2 -16   2   27.40    8.10
   2 -16  -2   38.50    9.60
  -2  16   2   22.00    7.90
   2  16  -2   37.00    8.00
   2  16  -2   21.50    6.60
   1 -16  -2   -2.30    3.30
  -1 -16   2    7.00    4.70
  -1  16   2    5.70    5.10
   1  16  -2    2.10    4.20
   1  16  -2   16.40    6.20
   0 -16   2   51.39   10.60
   0 -16  -2   50.39   10.20
   0  16  -2   45.50    4.40
   0  16   2   42.70   10.70
   0  16  -2   49.80   10.40
   0  16  -2   50.69    5.70
   1 -16   2   30.80    8.60
  -1 -16  -2   36.50    8.80
   1  16   2   27.50    8.20
   1  16   2   30.90    5.30
  -1  16  -2   27.80    7.50
  -2 -16  -2   -2.40    2.70
  -2 -16  -2   -3.30    3.30
  -2  16  -2    5.10    4.40
   2  16   2    5.10    6.60
  -3 -16  -2    9.50    4.50
  -3 -16  -2    5.20    4.60
   3 -16   2    6.70    4.80
  -3  16  -2   -2.30    3.20
   3  16   2   16.50    8.20
  -3  16  -2    2.00    1.60
   4 -16   2   -0.30    4.60
  -4 -16  -2   -3.00    3.10
  -4 -16  -2   10.80    4.40
  -4  16  -2    2.20    3.00
  -4  16  -2   -0.60    2.50
   4  16   2    2.50    6.50
   4 -17  -2   23.30    8.50
  -4 -17   2   14.40    6.60
  -4  17   2    3.60    5.70
   4  17  -2   11.20    5.10
   4  17  -2   23.20    7.40
   3 -17  -2   -3.40    3.40
  -3 -17   2   -0.20    3.40
   3  17  -2    5.00    4.90
  -3  17   2    9.20    5.10
   2 -17  -2   23.10    8.40
  -2 -17   2   26.30    7.10
   2  17  -2   42.50   10.10
   2  17  -2   40.60    8.20
  -2  17   2   33.20    9.80
   1 -17  -2    5.40    5.00
  -1 -17   2    3.80    5.90
   1  17  -2   -0.10    3.00
   1  17  -2    6.60    4.00
  -1  17   2   10.00    4.40
   0 -17  -2  188.98   16.30
   0 -17   2  167.58   18.80
   0  17  -2  186.18    9.30
   0  17  -2  171.08   15.70
   0  17   2  196.08   17.30
  -1 -17  -2    7.30    4.40
   1 -17   2    3.20    4.50
  -1  17  -2    0.90    3.90
   1  17   2    2.10    4.50
   1  17   2    3.40    3.00
  -2 -17  -2   21.70    5.40
  -2 -17  -2    6.40    4.90
   2 -17   2    6.70    5.00
   2  17   2   11.20    7.20
  -2  17  -2   17.00    6.90
  -3 -17  -2    0.70    3.30
  -3 -17  -2    0.40    3.10
   3 -17   2   -6.60    3.20
  -3  17  -2    2.90    3.80
   3  17   2    1.10    5.90
  -4 -17  -2    8.60    5.50
  -4 -17  -2   -1.70    4.20
   4 -17   2   10.20    5.80
  -4  17  -2    9.70    6.40
   4  17   2    1.00    6.10
   4 -18  -2    8.30    3.70
  -4 -18   2    6.40    4.00
   4  18  -2   -7.90    3.80
   4  18  -2    1.00    4.80
  -4  18   2   -2.00    4.60
   3 -18  -2    4.90    4.30
  -3 -18   2    1.30    3.70
   3  18  -2    8.30    5.20
  -3  18   2    4.80    3.90
  -2 -18   2   19.30    5.20
   2 -18  -2   11.60    7.40
   2  18  -2    6.40    5.00
   2  18  -2   22.30    8.00
  -2  18   2   12.00    6.00
  -1 -18   2    4.00    5.20
   1 -18  -2   -3.20    2.90
  -1  18   2   -4.10    3.70
   1  18  -2    2.70    4.80
   1  18  -2   -8.00    2.80
   0 -18   2   12.30    5.50
   0 -18  -2   22.40    7.80
   0  18  -2   24.20    7.60
   0  18   2   14.60    6.60
   0  18  -2   18.90    3.30
  -1 -18  -2   -0.60    2.70
   1 -18   2    0.30    3.40
   1  18   2   13.30    5.90
  -1  18  -2    1.10    4.30
   1  18   2    7.50    3.20
  -2 -18  -2    1.20    4.00
   2 -18   2    6.40    5.10
  -2  18  -2    1.40    3.30
   2  18   2   -1.90    4.40
   2  18   2    3.80    3.30
  -3 -18  -2   11.00    5.60
  -3 -18  -2    4.80    3.60
   3 -18   2    3.20    4.70
   3  18   2    2.80    5.50
  -3  18  -2   -4.50    3.40
  -3 -19   2    8.60    5.90
   3 -19  -2    9.30    6.80
  -3  19   2   11.30    6.20
   3  19  -2    9.20    6.50
   3  19  -2    6.40    6.20
  -2 -19   2   -7.40    2.50
   2 -19  -2    7.50    4.70
   2  19  -2    0.30    4.70
   2  19  -2    4.60    4.30
  -2  19   2   -1.10    3.60
  -1 -19   2    8.70    5.90
   1 -19  -2    6.00    5.80
  -1  19   2   14.90    7.60
   1  19  -2    6.40    4.80
   1  19  -2   11.40    5.40
   0 -19  -2    3.30    3.50
   0 -19   2    0.20    4.50
   0  19  -2    4.30    1.80
   0  19   2    5.50    5.20
   0  19  -2    2.70    1.70
   0  19  -2    0.00    4.10
  -1 -19  -2   83.99   14.70
   1 -19   2   71.49   14.70
   1  19   2   79.69    7.10
  -1  19  -2   90.19   14.40
   1  19   2   72.99   13.80
  -2 -19  -2    2.80    3.90
   2 -19   2    9.50    5.20
   2  19   2    1.80    3.30
   2  19   2   -2.10    4.20
  -2  19  -2    3.60    3.90
   3 -19   2    2.90    4.90
  -3 -19  -2   -4.70    3.40
   3  19   2    5.70    7.40
  -3  19  -2    0.80    3.10
   3 -20  -2    9.60    6.50
  -3 -20   2   14.70    6.40
  -3  20   2   10.80    7.10
   3  20  -2    7.30    7.20
  -2 -20   2    3.20    4.10
   2 -20  -2   10.80    6.00
   2  20  -2    6.60    5.50
   2  20  -2    6.40    4.70
  -2  20   2   -0.70    4.10
   1 -20  -2    2.20    5.60
  -1 -20   2   11.50    4.60
   1  20  -2   14.10    5.70
  -1  20   2    3.50    6.20
   1  20  -2   -2.90    3.90
   0 -20   2   -5.30    3.90
   0 -20  -2   -2.20    3.70
   0  20  -2    1.60    4.70
   0  20   2   -1.00    3.80
  -1 -20  -2   10.90    6.30
   1 -20   2   11.50    6.30
   1  20   2    0.00    3.70
   1  20   2   10.10    5.20
  -1  20  -2   13.30    6.10
  -2 -20  -2   -1.10    2.50
   2 -20   2   12.80    8.00
  -2  20  -2    2.90    4.10
   2  20   2    3.00    4.00
   2  20   2   -3.20    3.20
  -2 -21   2    4.40    5.00
   2 -21  -2   -1.10    4.00
   2  21  -2   -0.60    4.00
  -2  21   2    6.80    4.10
   2  21  -2    0.90    5.10
   1 -21  -2   -5.50    3.80
  -1 -21   2   -3.40    4.40
  -1  21   2    0.80    3.60
   1  21  -2   -4.60    4.20
   0 -21   2   18.80    8.20
   0 -21  -2   21.90    8.00
   0  21   2   17.70    6.60
   0  21  -2    7.20    5.80
  -1 -21  -2    9.80    6.10
   1 -21   2   -0.30    3.70
  -1  21  -2    7.10    5.30
   1  21   2   -0.80    4.80
   2 -21   2   -4.80    4.30
  -2 -21  -2    1.30    4.10
   2  21   2    5.20    4.70
   2  21   2    8.60    7.10
  -2  21  -2   14.30    5.60
   1 -22  -2   -0.50    4.50
  -1 -22   2   -8.50    3.50
   1  22  -2   -5.80    3.70
   1  22  -2   -0.20    6.30
  -1  22   2   -0.10    4.00
   0 -22  -2   -6.70    4.20
   0 -22   2    4.50    4.90
   0  22   2   -2.10    3.80
   0  22  -2    9.10    6.40
   6   0  -3   -3.70    2.60
  -6   0   3    3.90    2.90
  -6   0   3    8.50    5.40
  -5   0   3    1.70    2.70
  -5   0   3    1.40    3.30
   5   0  -3    0.80    2.90
   4   0  -3   -1.50    1.50
  -4   0   3    4.20    3.30
  -4   0   3    8.20    4.50
   3   0  -3   36.50    4.20
  -3   0   3   31.90    5.50
   3   0  -3   31.70    4.90
  -3   0   3   48.50    7.40
   2   0  -3    9.40    2.20
   2   0  -3    5.40    2.20
  -2   0   3    7.90    2.10
  -2   0   3    7.60    2.50
   2   0  -3   10.60    2.60
  -2   0   3    6.30    2.90
   1   0  -3  375.16    8.80
   1   0  -3  355.66   12.30
  -1   0   3  388.76   11.90
  -1   0   3  379.36   12.00
  -1   0   3  368.96    8.60
   1   0  -3  367.56   11.50
   0   0   3    4.80    2.30
   0   0  -3    1.90    1.10
   0   0   3    2.50    1.00
   0   0  -3    4.00    2.30
   0   0   3    1.20    1.20
  -1   0  -3 9999.00  169.58
   1   0   3 9738.73  169.88
   2   0   3    7.50    3.20
   2   0   3    8.70    1.20
   2   0   3   10.40    1.10
  -2   0  -3    4.50    2.20
  -3   0  -3    1.70    2.60
   3   0   3    1.10    1.10
   3   0   3    2.40    2.00
   3   0   3    0.20    0.80
   4   0   3    3.90    3.80
   4   0   3   -1.10    1.30
  -4   0  -3    6.00    3.90
   4   0   3    2.70    1.70
  -5   0  -3   66.19   11.10
   5   0   3   54.39    5.10
   5   0   3   51.19   10.70
   5   0   3   62.49    4.80
  -6   0  -3    8.60    5.50
   6   0   3   -2.50    2.80
   6   0   3   -1.90    1.80
   6  -1  -3   -4.50    2.60
  -6  -1   3   13.50    6.00
  -6  -1   3   10.20    4.20
   6   1  -3    2.40    2.80
  -6   1   3    8.70    5.40
  -6   1   3    4.30    3.40
  -5  -1   3   72.39    8.30
  -5  -1   3   68.99   11.60
   5  -1  -3   92.49    9.40
   5   1  -3   70.59   10.10
  -5   1   3   80.69    8.90
  -5   1   3   91.39   12.70
   4  -1  -3   33.20    6.20
  -4  -1   3   29.00    7.10
  -4  -1   3   27.50    5.80
  -4   1   3   26.90    5.80
  -4   1   3   21.60    6.00
   4   1  -3   28.00    5.20
   3  -1  -3   47.90    6.20
  -3  -1   3   36.90    5.70
  -3  -1   3   44.50    6.70
   3   1  -3   38.40    4.00
  -3   1   3   44.10    4.70
   3   1  -3   39.20    4.30
  -3   1   3   43.50    6.20
  -3   1   3   46.00    7.30
  -2  -1   3   48.00    5.20
  -2  -1   3   49.40    4.70
   2  -1  -3   49.00    4.50
   2  -1  -3   49.20    4.50
   2  -1  -3   41.30    3.80
   2   1  -3   54.29    4.80
   2   1  -3   49.70    3.50
  -2   1   3   43.70    4.60
   2   1  -3   45.70    3.30
  -2   1   3   49.99    4.10
   2   1  -3   55.89    5.20
  -2   1   3   46.30    5.00
   1  -1  -3 1196.08   26.00
  -1  -1   3 1165.48   26.50
   1  -1  -3 1187.38   26.30
   1  -1  -3 1192.98   23.80
  -1  -1   3 1206.28   26.20
  -1   1   3 1161.78   25.60
  -1   1   3 1173.68   26.10
   1   1  -3 1145.09   20.20
  -1   1   3 1173.98   23.60
   1   1  -3 1177.78   27.40
   1   1  -3 1195.58   26.30
   0  -1  -3  120.49    5.20
   0  -1   3  132.49    4.90
   0  -1  -3  128.49    6.40
   0  -1   3  123.79    4.70
   0  -1   3  130.79    5.20
   0  -1   3  120.99    6.70
   0   1   3  116.19    4.70
   0   1   3  115.19    5.30
   0   1   3  110.29    6.00
   0   1  -3  118.49    6.60
   1  -1   3 2271.07   45.60
   1  -1   3 2234.38   39.80
   1  -1   3 2167.48   47.90
   1  -1   3 2343.07   48.30
  -1  -1  -3 2290.77   45.60
  -1   1  -3 2225.88   39.80
  -1   1  -3 2262.77   45.40
   1   1   3 2252.77   45.50
   2  -1   3  171.28    5.90
   2  -1   3  165.68   10.00
  -2  -1  -3  161.28    9.50
   2  -1   3  164.78    5.40
   2   1   3  185.18   10.50
  -2   1  -3  163.38    9.40
   2   1   3  164.38    3.90
  -3  -1  -3   17.20    2.30
  -3  -1  -3   20.80    5.10
   3  -1   3   16.50    2.50
   3  -1   3   18.30    2.90
   3  -1   3   10.80    3.50
   3   1   3   17.30    4.60
  -3   1  -3   17.00    4.60
   3   1   3   18.90    1.90
   4  -1   3    6.90    3.10
  -4  -1  -3    2.50    3.30
   4  -1   3    0.00    1.40
   4   1   3    1.00    1.10
   4   1   3   -5.30    2.30
  -4   1  -3    4.10    2.80
   5  -1   3    8.40    3.00
   5  -1   3    2.20    2.70
   5  -1   3   16.80    5.80
   5   1   3   17.80    6.40
   5   1   3   10.30    2.70
  -5   1  -3    8.40    4.70
   6  -1   3   -1.20    2.10
   6  -1   3   -3.40    3.60
  -6  -1  -3    6.20    4.50
   6   1   3   -2.50    3.20
   6   1   3    0.40    1.80
  -6   1  -3    6.00    3.20
  -6  -2   3   59.09    9.60
   6  -2  -3   68.09   11.70
  -6  -2   3   72.69   13.60
  -6   2   3   75.09   13.30
   6   2  -3   42.30    8.70
  -6   2   3   42.70    8.40
   5  -2  -3    0.40    2.50
  -5  -2   3   -3.00    2.20
  -5  -2   3    9.30    5.00
  -5   2   3    1.40    3.70
   5   2  -3   -2.00    2.40
  -5   2   3   -1.40    2.60
  -4  -2   3   96.29    8.40
  -4  -2   3   93.19    9.80
   4   2  -3   84.19    7.80
  -4   2   3   94.29    8.60
  -4   2   3   97.59    9.60
  -4   2   3   96.89    8.70
  -3  -2   3    9.90    3.20
  -3  -2   3   13.70    4.10
  -3   2   3    7.00    3.20
   3   2  -3   10.70    2.50
  -3   2   3    8.00    3.10
   3   2  -3    7.10    2.80
  -2  -2   3  106.29    7.60
   2  -2  -3   93.19    5.90
   2  -2  -3   86.69    6.20
  -2  -2   3   89.99    6.40
  -2   2   3  104.89    6.70
   2   2  -3   91.09    4.70
   2   2  -3   95.99    4.70
  -2   2   3   90.39    6.70
   2   2  -3   92.79    6.50
  -2   2   3   86.49    5.90
   2   2  -3   95.49    7.90
  -1  -2   3   -2.80    1.80
   1  -2  -3    1.00    2.10
  -1  -2   3   -1.00    1.60
  -1  -2   3    0.20    0.40
   1  -2  -3    1.40    2.00
   1  -2  -3   -1.90    1.10
  -1   2   3    0.70    1.90
   1   2  -3    0.10    0.70
   1   2  -3   -0.10    2.60
   1   2  -3    0.40    1.40
  -1   2   3    0.80    1.50
   0  -2   3 1470.45   32.30
   0  -2   3 1548.74   30.30
   0  -2  -3 1462.25   30.30
   0  -2   3 1481.45   28.50
   0  -2  -3 1516.55   30.60
   0   2   3 1479.35   29.20
   0   2   3 1425.06   30.50
   0   2  -3 1520.75   32.40
   0   2  -3 1488.85   28.40
   0   2  -3 1524.85   30.20
  -1  -2  -3   78.99    3.10
   1  -2   3   81.59    6.80
  -1  -2  -3   82.79    5.70
  -1  -2  -3   78.69    5.50
  -1  -2  -3   88.09    3.10
   1  -2   3   79.89    4.40
   1  -2   3   65.19    5.90
   1   2   3   79.49    6.50
   1   2   3   81.19    6.00
  -1   2  -3   83.89    5.80
  -1   2  -3   83.09    5.90
  -1   2  -3   79.69    4.30
   2  -2   3  369.76   10.80
   2  -2   3  358.36   10.20
  -2  -2  -3  351.86   14.50
  -2  -2  -3  354.66    7.70
   2   2   3  351.76    7.90
   2   2   3  360.46   15.00
  -2   2  -3  363.36   15.10
  -2   2  -3  382.96   14.60
  -3  -2  -3    4.80    3.20
   3  -2   3    4.20    2.80
  -3  -2  -3    2.70    1.10
   3  -2   3    2.80    1.40
   3  -2   3    2.00    1.40
  -3   2  -3    2.90    2.30
   3   2   3    0.00    3.30
   3   2   3    0.20    0.90
  -4  -2  -3   19.70    2.80
   4  -2   3   14.20    3.30
   4  -2   3   22.90    3.80
  -4  -2  -3   14.50    5.00
   4  -2   3   13.00    5.00
   4   2   3   16.30    2.40
  -4   2  -3   28.80    6.90
   4   2   3   26.30    7.10
   5  -2   3   -1.60    2.40
  -5  -2  -3    0.30    2.80
   5  -2   3    5.70    2.40
   5   2   3    3.90    3.50
  -5   2  -3    5.30    4.00
   6  -2   3   -2.80    2.10
   6  -2   3    0.30    3.80
  -6  -2  -3   -6.80    3.10
   6   2   3   -0.60    1.90
  -6   2  -3    7.10    4.60
   6   2   3    1.00    4.60
  -6  -3   3    4.30    5.10
   6  -3  -3   -2.30    3.00
  -6  -3   3    1.20    2.70
   6   3  -3   -1.10    2.60
  -6   3   3   -4.80    2.60
  -6   3   3   -1.00    3.70
  -5  -3   3    7.40    3.50
  -5  -3   3    4.50    4.60
   5  -3  -3    8.00    4.00
   5   3  -3    0.10    2.50
  -5   3   3   14.80    6.00
  -5   3   3    9.40    4.90
  -4  -3   3   12.70    4.00
  -4  -3   3   10.40    4.80
   4   3  -3    8.50    3.30
  -4   3   3    6.30    4.30
  -4   3   3   10.90    4.30
  -4   3   3   15.00    4.60
  -3  -3   3  433.56   18.50
  -3  -3   3  365.56   17.80
   3   3  -3  421.56   14.00
  -3   3   3  389.46   16.40
  -3   3   3  395.56   16.70
   3   3  -3  427.76   14.60
  -3   3   3  422.66   16.60
  -2  -3   3  817.42   22.90
  -2  -3   3  817.62   18.60
  -2  -3   3  794.62   23.70
   2  -3  -3  841.42   23.50
   2  -3  -3  849.12   21.30
   2  -3  -3  841.92   22.60
  -2   3   3  833.92   21.60
   2   3  -3  797.12   22.40
  -2   3   3  822.62   23.40
  -2   3   3  823.32   22.40
   2   3  -3  819.12   18.80
  -1  -3   3  145.89    4.60
   1  -3  -3  137.89    6.70
   1  -3  -3  145.69    8.70
  -1  -3   3  144.49    7.50
   1  -3  -3  139.79    7.50
  -1   3   3  147.49    7.80
  -1   3   3  149.19    6.30
   1   3  -3  145.89    4.80
  -1   3   3  155.08    7.60
   1   3  -3  144.89    8.40
   1   3  -3  140.39    8.60
   0  -3   3 1343.67   30.20
   0  -3   3 1348.77   29.10
   0  -3  -3 1318.47   27.70
   0  -3  -3 1385.86   29.70
   0  -3   3 1207.88   28.90
   0   3  -3 1401.46   27.30
   0   3   3 1316.77   29.70
   0   3   3 1420.56   28.50
   0   3  -3 1421.16   30.80
   0   3  -3 1366.36   29.20
  -1  -3  -3   53.39    3.30
  -1  -3  -3   44.10    4.40
   1  -3   3   49.10    4.70
   1  -3   3   46.10    4.00
  -1  -3  -3   47.50    4.60
   1   3   3   49.80    4.60
  -1   3  -3   50.19    4.90
   1   3   3   47.00    5.00
  -1   3  -3   48.40    3.90
  -1   3  -3   48.90    4.80
   1   3   3   58.89    3.30
  -2  -3  -3   23.50    1.90
  -2  -3  -3   21.60    4.50
   2  -3   3   20.10    3.20
   2  -3   3   29.60    3.70
  -2   3  -3   24.00    4.70
  -2   3  -3   17.10    4.20
   2   3   3   20.70    4.40
   2   3   3   22.60    2.10
  -3  -3  -3   70.59    7.60
   3  -3   3   74.59    5.50
  -3  -3  -3   65.69    3.70
   3  -3   3   63.59    5.20
   3   3   3   60.59    9.10
   3   3   3   66.09    3.80
  -3   3  -3   75.49    7.20
  -3   3  -3   64.79    7.30
  -4  -3  -3  107.79   10.90
   4  -3   3   95.69    6.50
  -4  -3  -3   93.89    5.20
   4  -3   3  108.59   11.50
   4  -3   3   98.59    7.20
   4   3   3   97.09    5.50
   4   3   3  105.79   11.00
  -4   3  -3   88.39    9.30
  -5  -3  -3   -0.60    1.40
   5  -3   3    1.60    2.10
  -5  -3  -3    1.60    1.90
   5  -3   3   -1.40    2.90
  -5   3  -3   -1.70    2.60
   5   3   3    3.20    4.50
   6  -3   3    2.00    3.50
  -6  -3  -3    8.00    4.30
   6  -3   3    5.60    5.50
   6   3   3    1.30    1.80
  -6   3  -3    6.60    3.20
   6   3   3   -0.60    4.10
  -6  -4   3   -5.40    4.30
  -6  -4   3   -3.70    2.70
   6   4  -3   -4.60    2.60
  -6   4   3   -6.10    3.50
  -6   4   3    1.10    4.10
  -5  -4   3   19.40    5.30
  -5  -4   3   30.40    8.10
  -5   4   3   33.50    7.80
   5   4  -3   28.50    6.40
  -5   4   3   19.10    5.90
  -5   4   3   32.00    8.00
  -4  -4   3   -0.60    3.10
  -4  -4   3    1.70    2.60
  -4   4   3    0.20    2.20
  -4   4   3    0.70    2.30
  -4   4   3   -1.70    2.80
   4   4  -3    0.80    2.70
  -3  -4   3  168.88   10.20
  -3  -4   3  170.08   11.60
  -3   4   3  172.98   11.10
  -3   4   3  183.78   10.50
   3   4  -3  187.58    9.30
   3   4  -3  175.18    8.60
  -3   4   3  182.38   11.10
   2  -4  -3   78.99    6.10
   2  -4  -3   82.19    6.40
  -2  -4   3   83.29    6.70
  -2  -4   3   76.49    7.10
  -2  -4   3   74.69    4.40
  -2   4   3   74.09    6.40
   2   4  -3   75.89    4.90
  -2   4   3   71.39    5.30
  -2   4   3   73.59    6.50
  -1  -4   3  591.54   13.90
  -1  -4   3  593.54   17.90
   1  -4  -3  597.24   15.30
   1  -4  -3  604.64   17.60
   1   4  -3  603.44   18.40
  -1   4   3  590.24   18.00
   1   4  -3  595.44   14.10
  -1   4   3  597.54   14.20
  -1   4   3  602.94   18.00
   1   4  -3  604.44   17.30
   1   4  -3  599.04   18.00
   0  -4  -3   37.50    4.00
   0  -4  -3   39.10    3.30
   0  -4   3   52.39    6.20
   0  -4  -3   45.30    4.10
   0  -4   3   38.20    4.30
   0   4  -3   37.80    3.60
   0   4   3   38.10    5.50
   0   4  -3   39.60    5.70
   0   4   3   36.10    3.60
   1  -4   3  274.77   12.30
   1  -4   3  264.27   10.50
  -1  -4  -3  278.17   10.80
   1  -4   3  287.07   11.50
  -1  -4  -3  278.67   11.60
  -1  -4  -3  270.67    9.20
   1   4   3  268.47    9.00
   1   4   3  271.57   10.70
  -1   4  -3  266.17   10.70
  -1   4  -3  271.97   11.40
   1   4   3  264.67   12.00
   2  -4   3  164.68    8.30
  -2  -4  -3  112.39    9.70
  -2  -4  -3  157.48    6.00
  -2   4  -3  141.39    9.70
   2   4   3  153.88    6.30
  -2   4  -3  153.28    8.80
  -3  -4  -3   73.39    7.80
   3  -4   3   60.49    5.50
  -3  -4  -3   67.69    4.00
   3  -4   3   66.29    5.10
  -3   4  -3   78.79    8.30
  -3   4  -3   73.79    7.30
   3   4   3   72.09    4.50
   3   4   3   73.59    8.30
  -4  -4  -3    2.70    3.50
   4  -4   3    1.20    2.70
   4  -4   3   -0.60    1.80
  -4  -4  -3    2.50    1.50
  -4   4  -3    3.80    3.40
   4   4   3    4.60    1.70
   4   4   3    2.90    3.60
  -5  -4  -3    6.50    2.10
   5  -4   3    6.10    3.30
  -5  -4  -3    3.30    3.50
   5  -4   3    0.40    3.90
   5   4   3    6.70    4.80
  -5   4  -3    7.00    4.50
   6  -4   3    0.80    2.70
   6  -4   3    3.50    4.00
  -6  -4  -3   -3.60    3.90
   6   4   3   -1.10    1.50
  -6   4  -3    7.10    4.00
  -6  -5   3   -0.70    4.70
   6  -5  -3    3.60    2.60
   6  -5  -3    4.30    3.10
  -6  -5   3    3.70    2.90
   6   5  -3    3.40    3.90
  -6   5   3    2.10    4.00
  -5  -5   3   18.40    5.00
  -5  -5   3    9.70    6.50
  -5   5   3   14.80    5.30
   5   5  -3    5.80    3.60
  -5   5   3    4.50    4.30
  -5   5   3    4.60    3.40
  -4  -5   3    6.50    3.20
  -4  -5   3    3.30    4.90
  -4   5   3    6.20    4.10
  -4   5   3    2.50    3.20
   4   5  -3    5.80    3.30
  -4   5   3    4.90    3.70
  -3  -5   3   12.60    3.80
  -3  -5   3   10.60    2.80
  -3  -5   3   15.50    5.30
   3   5  -3   12.40    3.60
  -3   5   3   17.50    4.30
  -3   5   3   13.70    4.70
  -3   5   3   11.60    4.00
  -2  -5   3  301.17   14.00
  -2  -5   3  298.67   13.30
  -2  -5   3  305.17   10.10
   2  -5  -3  297.97   11.40
   2  -5  -3  301.07   11.10
  -2   5   3  306.47   13.80
  -2   5   3  304.47   14.10
   2   5  -3  302.87   10.90
  -1  -5   3  442.86   12.60
  -1  -5   3  426.56   15.50
   1  -5  -3  441.36   15.90
   1  -5  -3  452.15   15.40
   1  -5  -3  442.56   11.90
   1  -5  -3  451.35   16.00
   1   5  -3  450.05   12.80
  -1   5   3  454.15   16.00
  -1   5   3  429.96   10.90
   1   5  -3  429.66   14.40
  -1   5   3  449.95   16.00
   1   5  -3  453.75   15.80
   1   5  -3  451.15   15.90
   0  -5   3  532.85   17.10
   0  -5  -3  494.75   17.80
   0  -5  -3  519.55   16.40
   0  -5   3  541.25   16.20
   0  -5  -3  518.25   17.20
   0  -5  -3  514.15   13.00
   0   5   3  518.85   17.50
   0   5  -3  543.95   17.00
   0   5  -3  555.44   15.50
   0   5   3  518.15   13.70
   0   5  -3  512.95   16.50
  -1  -5  -3  466.95   16.80
  -1  -5  -3  457.65   14.20
   1  -5   3  485.45   16.60
   1  -5   3  475.75   17.10
  -1  -5  -3  463.05   14.90
   1  -5   3  469.45   15.80
   1   5   3  466.45   15.00
  -1   5  -3  482.85   15.20
   1   5   3  475.35   14.10
   1   5   3  466.05   17.20
  -1   5  -3  511.25   17.00
  -1   5  -3  472.15   15.70
  -2  -5  -3   92.69    5.30
  -2  -5  -3   78.89    7.10
   2  -5   3   92.29    6.80
   2  -5   3   80.79    7.60
   2   5   3   85.69    8.10
  -2   5  -3   87.29    7.80
   2   5   3   86.39    5.30
  -2   5  -3   87.49    6.60
  -2   5  -3   88.49    6.20
  -3  -5  -3   44.10    3.60
   3  -5   3   41.60    6.20
  -3  -5  -3   42.40    7.70
  -3   5  -3   52.69    7.60
   3   5   3   43.30    8.00
  -3   5  -3   35.10    7.30
   3   5   3   34.40    3.50
   4  -5   3    9.60    3.60
  -4  -5  -3    5.70    2.00
  -4  -5  -3    5.20    4.30
  -4   5  -3    5.90    3.50
   4   5   3   10.60    4.80
  -4   5  -3   10.90    3.90
   5  -5   3    3.20    3.00
  -5  -5  -3    3.50    1.80
   5  -5   3    2.80    3.40
  -5  -5  -3    7.20    4.70
  -5   5  -3    1.60    3.40
   5   5   3    3.40    2.20
   5   5   3   11.90    5.50
   6  -5   3   -0.30    2.80
  -6  -5  -3    3.70    3.50
   6  -5   3    3.10    3.90
   6   5   3   -4.20    5.50
  -6   5  -3   13.30    5.10
  -6  -6   3   10.60    6.30
  -6  -6   3    0.50    3.10
   6  -6  -3    7.40    3.90
  -6   6   3   -0.10    3.90
   6   6  -3    3.70    4.20
  -6   6   3   -0.80    4.10
   5  -6  -3    0.80    2.10
  -5  -6   3   -1.10    4.50
  -5  -6   3   14.10    4.40
  -5   6   3   -0.60    2.60
  -5   6   3    3.50    3.90
   5   6  -3   -1.10    3.30
  -4  -6   3   42.60    7.40
  -4  -6   3   33.60    7.80
  -4   6   3   49.40    8.90
  -4   6   3   36.60    7.60
   4   6  -3   31.70    6.40
  -4   6   3   30.60    6.90
  -3  -6   3   14.00    3.30
  -3  -6   3   12.10    3.60
  -3  -6   3   21.30    5.40
   3   6  -3    9.50    3.30
  -3   6   3   11.50    4.00
  -3   6   3   10.30    4.10
  -3   6   3   18.50    4.50
   2  -6  -3  866.61   20.40
  -2  -6   3  865.61   26.00
   2  -6  -3  859.11   21.20
  -2   6   3  906.31   27.50
   2   6  -3  850.11   22.50
  -2   6   3  877.21   27.20
   1  -6  -3    2.30    2.30
  -1  -6   3    2.60    1.90
   1  -6  -3    0.60    2.00
  -1  -6   3    3.30    2.50
   1  -6  -3    1.80    1.40
   1  -6  -3    6.30    1.30
   1   6  -3    3.00    2.30
   1   6  -3    0.40    1.60
  -1   6   3    7.20    3.40
   1   6  -3    4.80    3.20
   0  -6  -3 1614.54   39.00
   0  -6   3 1702.23   39.50
   0  -6  -3 1701.13   32.50
   0  -6   3 1652.33   36.30
   0  -6  -3 1673.23   38.30
   0  -6   3 1712.83   40.40
   0   6  -3 1716.93   37.70
   0   6  -3 1722.43   39.20
   0   6   3 1680.63   33.20
   0   6   3 1669.53   40.00
   0   6   3 1650.53   37.40
   0   6  -3 1722.63   36.90
   1  -6   3   15.10    3.70
   1  -6   3   12.20    3.50
  -1  -6  -3   10.90    2.80
  -1  -6  -3   13.20    3.30
  -1   6  -3   13.40    3.80
   1   6   3    6.10    3.50
   1   6   3   13.30    2.90
  -1   6  -3   11.00    3.50
  -1   6  -3    9.20    2.80
   2  -6   3  341.97   14.50
   2  -6   3  394.26   15.70
  -2  -6  -3  368.36   15.70
  -2  -6  -3  384.36   13.10
  -2   6  -3  396.16   17.30
  -2   6  -3  392.06   14.50
   2   6   3  418.16   18.20
  -3  -6  -3    8.30    4.40
  -3  -6  -3    3.40    1.60
   3  -6   3    4.50    2.40
  -3   6  -3   -0.40    2.60
   3   6   3    2.60    1.70
  -3   6  -3    2.10    2.50
   3   6   3    4.50    3.90
   4  -6   3   87.69    8.10
  -4  -6  -3   86.59    9.80
  -4  -6  -3   83.59    5.70
   4   6   3   98.09   13.20
  -4   6  -3   84.69    8.80
  -4   6  -3  110.59   11.50
   4   6   3   83.29    5.80
  -5  -6  -3    2.30    3.60
  -5  -6  -3    0.10    1.90
   5  -6   3    0.10    3.10
   5  -6   3    3.60    5.50
  -5   6  -3   -2.60    2.00
   5   6   3   -0.90    2.00
   5   6   3    1.90    3.40
  -6  -6  -3    2.90    2.20
   6  -6   3    2.60    4.20
   6  -6   3   11.60    4.50
  -6  -6  -3    0.10    3.60
   6   6   3   11.80    6.60
  -6   6  -3    8.80    4.60
   6  -7  -3   -4.60    4.40
  -6  -7   3    2.70    2.80
  -6  -7   3   -4.40    5.40
  -6   7   3   10.60    4.80
   6   7  -3   -0.20    4.10
   5  -7  -3    3.60    3.80
  -5  -7   3    5.70    5.30
  -5  -7   3    9.80    3.70
   5   7  -3    4.40    3.90
  -5   7   3    5.80    3.70
  -5   7   3   10.90    4.80
  -4  -7   3   67.79   11.10
   4  -7  -3   85.69   12.30
  -4  -7   3   74.49    8.10
   4   7  -3   60.39    8.40
  -4   7   3   63.09    8.80
  -4   7   3   67.29   10.30
  -3  -7   3    0.20    4.00
   3  -7  -3   -0.40    2.60
  -3  -7   3    2.60    2.60
   3  -7  -3    2.90    1.90
  -3   7   3    3.20    1.90
   3   7  -3    2.20    3.20
  -3   7   3    1.80    2.70
   2  -7  -3   15.60    3.00
   2  -7  -3   12.90    2.40
   2  -7  -3    7.10    3.70
  -2  -7   3   20.00    4.90
  -2  -7   3   12.20    3.00
   2   7  -3   16.60    3.80
   2   7  -3   14.70    4.30
  -2   7   3   13.50    4.30
   1  -7  -3  139.99    9.60
   1  -7  -3  131.69    4.20
  -1  -7   3  118.69    8.80
   1  -7  -3  126.29    3.90
  -1  -7   3  140.49    8.90
   1   7  -3  119.99    7.40
   1   7  -3  119.69    7.50
  -1   7   3  121.29    9.20
   1   7  -3  121.69    8.40
   0  -7   3    9.90    3.60
   0  -7  -3    6.70    3.00
   0  -7  -3    8.70    1.70
   0  -7   3    9.30    3.00
   0   7   3   13.20    4.40
   0   7   3   11.40    3.00
   0   7  -3   10.90    3.60
   0   7   3    7.40    2.00
   0   7  -3   11.60    3.40
  -1  -7  -3    2.40    1.70
   1  -7   3    7.90    3.20
  -1  -7  -3    3.10    2.50
   1  -7   3    1.00    2.70
  -1   7  -3   -1.00    1.80
   1   7   3   -1.50    1.20
  -1   7  -3    1.40    1.70
   2  -7   3   63.39    5.80
  -2  -7  -3   59.39    6.30
  -2  -7  -3   54.89    5.30
   2  -7   3   60.99    6.40
   2   7   3   59.29    5.50
  -2   7  -3   67.99    5.80
  -2   7  -3   75.99    7.80
   2   7   3   67.89    9.20
  -3  -7  -3   13.10    3.10
   3  -7   3   14.00    4.20
  -3  -7  -3   11.00    3.90
  -3   7  -3   13.10    5.00
  -3   7  -3   16.50    4.20
   3   7   3   11.70    5.70
   3   7   3   10.30    2.90
  -4  -7  -3    2.40    1.90
  -4  -7  -3    3.30    3.90
   4  -7   3    1.70    2.90
  -4   7  -3    6.30    3.50
  -4   7  -3   -4.00    2.00
   4   7   3    6.50    5.10
   5  -7   3    1.60    3.90
  -5  -7  -3    2.70    1.90
   5  -7   3   -4.20    2.60
  -5  -7  -3    0.60    3.40
  -5   7  -3   -1.30    2.70
   5   7   3   -6.90    2.10
  -5   7  -3   -2.60    3.40
   6  -7   3    1.00    3.40
  -6  -7  -3    2.70    4.60
  -6  -7  -3   -4.30    2.20
   6  -7   3    4.70    3.70
   6   7   3   -8.10    3.70
  -6   7  -3    0.80    3.40
  -6  -8   3    0.00    2.80
  -6  -8   3    4.00    4.10
   6  -8  -3    3.00    3.70
  -6   8   3   -0.70    3.40
   6   8  -3   -3.60    4.10
  -6   8   3    4.40    3.80
  -5  -8   3   10.10    6.60
   5  -8  -3   13.20    5.90
  -5  -8   3    8.50    3.90
   5   8  -3   11.40    5.80
  -5   8   3    4.30    3.50
  -5   8   3    6.20    3.70
  -4  -8   3   20.30    6.60
  -4  -8   3    5.70    3.40
   4  -8  -3    9.00    4.40
  -4   8   3   10.60    4.90
  -4   8   3   11.30    3.60
   4   8  -3    4.40    3.10
   3  -8  -3   31.60    7.40
  -3  -8   3   44.10    8.30
  -3  -8   3   41.30    7.40
   3  -8  -3   42.50    4.00
  -3   8   3   35.80    5.40
  -3   8   3   43.10    8.00
   3   8  -3   39.30    6.90
  -2  -8   3    3.80    2.30
  -2  -8   3    6.90    3.60
   2  -8  -3    5.40    3.80
   2  -8  -3    8.90    2.40
   2  -8  -3   10.30    1.80
  -2   8   3    5.90    3.90
   2   8  -3    5.10    3.40
   2   8  -3    9.40    3.60
   1  -8  -3  465.65   19.30
  -1  -8   3  446.56   16.10
  -1  -8   3  495.75   19.50
   1   8  -3  445.16   17.00
  -1   8   3  452.95   19.00
   1   8  -3  451.15   16.30
   0  -8   3   20.10    4.90
   0  -8  -3   13.60    4.00
   0  -8  -3   15.60    2.40
   0   8  -3   15.40    3.80
   0   8   3   17.20    2.60
   0   8  -3   22.50    4.60
   0   8   3   14.70    5.20
  -1  -8  -3  130.19    7.40
   1  -8   3  135.19   11.50
  -1  -8  -3  132.89    9.00
  -1   8  -3  124.49    9.30
   1   8   3  130.79    7.50
   1   8   3  140.39   11.00
  -1   8  -3  154.98    8.10
  -2  -8  -3    1.30    2.30
  -2  -8  -3    2.00    2.00
   2  -8   3   -1.40    2.20
   2  -8   3    0.00    2.60
   2   8   3   -2.50    1.60
  -2   8  -3    0.90    1.50
   2   8   3   -0.10    3.50
  -2   8  -3    2.20    3.20
  -3  -8  -3  283.17   16.00
   3  -8   3  288.47   15.60
  -3  -8  -3  277.87   12.30
  -3   8  -3  291.27   17.60
  -3   8  -3  276.27   13.40
   3   8   3  278.37   17.30
  -4  -8  -3    2.90    1.80
  -4  -8  -3   -0.60    2.60
   4  -8   3   -2.10    3.20
  -4   8  -3    3.40    2.90
  -4   8  -3    8.50    4.20
   4   8   3    4.60    5.10
   5  -8   3    3.00    2.90
  -5  -8  -3   -0.50    3.50
  -5  -8  -3    4.00    2.20
  -5   8  -3    7.40    3.40
  -5   8  -3   -1.40    2.40
   5   8   3    4.80    5.60
  -6  -8  -3  -12.00    3.90
  -6  -8  -3    0.10    2.60
   6  -8   3   -5.00    3.00
   6  -8   3    3.00    3.70
   6   8   3   -1.80    5.00
  -6   8  -3   -1.50    2.80
  -6  -9   3   -2.30    2.40
  -6  -9   3    4.50    5.20
   6  -9  -3   -4.70    3.60
   6   9  -3   -6.50    4.20
  -6   9   3    5.00    4.00
  -6   9   3   -0.50    3.70
   5  -9  -3   18.40    6.90
  -5  -9   3   18.30    5.30
  -5  -9   3   13.30    6.60
  -5   9   3   21.00    5.60
   5   9  -3   20.00    6.80
  -5   9   3   13.60    6.20
  -4  -9   3    2.30    3.40
  -4  -9   3    3.90    4.30
   4  -9  -3    6.70    4.30
   4   9  -3    1.10    4.10
  -4   9   3    8.10    3.40
  -4   9   3    7.20    4.60
   3  -9  -3  124.69    6.90
  -3  -9   3  129.49   11.40
   3  -9  -3  138.89   12.10
  -3  -9   3  118.09   10.50
   3  -9  -3  127.89    7.80
  -3   9   3  115.99   11.00
   2  -9  -3   49.20    8.70
  -2  -9   3   43.00    7.40
   2  -9  -3   47.00    3.70
   2  -9  -3   48.50    2.70
   2   9  -3   65.79    7.20
   2   9  -3   72.59    9.70
  -2   9   3   53.89    8.70
   1  -9  -3 1250.67   36.50
  -1  -9   3 1265.67   36.00
   1   9  -3 1209.78   32.40
   1   9  -3 1281.17   33.40
  -1   9   3 1308.67   37.40
   0  -9   3   38.30    6.90
   0  -9  -3   35.60    2.80
   0  -9   3   36.30    4.00
   0  -9  -3   48.30    7.30
   0   9  -3   34.90    6.10
   0   9   3   33.20    7.20
   0   9  -3   51.69    6.80
   0   9   3   45.30    3.40
  -1  -9  -3  180.08    9.00
   1  -9   3  197.58   12.50
  -1  -9  -3  181.08   11.40
   1   9   3  192.58   13.00
  -1   9  -3  170.68    8.70
   1   9   3  175.38    8.90
  -1   9  -3  191.48   11.90
   2  -9   3   40.30    7.50
   2  -9   3   49.70    6.90
  -2  -9  -3   37.40    6.20
  -2  -9  -3   37.30    6.40
   2   9   3   35.40    8.20
  -2   9  -3   38.20    5.30
  -2   9  -3   43.30    8.40
  -3  -9  -3   76.69   10.40
   3  -9   3   89.49    9.50
  -3  -9  -3   88.59    7.30
   3   9   3  112.89   12.30
  -3   9  -3   56.09    9.50
  -3   9  -3   87.49    7.50
   4  -9   3    2.70    3.70
  -4  -9  -3    6.20    3.20
  -4   9  -3    1.20    2.50
   4   9   3    7.40    6.10
  -4   9  -3    2.60    4.10
   5  -9   3    1.10    2.70
  -5  -9  -3    0.00    3.00
  -5  -9  -3    1.20    3.50
  -5   9  -3   -1.50    2.30
   5   9   3   10.90    6.50
  -5   9  -3   -0.90    4.50
  -6 -10   3   -3.60    2.40
   6 -10  -3   10.40    5.60
  -6 -10   3    3.60    5.40
   6  10  -3   -1.00    5.10
  -6  10   3   -4.30    3.60
  -6  10   3   -0.30    3.40
  -5 -10   3    5.70    4.90
  -5 -10   3    7.60    3.20
  -5  10   3    9.90    4.90
   5  10  -3   -5.50    3.50
  -5  10   3    6.00    3.50
  -4 -10   3    4.90    2.60
   4 -10  -3   -0.70    3.00
  -4 -10   3    6.80    5.30
  -4  10   3   -0.60    2.50
   4  10  -3    8.20    4.90
  -3 -10   3   30.50    6.80
  -3 -10   3   28.20    7.40
   3 -10  -3   22.60    6.70
   3 -10  -3   34.30    5.00
   3 -10  -3   39.60    3.90
   3  10  -3   40.00    7.70
  -3  10   3   37.10    8.00
  -2 -10   3   54.99    8.80
   2 -10  -3   48.80    9.00
  -2  10   3   61.79   10.10
   2  10  -3   55.19    8.80
   2  10  -3   56.29    7.90
   1 -10  -3   18.10    5.30
  -1 -10   3   30.30    6.50
   1  10  -3   30.30    6.00
   1  10  -3   21.80    4.90
  -1  10   3   16.70    5.70
   0 -10   3   36.30    5.10
   0 -10  -3   28.40    2.60
   0 -10   3   26.60    6.00
   0 -10  -3   28.80    6.00
   0  10   3   18.60    6.00
   0  10   3   27.90    3.50
   0  10  -3   33.10    5.90
   0  10  -3   29.00    5.50
   1 -10   3   10.30    4.60
  -1 -10  -3   11.80    4.20
  -1 -10  -3   15.20    3.40
   1 -10   3   19.10    5.10
  -1  10  -3   16.80    3.40
  -1  10  -3   10.40    4.10
   1  10   3   14.70    3.10
   1  10   3    9.40    4.70
  -2 -10  -3  276.97   14.60
   2 -10   3  246.48   12.50
   2 -10   3  309.87   17.10
  -2 -10  -3  304.97   14.50
   2  10   3  292.27   18.10
  -2  10  -3  282.07   11.80
  -2  10  -3  305.77   17.30
  -3 -10  -3   75.19    7.30
   3 -10   3   60.89    9.60
  -3 -10  -3   58.99    9.40
  -3  10  -3   75.09   11.30
  -3  10  -3   63.59    6.30
   3  10   3   54.89   10.60
  -4 -10  -3    3.20    2.40
   4 -10   3    2.80    3.40
  -4 -10  -3   -2.30    2.80
  -4  10  -3    1.20    4.40
   4  10   3   -0.40    4.60
  -4  10  -3    1.90    2.50
   5 -10   3    0.80    3.10
  -5 -10  -3   -2.30    2.00
  -5 -10  -3    0.90    3.00
  -5  10  -3    1.40    2.50
  -5  10  -3    3.50    4.80
   5  10   3    1.20    5.30
   6 -11  -3   -1.60    3.00
  -6 -11   3   -6.00    2.70
   6 -11  -3   -1.30    3.20
  -6 -11   3    3.00    6.60
  -6  11   3    1.70    3.10
   6  11  -3   -4.70    5.00
  -5 -11   3    4.30    3.10
   5 -11  -3    6.60    5.00
  -5 -11   3   -0.20    4.50
   5 -11  -3    6.30    3.20
  -5  11   3    1.60    3.40
   5  11  -3   -0.70    4.20
  -4 -11   3   34.00    7.40
   4 -11  -3   26.60    4.60
   4 -11  -3   19.80    6.20
  -4 -11   3   29.60    7.50
  -4  11   3   28.30    7.90
   4  11  -3   31.30    7.60
  -3 -11   3   23.90    5.80
   3 -11  -3   17.10    2.70
   3 -11  -3   14.60    3.20
   3 -11  -3   16.70    6.00
   3  11  -3   20.80    6.00
  -3  11   3   14.10    6.00
   3  11  -3   21.30    7.20
   2 -11  -3  162.08   13.40
  -2 -11   3  173.78   12.90
  -2  11   3  171.98   13.80
   2  11  -3  164.68   12.30
   2  11  -3  177.38   12.30
  -1 -11   3   20.70    5.80
   1 -11  -3   25.70    7.00
   1  11  -3   18.90    5.50
  -1  11   3   28.20    7.20
   1  11  -3   22.70    5.90
   0 -11  -3  116.49   10.20
   0 -11  -3  127.29    5.50
   0 -11   3  120.79   10.70
   0  11   3  122.19    5.70
   0  11  -3  136.19   10.70
   0  11  -3  111.19    7.00
   0  11   3  127.69   12.00
   0  11  -3  114.09    8.70
   1 -11   3   23.20    5.10
  -1 -11  -3   21.60    3.70
   1 -11   3   19.50    5.90
  -1 -11  -3   30.20    6.80
  -1  11  -3   24.10    4.10
  -1  11  -3   18.50    5.90
   1  11   3   28.10    4.60
   1  11   3   24.60    8.00
  -2 -11  -3   75.79    7.50
   2 -11   3   64.69   10.10
   2 -11   3   62.49    7.10
  -2 -11  -3   70.19    7.90
  -2  11  -3   61.59    5.50
  -2  11  -3   76.19   11.10
   2  11   3   69.99   11.20
  -3 -11  -3   36.00    6.60
   3 -11   3   38.50    7.90
  -3 -11  -3   34.20    7.30
  -3  11  -3   46.30    6.40
  -3  11  -3   50.69    9.30
   3  11   3   39.30    9.40
  -4 -11  -3   16.50    4.80
   4 -11   3   22.10    6.80
  -4 -11  -3   17.00    4.90
   4  11   3   10.20    6.50
  -4  11  -3   19.60    6.60
  -4  11  -3   19.70    5.10
  -5 -11  -3    7.60    4.00
  -5 -11  -3   -4.60    1.90
   5 -11   3   -2.60    3.20
  -5  11  -3   -7.00    3.00
  -5  11  -3   -1.70    2.70
   5  11   3   -7.60    3.70
  -5 -12   3   11.40    4.70
  -5 -12   3   18.20    8.70
   5 -12  -3   24.10    8.60
   5 -12  -3   15.70    4.90
   5  12  -3   25.70    7.40
  -5  12   3    5.20    3.90
  -4 -12   3   22.10    7.00
   4 -12  -3   17.80    5.80
  -4 -12   3   16.70    5.70
   4 -12  -3   13.30    3.80
   4  12  -3   12.50    5.50
   3 -12  -3   17.20    6.40
  -3 -12   3   13.60    4.70
   3 -12  -3   20.40    2.00
   3 -12  -3   15.40    3.10
   3  12  -3   14.40    5.40
  -3  12   3   15.10    6.30
   3  12  -3   20.90    7.10
  -2 -12   3   -1.70    2.90
   2 -12  -3    8.90    4.40
  -2  12   3   -0.80    3.10
   2  12  -3    1.00    3.80
   2  12  -3    7.10    4.20
  -1 -12   3   27.60    6.60
   1 -12  -3   22.70    7.00
   1  12  -3   38.20    7.30
  -1  12   3   26.70    7.30
   1  12  -3   32.20    6.90
   0 -12  -3   53.29    9.30
   0 -12  -3   55.29    3.70
   0 -12   3   54.79    9.80
   0  12  -3   55.99    8.90
   0  12  -3   59.99    8.00
   0  12   3   49.80    3.70
   0  12   3   57.19   10.20
   0  12  -3   44.60    4.70
   1 -12   3   88.39   12.30
  -1 -12  -3   84.79    9.40
   1 -12   3   83.99    7.10
  -1 -12  -3   76.39    6.30
  -1  12  -3   87.69    9.80
   1  12   3   85.79   12.40
  -1  12  -3   86.09    6.30
  -2 -12  -3   39.20    7.90
   2 -12   3   39.50    8.70
   2 -12   3   35.20    5.90
  -2 -12  -3   27.40    5.90
  -2  12  -3   38.20    8.40
  -2  12  -3   37.60    3.90
   2  12   3   25.60    7.40
  -3 -12  -3   48.20    7.90
   3 -12   3   41.30    8.20
  -3 -12  -3   54.59    8.50
   3  12   3   24.60    8.00
  -3  12  -3   53.19   10.30
  -4 -12  -3    1.70    2.70
   4 -12   3    9.80    4.90
  -4  12  -3    7.40    3.60
   4  12   3    0.20    4.80
  -4  12  -3   -3.20    2.20
  -5 -12  -3    4.80    5.00
  -5 -12  -3    9.40    3.60
   5 -12   3    0.70    3.20
  -5  12  -3    3.00    4.20
  -5  12  -3    3.60    2.70
   5  12   3   -1.50    5.90
  -5 -13   3   31.00    7.30
   5 -13  -3   25.70    8.60
   5 -13  -3   34.30    6.20
  -5 -13   3   30.80    9.50
  -5  13   3   31.30    8.40
   5  13  -3   29.00    7.60
  -4 -13   3   -0.30    3.40
   4 -13  -3   -2.50    3.80
   4 -13  -3    1.20    2.50
  -4  13   3    1.20    4.20
   4  13  -3   -1.40    4.00
  -3 -13   3    3.80    2.40
   3 -13  -3    1.40    4.20
  -3  13   3    5.40    4.30
   3  13  -3    2.40    3.80
   3  13  -3    8.40    5.30
  -2 -13   3    6.20    4.80
   2 -13  -3    6.30    3.50
  -2  13   3    8.20    5.00
   2  13  -3    6.30    4.90
   2  13  -3    2.70    4.30
   1 -13  -3   26.10    7.40
  -1 -13   3   30.50    7.80
   1  13  -3   45.40    8.20
  -1  13   3   34.30    8.20
   0 -13   3   10.80    5.10
   0 -13  -3    9.40    4.40
   0  13  -3    0.90    3.40
   0  13   3    4.60    5.60
   0  13  -3   13.10    6.10
   0  13  -3    5.20    2.60
   0  13   3    9.50    2.20
   0  13   3    3.20    1.70
  -1 -13  -3   48.60    6.40
   1 -13   3   38.00    9.10
   1 -13   3   47.80    8.20
  -1 -13  -3   31.60    7.40
  -1  13  -3   44.60    4.70
   1  13   3   35.90    8.70
  -1  13  -3   40.10    8.80
   2 -13   3    1.80    3.30
  -2 -13  -3    4.60    3.10
  -2 -13  -3    6.50    4.10
   2 -13   3    7.00    4.70
  -2  13  -3   12.30    6.10
  -2  13  -3   10.60    2.90
   2  13   3   13.50    7.10
  -3 -13  -3   57.09    9.40
  -3 -13  -3   48.10    8.10
   3 -13   3   30.10    7.10
  -3  13  -3   36.50   10.20
   3  13   3   42.00   10.10
  -3  13  -3   47.00    5.20
  -4 -13  -3    1.30    2.20
  -4 -13  -3   -5.40    2.40
   4 -13   3    0.10    3.70
  -4  13  -3    1.80    2.70
  -4  13  -3    6.20    2.90
   4  13   3   -0.90    5.20
  -5 -13  -3    1.90    2.70
   5 -13   3    4.10    4.30
  -5 -13  -3   13.90    6.70
  -5  13  -3   -3.30    2.20
  -5  13  -3    3.10    4.10
   5  13   3   11.80    7.20
  -5 -14   3    0.80    2.80
   5 -14  -3   -2.10    2.90
   5 -14  -3   -3.50    3.90
   5  14  -3    7.10    4.80
  -5  14   3   -2.20    4.00
   5  14  -3    1.50    5.30
   4 -14  -3    5.90    6.80
   4 -14  -3    5.10    2.10
   4 -14  -3   -2.30    2.50
  -4 -14   3    0.30    3.50
   4  14  -3    6.80    4.60
   4  14  -3    9.40    5.70
  -4  14   3    6.90    4.90
   3 -14  -3    5.10    4.10
  -3 -14   3   11.80    5.20
  -3  14   3    3.10    4.80
   3  14  -3   12.20    4.60
   3  14  -3    3.80    4.60
   2 -14  -3   47.60   10.10
  -2 -14   3   67.09   10.70
   2  14  -3   71.79   11.20
   2  14  -3   64.19   11.20
  -2  14   3   65.29   11.80
  -1 -14   3   28.50    7.50
   1 -14  -3    4.30    3.90
   1  14  -3   19.90    6.20
  -1  14   3    7.40    4.80
   1  14  -3   16.40    6.70
   0 -14   3   95.29   10.90
   0 -14  -3   78.29   11.80
   0  14  -3   92.39    8.10
   0  14   3  101.39    4.90
   0  14  -3   92.19    6.40
   0  14   3   97.19    4.80
   0  14  -3   82.89   12.00
   0  14   3  120.69   13.30
  -1 -14  -3   13.00    3.30
  -1 -14  -3    5.60    4.50
   1 -14   3    5.90    5.10
   1  14   3    5.70    6.00
  -1  14  -3    8.30    2.40
  -1  14  -3   14.10    5.40
   2 -14   3   19.60    4.50
  -2 -14  -3   15.40    4.20
  -2 -14  -3   34.20    7.50
   2 -14   3   14.00    6.40
  -2  14  -3   23.80    3.80
   2  14   3   32.60    8.70
  -2  14  -3   14.30    6.50
  -3 -14  -3    3.10    2.40
   3 -14   3    3.40    4.00
  -3 -14  -3    3.70    3.50
  -3  14  -3    1.50    3.20
   3  14   3    1.60    5.60
  -3  14  -3    0.70    1.90
  -4 -14  -3    6.10    3.60
  -4 -14  -3   15.40    6.90
   4 -14   3    8.50    6.60
  -4  14  -3   17.90    4.10
   4  14   3    3.50    6.50
  -4  14  -3   26.30    7.80
   5 -14   3    6.70    4.50
  -5 -14  -3    3.70    2.10
  -5 -14  -3    0.40    4.60
  -5  14  -3    2.40    4.40
   5  14   3    8.80    7.00
  -5  14  -3   -6.10    2.50
   5 -15  -3    8.40    5.40
   5 -15  -3    0.20    2.90
  -5 -15   3    3.90    3.00
   5  15  -3    5.60    5.50
  -5  15   3    5.20    4.10
   5  15  -3   -3.30    3.60
   4 -15  -3    2.60    4.30
  -4 -15   3    3.70    2.90
  -4  15   3    1.20    4.80
   4  15  -3    3.90    4.80
   4  15  -3    2.70    6.30
  -3 -15   3    4.00    4.00
   3 -15  -3    2.50    4.70
   3  15  -3   -0.40    3.10
   3  15  -3   -2.20    3.30
  -3  15   3    1.50    4.90
   2 -15  -3   62.89   12.30
  -2 -15   3   49.40    9.30
   2  15  -3   47.40    9.00
   2  15  -3   41.80    8.50
  -2  15   3   60.69   12.00
  -1 -15   3   14.70    4.80
   1 -15  -3   15.30    6.50
   1  15  -3   11.20    5.20
   1  15  -3    8.50    5.10
  -1  15   3   11.60    6.60
   0 -15   3   98.39   13.90
   0 -15  -3  118.09   12.60
   0  15   3  116.19   15.80
   0  15  -3  126.89    9.20
   0  15  -3  102.99    6.70
   0  15   3  107.69    4.70
   0  15  -3  102.89   11.30
   0  15   3  108.29    4.60
  -1 -15  -3    4.50    2.60
   1 -15   3    3.60    3.80
  -1 -15  -3    8.80    4.90
  -1  15  -3    5.70    4.60
   1  15   3   -0.20    5.20
  -1  15  -3    5.20    1.90
   2 -15   3   25.40    7.70
  -2 -15  -3   21.40    6.50
  -2 -15  -3   29.90    6.50
   2  15   3   25.50    8.60
  -2  15  -3   26.50    3.80
  -2  15  -3   22.30    6.60
  -3 -15  -3    3.50    2.80
  -3 -15  -3   -2.70    2.30
   3  15   3    9.10    5.90
  -3  15  -3    6.60    2.00
  -3  15  -3    2.50    4.10
   4 -15   3    5.50    4.30
  -4 -15  -3   20.20    5.60
  -4 -15  -3    2.00    5.20
  -4  15  -3   -3.90    2.00
  -4  15  -3    2.00    3.70
   4  15   3    0.00    5.70
   4 -16  -3    2.20    5.40
  -4 -16   3    7.80    4.00
   4  16  -3   -2.30    4.00
   4  16  -3    2.70    4.90
  -4  16   3   16.20    6.50
   3 -16  -3    0.10    4.70
  -3 -16   3    2.10    3.40
  -3  16   3    5.80    4.90
   3  16  -3    1.80    4.20
   3  16  -3   -0.50    4.10
  -2 -16   3    5.80    3.70
   2 -16  -3   12.80    5.90
  -2  16   3   12.20    5.90
   2  16  -3    8.50    5.20
   2  16  -3    8.70    5.40
  -1 -16   3   18.80    6.90
   1 -16  -3   13.50    6.60
   1  16  -3   19.30    6.30
  -1  16   3    7.60    5.50
   1  16  -3   13.10    5.30
   0 -16   3   66.99   11.70
   0 -16  -3   82.39   13.10
   0  16  -3   64.49    6.90
   0  16   3   68.29   12.30
   0  16  -3   65.29    5.10
   0  16  -3   62.39   10.30
  -1 -16  -3   41.50    6.20
  -1 -16  -3   44.20    9.80
   1 -16   3   38.10    9.60
  -1  16  -3   27.80    8.10
  -1  16  -3   35.60    3.40
  -1  16  -3   36.30    3.40
   1  16   3   49.80   11.20
   2 -16   3   21.20   12.50
  -2 -16  -3   14.00    4.90
  -2 -16  -3   19.00    5.40
   2 -16   3   23.90    2.50
  -2  16  -3   20.90    2.90
   2  16   3   17.50    7.70
  -2  16  -3   21.60    6.30
  -3 -16  -3    1.10    2.70
  -3 -16  -3    5.60    4.10
   3 -16   3    0.60    4.80
  -3  16  -3    7.20    2.20
   3  16   3    7.50    5.90
  -3  16  -3    8.00    4.60
  -4 -16  -3    3.20    3.20
   4 -16   3    6.70    4.80
  -4 -16  -3    4.80    4.40
  -4  16  -3   -1.90    2.20
  -4  16  -3    8.00    5.10
   4  16   3   12.70    7.30
  -4 -17   3   -3.10    3.10
   4 -17  -3    5.40    5.40
  -4  17   3    7.10    5.00
   4  17  -3   -1.30    4.70
   4  17  -3   -3.70    3.70
  -3 -17   3   23.30    8.00
   3 -17  -3   51.59   12.00
  -3  17   3   12.90    7.00
   3  17  -3   36.20    9.90
   3  17  -3   35.20    8.80
   2 -17  -3   -2.70    3.50
  -2 -17   3    2.70    4.30
   2  17  -3    5.60    4.70
   2  17  -3    2.00    4.10
  -2  17   3   -3.40    3.50
  -1 -17   3    6.40    5.10
   1 -17  -3    5.50    4.80
  -1  17   3    0.30    4.40
   1  17  -3    2.00    4.60
   1  17  -3    9.70    5.50
   0 -17  -3    2.10    4.00
   0 -17   3    0.00    3.50
   0  17  -3    1.80    2.00
   0  17  -3    2.50    2.90
   0  17  -3    1.30    4.30
  -1 -17  -3   74.19   12.50
   1 -17   3   76.49   14.00
   1  17   3   74.49   13.50
  -1  17  -3   66.99    3.90
  -1  17  -3   70.89    4.00
   1  17   3   68.99    6.50
  -1  17  -3   65.59   12.40
  -2 -17  -3    2.20    4.10
   2 -17   3    3.00    2.50
  -2 -17  -3   -1.10    2.40
   2  17   3   -3.90    4.90
  -2  17  -3    4.60    4.00
  -3 -17  -3    1.40    3.40
  -3 -17  -3    1.90    3.20
   3 -17   3    5.70    4.10
  -3  17  -3    9.10    3.50
  -3  17  -3    2.00    1.80
   3  17   3    2.20    5.70
   4 -17   3   -2.90    4.10
  -4 -17  -3   -3.30    3.50
  -4  17  -3    9.60    5.40
  -4  17  -3   -2.00    2.40
   4  17   3  -11.40    5.50
  -4 -18   3   12.00    4.60
   4 -18  -3    0.70    6.10
   4  18  -3   10.50    6.20
   4  18  -3    5.80    5.70
  -4  18   3    0.60    5.30
   3 -18  -3   -0.10    4.80
  -3 -18   3   15.40    6.00
   3  18  -3   -0.20    5.50
  -3  18   3    7.00    4.40
   3  18  -3    7.20    5.30
  -2 -18   3    3.00    3.90
   2 -18  -3    8.60    5.80
   2  18  -3    5.30    5.20
  -2  18   3   15.70    5.90
   2  18  -3    7.80    6.20
  -1 -18   3    1.80    3.70
   1 -18  -3   18.80    7.60
  -1  18   3    9.70    5.70
   1  18  -3    7.60    5.10
   1  18  -3    5.20    5.20
   0 -18  -3   21.50    7.40
   0 -18   3   21.90    7.20
   0  18  -3   23.60    4.50
   0  18  -3   23.40    3.90
   0  18  -3   22.00    7.70
   0  18   3   27.50    9.40
   1 -18   3   45.10   10.70
  -1 -18  -3   38.00    9.60
   1  18   3   37.70   10.00
  -1  18  -3   27.40    7.30
   1  18   3   36.50    5.90
   2 -18   3   14.30    7.00
  -2 -18  -3   13.40    4.80
  -2 -18  -3    9.20    4.10
  -2  18  -3   14.70    6.20
   2  18   3    4.30    7.10
  -3 -18  -3   -1.80    4.00
   3 -18   3    7.00    5.10
  -3 -18  -3   10.50    5.10
  -3  18  -3   14.10    6.60
   3  18   3    1.50    5.40
   3 -19  -3   -5.10    4.20
  -3 -19   3    6.50    5.20
   3  19  -3   -6.50    3.70
  -3  19   3   13.30    5.70
   3  19  -3   -0.30    3.10
   2 -19  -3   -6.10    3.50
  -2 -19   3    9.70    4.70
   2  19  -3    0.90    4.00
  -2  19   3   10.00    6.00
   1 -19  -3    6.80    5.20
  -1 -19   3   11.40    5.90
  -1  19   3    2.40    4.10
   1  19  -3    2.10    3.70
   1  19  -3   -3.80    4.20
   0 -19   3   43.60   11.30
   0 -19  -3   21.80    7.60
   0  19   3   26.90    9.00
   0  19  -3   30.70    3.40
   0  19  -3   17.30    6.20
   0  19  -3   37.50    5.20
  -1 -19  -3    3.00    4.10
   1 -19   3   -3.00    3.30
  -1  19  -3    0.50    4.20
   1  19   3    9.70    5.80
   1  19   3    3.70    2.70
   2 -19   3    4.90    4.90
  -2 -19  -3   -2.10    3.70
   2  19   3    2.30    3.50
   2  19   3    8.40    6.70
  -2  19  -3   10.80    5.20
   3 -19   3   -0.60    4.60
  -3 -19  -3    3.90    2.90
  -3 -19  -3   -0.40    3.00
   3  19   3    4.40    5.20
  -3  19  -3    5.90    4.50
  -3 -20   3   11.10    6.00
   3 -20  -3    7.40    7.00
  -3  20   3    5.60    5.30
   3  20  -3    5.70    5.90
  -2 -20   3    7.40    4.60
   2 -20  -3   -7.00    3.40
   2  20  -3   -3.50    4.70
  -2  20   3    0.80    4.50
   2  20  -3   -1.20    3.90
   1 -20  -3   -2.00    4.00
  -1 -20   3   -0.10    4.80
   1  20  -3    2.90    4.50
  -1  20   3   -9.20    3.80
   1  20  -3   -1.80    4.60
   0 -20  -3    1.10    5.70
   0 -20   3    7.90    5.40
   0  20  -3    8.30    2.30
   0  20   3   -6.40    4.30
   0  20  -3   15.90    5.80
  -1 -20  -3    8.80    5.30
   1 -20   3   -0.20    4.00
   1  20   3   -2.00    3.00
  -1  20  -3    1.20    4.00
   1  20   3    2.40    5.20
   2 -20   3    6.10    5.00
  -2 -20  -3   -4.90    3.30
   2  20   3   10.60    6.00
  -2  20  -3    2.40    4.00
   2  20   3    3.90    3.70
  -2 -21   3    3.60    3.20
   2 -21  -3   -1.10    4.30
  -2  21   3   -5.90    3.50
   2  21  -3    5.10    4.30
   2  21  -3   -5.40    4.10
  -1 -21   3    4.60    4.90
   1 -21  -3    9.20    5.60
  -1  21   3   -4.20    3.90
   1  21  -3   17.70    6.80
   1  21  -3    5.60    5.00
   0 -21  -3    7.10    7.10
   0 -21   3    1.30    4.00
   0  21  -3   -0.20    3.90
   0  21   3    3.70    4.90
   1 -21   3   12.50    6.70
  -1 -21  -3   12.70    6.30
   1  21   3    7.80    3.80
   1  21   3   30.20   11.00
  -1  21  -3   21.00    7.60
   0 -22  -3    2.30    4.10
   0 -22   3    6.60    5.40
   0  22  -3    1.90    4.10
   0  22   3   -8.00    2.90
  -6   0   4  144.49   14.30
   6   0  -4  135.69   12.20
  -6   0   4  124.29   11.60
  -5   0   4   12.10    5.30
  -5   0   4    2.30    3.20
   5   0  -4    8.10    4.10
   4   0  -4   41.60    6.30
  -4   0   4   43.10    7.00
  -4   0   4   55.19    9.20
  -3   0   4    7.50    3.00
   3   0  -4    6.90    2.20
  -3   0   4    2.40    3.20
  -3   0   4    2.70    1.80
   2   0  -4    9.50    2.90
   2   0  -4   10.20    2.20
  -2   0   4   11.30    2.10
  -2   0   4    9.30    2.80
   2   0  -4    9.30    3.60
   2   0  -4   11.80    3.00
   1   0  -4  110.79    7.60
  -1   0   4  119.19    4.40
   1   0  -4  116.39    7.60
  -1   0   4  127.39    6.80
   1   0  -4  118.09    4.40
   0   0   4 5744.53   97.39
   0   0   4 5757.22   97.69
   0   0   4 5357.76  101.39
   0   0  -4 5870.51   97.69
   0   0  -4 5631.54  101.69
   1   0   4   18.60    4.30
  -1   0  -4   19.20    3.70
   1   0   4   16.50    1.40
  -1   0  -4   15.70    1.50
  -1   0  -4   15.40    4.00
   1   0   4   18.90    3.80
  -2   0  -4   -1.10    2.10
   3   0   4    3.60    0.70
   3   0   4    3.30    0.90
  -3   0  -4    5.10    3.20
   3   0   4    4.60    3.60
   4   0   4   45.60    3.00
  -4   0  -4   47.40    9.70
   4   0   4   46.80    8.90
   4   0   4   49.99    3.20
  -5   0  -4   -0.90    2.70
   5   0   4    3.00    1.20
   5   0   4   -0.30    1.10
  -6   0  -4   -3.10    4.00
   6   0   4    2.00    5.30
   6  -1  -4   56.89    9.00
  -6  -1   4   52.79   11.10
  -6  -1   4   50.79    9.00
  -6   1   4   46.00   10.10
   6   1  -4   45.90    8.90
  -6   1   4   42.30    9.00
   5  -1  -4   73.39    8.40
  -5  -1   4  114.09   10.00
  -5  -1   4  104.39   11.70
  -5   1   4   97.89   11.00
   5   1  -4   74.99    8.50
  -5   1   4   74.69   10.50
  -4  -1   4   63.79    7.10
  -4  -1   4   69.99   10.50
  -4   1   4   78.89   11.00
  -4   1   4   58.19    8.30
   3  -1  -4   79.59    6.00
  -3  -1   4   74.19    6.80
  -3  -1   4   79.49   10.20
  -3   1   4   73.29    6.00
   3   1  -4   80.59    5.60
  -3   1   4   74.69    7.20
  -3   1   4   82.19    7.20
   3   1  -4   80.19    5.70
   2  -1  -4  558.14   18.70
   2  -1  -4  654.43   22.10
  -2  -1   4  569.84   18.40
   2  -1  -4  577.04   17.90
   2  -1  -4  559.44   15.60
  -2   1   4  604.24   15.80
   2   1  -4  588.94   19.80
   2   1  -4  593.84   14.00
   2   1  -4  592.94   13.80
   2   1  -4  567.34   18.50
  -2   1   4  580.14   18.60
   1  -1  -4 1669.13   32.10
  -1  -1   4 1632.94   35.10
   1  -1  -4 1704.93   36.80
  -1  -1   4 1678.53   27.90
   1   1  -4 1648.24   27.80
  -1   1   4 1619.84   35.20
  -1   1   4 1683.73   32.20
  -1   1   4 1653.83   35.40
   1   1  -4 1648.04   37.30
   0  -1   4  347.67   13.30
   0  -1  -4  348.37   10.60
   0  -1  -4  365.16   12.80
   0  -1   4  347.87   10.40
   0  -1   4  328.67    9.80
   0   1  -4  341.97   13.30
   0   1   4  347.77   10.10
   0   1  -4  337.87    9.70
   0   1   4  332.87   10.70
   0   1   4  350.26   12.80
   1  -1   4  368.06    9.20
  -1  -1  -4  348.57   12.90
   1  -1   4  375.06   14.00
   1  -1   4  370.56   13.00
  -1  -1  -4  363.96    7.70
   1  -1   4  348.37   13.00
  -1  -1  -4  371.46   13.60
   1   1   4  363.26    7.80
   1   1   4  385.56   13.60
   1   1   4  368.76   13.80
  -1   1  -4  365.16    9.40
  -1   1  -4  384.16   14.10
   2  -1   4  308.87    7.70
   2  -1   4  330.27    8.10
  -2   1  -4  311.47   14.00
   3  -1   4   54.69    3.50
   3  -1   4   46.10    2.80
  -3  -1  -4   50.29    7.90
   3  -1   4   48.40    8.20
  -3   1  -4   59.39    8.80
   3   1   4   45.80    7.70
   4  -1   4   12.70    5.30
  -4  -1  -4   23.20    6.60
   4  -1   4   18.30    2.80
   4  -1   4   20.60    3.00
   4   1   4   15.80    1.70
   4   1   4   17.90    5.90
  -4   1  -4   21.50    6.40
   4   1   4   19.60    1.90
   5  -1   4   12.60    6.90
   5  -1   4   13.30    2.10
   5  -1   4    9.00    2.40
  -5  -1  -4    8.10    4.30
   5   1   4   11.00    1.70
   5   1   4   11.60    1.80
  -5   1  -4   14.10    7.70
   6  -1   4    0.20    4.20
   6  -1   4    4.80    1.90
  -6  -1  -4    7.10    4.30
   6   1   4   11.80    6.20
  -6   1  -4    0.00    2.90
  -6  -2   4   -5.70    3.70
   6  -2  -4   -1.70    2.50
  -6  -2   4   -0.40    2.70
  -6   2   4   -2.30    3.20
   6   2  -4    3.10    3.00
  -6   2   4    3.70    4.90
  -5  -2   4    5.50    3.70
  -5  -2   4    9.30    5.60
   5  -2  -4   -0.40    3.00
  -5   2   4    1.20    3.90
  -5   2   4    0.60    2.60
   5   2  -4   -2.70    2.40
  -4  -2   4   12.30    4.00
  -4  -2   4   17.80    5.90
  -4   2   4   13.70    5.30
  -4   2   4    7.90    3.90
   4   2  -4   11.90    3.60
  -4   2   4   14.10    4.10
  -3  -2   4   12.80    3.60
  -3  -2   4   10.00    4.40
  -3   2   4   12.40    4.30
  -3   2   4    4.90    2.20
   3   2  -4   16.60    3.00
   3   2  -4    6.60    2.10
  -3   2   4   13.70    3.70
  -2  -2   4   12.60    3.60
   2  -2  -4    7.40    2.50
   2  -2  -4    5.50    3.00
   2   2  -4    6.70    3.40
   2   2  -4    8.90    1.60
  -2   2   4    7.80    3.00
   2   2  -4   11.20    1.70
  -2   2   4    7.00    2.30
  -1  -2   4 2794.82   54.79
   1  -2  -4 2897.91   55.49
  -1  -2   4 2800.12   55.69
   1  -2  -4 2799.42   54.39
   1  -2  -4 2779.72   52.39
  -1   2   4 2776.22   52.69
   1   2  -4 2752.72   54.39
  -1   2   4 2809.82   54.59
   1   2  -4 2850.91   57.09
   0  -2  -4    4.00    1.60
   0  -2   4    3.70    1.80
   0  -2   4    6.50    4.20
   0  -2   4    4.10    1.70
   0  -2  -4    3.40    2.70
   0   2   4    5.90    2.80
   0   2  -4    3.10    1.50
   0   2   4   -0.20    1.30
   0   2   4    3.00    2.90
   0   2  -4    4.80    4.00
  -1  -2  -4  122.49    4.30
   1  -2   4  130.69    7.60
  -1  -2  -4  117.69    7.40
  -1  -2  -4  128.69    7.50
   1  -2   4  121.09    7.10
   1  -2   4  125.69    5.60
   1  -2   4  135.59    8.20
  -1  -2  -4  122.29    4.10
   1   2   4  128.29    7.90
  -1   2  -4  125.29    7.90
   1   2   4  126.09    7.80
  -1   2  -4  118.99    5.50
   2  -2   4   44.80    7.00
  -2  -2  -4   49.99    6.90
   2  -2   4   49.10    3.50
   2  -2   4   50.49    3.20
   2   2   4   51.09    7.90
  -2   2  -4   49.30    5.50
   3  -2   4   41.50    3.20
  -3  -2  -4   36.20    7.00
   3  -2   4   34.30    6.90
   3  -2   4   42.70    3.70
  -3   2  -4   54.29    8.40
   3   2   4   33.60    6.90
  -4  -2  -4    4.90    3.20
   4  -2   4   -2.40    1.50
   4  -2   4    4.70    3.50
   4   2   4   -2.60    2.50
  -4   2  -4   -0.50    2.80
  -5  -2  -4   15.40    6.10
   5  -2   4   12.00    2.80
   5  -2   4   14.10    5.70
   5  -2   4   10.20    2.40
  -5   2  -4    9.20    5.60
  -6  -2  -4   -2.80    3.20
   6  -2   4   -3.50    2.00
   6  -2   4    4.30    4.90
  -6   2  -4    5.40    5.00
   6   2   4   -4.90    4.00
  -6  -3   4    0.30    2.90
   6  -3  -4    4.10    3.50
  -6  -3   4   -0.20    4.30
  -6   3   4   -1.20    2.80
   6   3  -4   -4.70    3.10
  -6   3   4   -8.40    3.40
  -5  -3   4   38.30    7.30
  -5  -3   4   54.49   10.30
  -5   3   4   45.60    8.50
  -5   3   4   53.89    9.80
   5   3  -4   37.50    7.30
  -5   3   4   38.10    7.50
  -4  -3   4   19.50    6.20
  -4  -3   4   18.30    4.90
  -4   3   4   15.20    4.60
  -4   3   4   30.10    7.00
  -4   3   4   26.40    6.60
   4   3  -4   25.60    5.00
  -3  -3   4  790.22   26.70
  -3  -3   4  751.32   24.30
  -3   3   4  733.93   24.80
  -3   3   4  809.32   23.90
   3   3  -4  755.52   20.20
   2  -3  -4  348.87   13.10
   2  -3  -4  331.37   12.20
   2  -3  -4  343.37   13.30
  -2  -3   4  356.86   14.20
   2   3  -4  342.07    8.90
   2   3  -4  349.57    9.30
  -2   3   4  333.67   14.10
  -2   3   4  355.56   13.00
   2   3  -4  349.57   15.30
  -1  -3   4  502.95   10.20
   1  -3  -4  531.65   16.10
   1  -3  -4  509.15   15.30
  -1  -3   4  495.35   16.20
  -1  -3   4  512.35   16.50
   1  -3  -4  506.95   15.60
  -1   3   4  514.25   15.60
  -1   3   4  509.05   16.00
   1   3  -4  498.85   10.00
  -1   3   4  510.75   14.60
   1   3  -4  507.75   16.00
   1   3  -4  539.15   17.90
   0  -3   4   73.89    4.40
   0  -3   4   78.09    7.70
   0  -3  -4   71.89    6.50
   0  -3  -4   82.99    5.80
   0  -3   4   74.09    5.30
   0   3  -4   79.69    7.30
   0   3   4   71.29    4.80
   0   3  -4   75.79    5.40
   0   3  -4   75.09    4.40
   0   3   4   73.79    6.10
   1  -3   4  218.48   10.60
   1  -3   4  219.78    8.50
  -1  -3  -4  207.48   10.00
  -1  -3  -4  208.58    7.00
   1  -3   4  197.48    9.50
  -1  -3  -4  217.08    6.70
  -1  -3  -4  211.88    9.90
  -1   3  -4  212.38    8.40
   1   3   4  205.78   10.00
  -1   3  -4  214.08   10.50
   1   3   4  205.78   10.40
  -1   3  -4  216.28    9.90
   2  -3   4  115.79    6.20
  -2  -3  -4  119.89    3.50
  -2  -3  -4  118.69    8.60
  -2  -3  -4  117.99    3.60
  -2   3  -4  123.29    6.10
  -2   3  -4  125.29    9.10
  -2   3  -4  124.39    8.50
   2   3   4  119.99    9.20
  -3  -3  -4  139.69   10.80
   3  -3   4  139.39    7.40
   3  -3   4  149.69   12.00
  -3   3  -4  153.28   10.80
   3   3   4  134.89    3.90
   3   3   4  166.68   12.40
   4  -3   4   13.70    3.40
  -4  -3  -4   11.80    5.20
   4  -3   4   13.40    3.00
   4  -3   4    7.30    4.40
   4   3   4   13.10    1.60
  -4   3  -4   14.20    4.80
   4   3   4    8.10    5.30
   5  -3   4   -0.60    2.30
   5  -3   4   -2.90    1.60
  -5  -3  -4   -2.60    2.70
   5  -3   4    2.10    3.90
  -5   3  -4    3.40    3.90
   6  -3   4    2.30    2.60
   6  -3   4   -0.40    3.60
  -6  -3  -4    1.00    2.70
   6   3   4    4.90    4.30
  -6   3  -4    2.30    4.30
   6  -4  -4    1.70    2.80
  -6  -4   4   -6.70    4.10
  -6  -4   4   -3.40    2.30
  -6   4   4    1.80    3.60
  -6   4   4   -1.50    3.80
   6   4  -4   -3.20    2.80
  -5  -4   4    2.00    2.70
  -5  -4   4    5.80    4.90
   5   4  -4    3.40    3.10
  -5   4   4    7.90    4.40
  -5   4   4    2.30    3.30
  -5   4   4    0.10    3.50
  -4  -4   4   29.10    7.70
  -4  -4   4   34.10    6.40
  -4   4   4   40.50    7.50
   4   4  -4   38.90    6.30
  -4   4   4   34.00    7.10
  -4   4   4   27.00    6.80
  -3  -4   4   12.40    5.10
  -3  -4   4   23.80    4.80
   3   4  -4   16.10    3.30
  -3   4   4   16.30    4.30
  -3   4   4    8.80    4.30
   3   4  -4   10.70    2.70
   2  -4  -4  980.80   24.40
  -2  -4   4 1011.40   21.10
   2  -4  -4 1104.19   26.60
   2  -4  -4 1007.80   27.20
  -2  -4   4 1008.90   28.10
  -2   4   4 1001.60   26.90
   2   4  -4 1032.20   29.70
   2   4  -4 1022.30   21.70
  -2   4   4 1043.50   28.90
   1  -4  -4  114.79    6.70
  -1  -4   4  107.29    4.50
   1  -4  -4  112.09    7.00
   1  -4  -4  101.89    7.00
  -1  -4   4  107.79    7.30
  -1  -4   4  107.99    7.30
  -1   4   4  103.69    7.00
   1   4  -4  104.09    4.30
  -1   4   4  109.39    7.40
  -1   4   4  113.79    6.00
   1   4  -4  111.09    8.30
   1   4  -4  111.79    7.10
   0  -4  -4  946.61   24.30
   0  -4  -4  871.21   23.30
   0  -4   4  811.32   20.30
   0  -4  -4  852.61   21.10
   0  -4   4  854.21   22.50
   0   4   4  850.41   21.60
   0   4   4  895.71   21.90
   0   4  -4  879.91   24.30
   0   4   4  871.91   23.80
   0   4  -4  875.51   20.50
   0   4  -4  847.12   22.70
   1  -4   4   21.80    3.60
  -1  -4  -4   24.60    4.30
   1  -4   4   18.50    3.70
  -1  -4  -4   21.10    2.30
  -1  -4  -4   24.20    3.30
   1  -4   4   21.60    4.50
  -1   4  -4   15.90    3.70
  -1   4  -4   21.60    4.30
   1   4   4   21.40    4.70
  -1   4  -4   19.60    4.00
   1   4   4   13.10    3.00
   2  -4   4 2458.65   48.30
  -2  -4  -4 2351.86   52.69
  -2  -4  -4 2398.06   42.90
  -2   4  -4 2309.17   53.29
  -2   4  -4 2366.16   51.59
   2   4   4 2336.07   54.29
  -2   4  -4 2340.17   50.69
   2   4   4 2368.56   43.10
  -3  -4  -4    7.80    1.30
   3  -4   4    7.50    2.30
  -3  -4  -4    8.50    4.20
   3  -4   4    6.10    2.50
  -3   4  -4    8.50    3.80
   3   4   4    5.80    1.50
   3   4   4    9.70    4.90
  -3   4  -4    7.30    3.50
   4  -4   4   12.30    3.00
   4  -4   4   10.80    3.60
  -4  -4  -4   10.30    1.70
  -4  -4  -4   12.60    5.90
   4  -4   4   15.70    6.50
   4   4   4    4.00    4.20
   4   4   4    8.90    1.60
  -4   4  -4   12.00    4.90
  -5  -4  -4    1.80    3.60
   5  -4   4   -0.60    3.40
   5  -4   4    1.80    2.70
   5   4   4   -3.00    4.20
  -5   4  -4    4.40    4.00
   6  -4   4    6.10    3.00
   6  -4   4    2.70    4.90
  -6  -4  -4   16.20    6.40
  -6   4  -4    2.80    4.10
   6   4   4   -2.20    3.50
   6  -5  -4    2.00    4.10
  -6  -5   4   11.70    6.40
  -6  -5   4    6.10    3.30
  -6   5   4    1.50    3.00
   6   5  -4   -2.50    3.60
  -6   5   4    2.30    3.40
  -5  -5   4    1.60    2.60
  -5   5   4   -3.10    2.70
  -5   5   4    7.70    4.10
   5   5  -4    0.20    2.80
  -5   5   4    4.50    3.70
  -4  -5   4   31.80    8.30
  -4  -5   4   37.10    6.50
  -4   5   4   58.39    9.70
  -4   5   4   35.70    6.60
   4   5  -4   35.20    5.90
  -4   5   4   55.19    8.90
  -3  -5   4   20.10    5.20
   3  -5  -4   23.80    5.00
  -3  -5   4   18.60    5.80
   3   5  -4   20.60    3.20
  -3   5   4   20.30    5.10
  -3   5   4   14.60    4.80
   3   5  -4   21.50    4.00
  -2  -5   4  587.54   21.60
  -2  -5   4  569.44   14.60
   2  -5  -4  621.44   18.10
  -2   5   4  579.94   21.40
  -2   5   4  617.04   20.30
   2   5  -4  608.04   25.50
   2   5  -4  597.04   15.50
   1  -5  -4   68.99    6.20
  -1  -5   4   74.99    4.50
  -1  -5   4   72.09    6.40
   1  -5  -4   62.69    5.60
   1  -5  -4   71.39    5.30
  -1  -5   4   67.09    5.80
  -1   5   4   58.49    4.10
   1   5  -4   61.99    4.00
   1   5  -4   62.49    6.50
  -1   5   4   58.79    6.40
   1   5  -4   59.29    6.50
  -1   5   4   65.09    6.10
   0  -5  -4  250.27   10.20
   0  -5  -4  233.98   10.40
   0  -5   4  249.38   11.30
   0  -5  -4  236.48    9.00
   0  -5   4  237.08   11.20
   0  -5  -4  221.58   11.00
   0   5  -4  251.87   11.30
   0   5  -4  254.47   12.00
   0   5   4  230.28    9.40
   0   5   4  242.58   11.90
   0   5  -4  231.48    9.40
   1  -5   4   61.19    5.50
  -1  -5  -4   49.70    4.90
  -1  -5  -4   68.99    5.10
   1  -5   4   66.69    6.70
   1  -5   4   70.29    6.40
   1   5   4   48.90    7.30
   1   5   4   53.69    5.00
  -1   5  -4   63.69    5.90
  -1   5  -4   61.79    5.70
  -2  -5  -4  289.97   13.60
   2  -5   4  247.28   11.40
  -2  -5  -4  274.17    9.30
  -2   5  -4  239.58   11.00
   2   5   4  273.57   14.60
  -2   5  -4  249.48   13.60
  -2   5  -4  274.77   12.80
   2   5   4  272.77    9.30
   3  -5   4   27.70    4.90
  -3  -5  -4   32.80    2.70
  -3  -5  -4   35.00    7.00
   3  -5   4   26.10    4.70
   3   5   4   29.60    2.90
   3   5   4   24.50    6.70
  -3   5  -4   23.20    5.50
  -3   5  -4   28.00    6.30
   4  -5   4   39.30    6.30
  -4  -5  -4   46.70    9.30
   4  -5   4   50.89    9.50
  -4  -5  -4   49.40    3.40
   4   5   4   51.39    9.60
   4   5   4   37.80    3.40
  -4   5  -4   48.50    8.70
   5  -5   4    4.00    2.60
  -5  -5  -4    1.30    1.10
  -5  -5  -4    2.20    2.90
   5  -5   4    2.80    3.90
  -5   5  -4   -0.70    2.60
   5   5   4   10.50    5.00
   5   5   4    1.70    1.10
   6  -5   4    0.00    2.60
  -6  -5  -4   10.70    4.90
   6  -5   4   10.10    7.20
  -6   5  -4    6.40    4.50
   6   5   4   -2.20    4.60
  -6  -6   4    3.80    3.00
  -6  -6   4    3.90    3.60
   6  -6  -4    4.00    4.40
  -6   6   4    6.80    4.20
   6   6  -4   -1.10    3.60
  -6   6   4    0.50    4.30
  -5  -6   4   -2.10    2.30
  -5  -6   4   -3.10    3.50
  -5   6   4    1.40    3.20
  -5   6   4   -1.00    2.30
  -5   6   4    2.40    4.10
   5   6  -4    0.90    3.30
  -4  -6   4    4.30    2.70
  -4  -6   4    3.60    4.40
   4   6  -4    8.20    3.90
  -4   6   4    2.80    3.30
  -4   6   4    5.60    3.70
  -4   6   4    2.60    3.40
  -3  -6   4   44.80    7.30
   3  -6  -4   42.40    6.30
  -3  -6   4   43.80    8.60
  -3  -6   4   36.30    3.80
  -3   6   4   30.80    6.30
   3   6  -4   51.49    5.60
  -3   6   4   42.20    7.20
  -2  -6   4   30.50    5.70
   2  -6  -4   44.10    4.50
  -2  -6   4   33.70    3.30
   2  -6  -4   40.50    5.60
  -2   6   4   41.60    6.90
  -2   6   4   34.20    6.20
   2   6  -4   32.70    4.40
   2   6  -4   26.00    5.70
   1  -6  -4 1087.39   23.60
   1  -6  -4 1051.59   29.30
  -1  -6   4 1058.59   27.80
  -1  -6   4 1027.10   24.10
  -1  -6   4 1067.19   29.40
  -1   6   4 1061.69   22.80
   1   6  -4 1065.29   29.50
   1   6  -4 1086.29   24.40
  -1   6   4 1050.99   29.60
   0  -6  -4   79.69    4.90
   0  -6  -4   83.59    6.20
   0  -6  -4   85.99    6.90
   0  -6   4   93.39    7.30
   0  -6   4   88.09    6.80
   0   6  -4   86.39    6.10
   0   6  -4   76.49    7.10
   0   6   4   88.39    7.70
   0   6   4   76.59    5.30
   0   6  -4   96.49    8.30
  -1  -6  -4   47.30    4.80
  -1  -6  -4   43.30    4.50
   1  -6   4   45.90    5.30
   1  -6   4   49.60    5.60
  -1   6  -4   45.00    6.50
   1   6   4   48.70    4.90
   1   6   4   44.20    4.10
  -1   6  -4   51.29    5.30
  -1   6  -4   46.20    5.30
   1   6   4   39.20    7.40
  -2  -6  -4   54.79    6.20
  -2  -6  -4   57.69    4.80
   2  -6   4   55.89    5.90
  -2   6  -4   59.69    8.60
  -2   6  -4   59.79    6.10
  -2   6  -4   60.69    6.70
   2   6   4   74.59   10.00
   2   6   4   54.49    5.20
  -3  -6  -4  229.78    8.60
   3  -6   4  247.58   12.70
  -3  -6  -4  244.38   14.80
  -3   6  -4  209.78   12.40
   3   6   4  217.18   15.10
   3   6   4  221.68    9.00
  -3   6  -4  241.38   15.20
   4  -6   4    2.30    2.60
  -4  -6  -4    0.30    1.20
  -4  -6  -4    6.80    4.70
  -4   6  -4    4.70    4.40
   4   6   4   -1.70    3.90
  -4   6  -4    0.10    2.50
   4   6   4   -3.00    1.10
  -5  -6  -4   -1.80    1.20
   5  -6   4    4.50    4.90
   5  -6   4   -3.70    2.10
  -5  -6  -4    4.20    3.70
   5   6   4    2.20    1.50
  -5   6  -4    1.00    3.10
   5   6   4   -2.30    2.80
  -6  -6  -4    3.30    4.20
   6  -6   4    0.30    4.40
   6  -6   4    1.60    3.40
  -6   6  -4    3.30    3.80
   6   6   4   -7.70    3.40
  -6  -7   4   10.10    2.80
   6  -7  -4   -1.50    3.70
  -6  -7   4    0.00    5.30
  -6   7   4    1.50    3.30
   6   7  -4   -2.30    3.60
  -5  -7   4   34.20    8.30
  -5  -7   4   43.10    7.80
   5  -7  -4   31.20    8.50
   5   7  -4   29.40    7.10
  -5   7   4   50.89    8.80
  -5   7   4   46.40    9.20
  -4  -7   4   20.90    5.80
  -4  -7   4   29.00    7.70
  -4   7   4   13.50    4.50
  -4   7   4   23.20    6.50
  -4   7   4   20.50    6.00
  -3  -7   4   28.30    5.70
  -3  -7   4   24.60    4.30
   3  -7  -4   16.90    4.20
  -3  -7   4   28.10    7.10
   3  -7  -4   24.10    4.80
  -3   7   4   20.90    5.80
   3   7  -4   15.80    4.20
  -3   7   4   11.70    5.20
   2  -7  -4   53.09    4.90
   2  -7  -4   60.19    4.00
  -2  -7   4   64.99    8.00
   2  -7  -4   59.79    8.50
  -2  -7   4   58.09    8.30
  -2   7   4   69.19    9.10
   2   7  -4   56.89    8.50
   2   7  -4   47.50    5.00
  -1  -7   4  309.07   17.20
   1  -7  -4  297.07    9.10
  -1  -7   4  336.07   13.60
   1   7  -4  290.17   11.30
   1   7  -4  286.67   14.50
  -1   7   4  293.37    8.80
  -1   7   4  302.27   14.90
   1   7  -4  268.77   13.60
   0  -7   4  388.26   14.70
   0  -7   4  385.26   16.30
   0  -7  -4  389.46   11.70
   0  -7  -4  397.96   15.90
   0   7   4  388.56   12.40
   0   7  -4  424.56   15.10
   0   7  -4  399.06   15.90
   0   7   4  384.46   17.00
  -1  -7  -4  378.66   14.60
  -1  -7  -4  369.26   13.60
   1  -7   4  347.17   14.70
   1  -7   4  361.06   15.70
   1   7   4  387.76   17.60
  -1   7  -4  360.06   14.30
  -1   7  -4  355.16   17.80
   1   7   4  347.77   13.50
   2  -7   4    6.10    2.90
  -2  -7  -4    4.20    2.50
  -2  -7  -4    4.60    2.00
   2   7   4    6.90    4.70
  -2   7  -4    3.60    2.90
  -2   7  -4   -0.40    1.70
   2   7   4    3.20    1.60
  -3  -7  -4   74.89    8.30
  -3  -7  -4   72.59    5.30
   3  -7   4   76.69    7.70
  -3   7  -4   87.19    9.80
   3   7   4   74.69   11.10
  -3   7  -4   84.79    7.80
   3   7   4   70.59    5.50
   4  -7   4   29.10    6.10
  -4  -7  -4   26.20    3.80
  -4  -7  -4   21.10    6.40
  -4   7  -4   34.80    8.40
   4   7   4   29.90    4.30
   4   7   4   25.60    7.70
  -4   7  -4   24.70    5.50
   5  -7   4   18.90    4.80
  -5  -7  -4   10.70    2.60
  -5  -7  -4   15.90    6.60
   5  -7   4    9.30    4.50
   5   7   4   27.30    8.60
  -5   7  -4   14.20    4.50
  -6  -7  -4    5.20    4.70
   6  -7   4   -3.90    3.90
   6  -7   4    4.80    3.80
   6   7   4    3.40    6.60
  -6   7  -4   -0.80    3.30
  -6  -8   4    3.10    5.80
   6  -8  -4   -3.20    3.80
  -6  -8   4    3.30    2.90
   6   8  -4    2.10    5.00
  -6   8   4    8.90    5.00
  -6   8   4   10.30    4.70
  -5  -8   4    1.60    5.00
   5  -8  -4    2.30    4.20
  -5  -8   4   -4.50    1.90
  -5   8   4    4.90    4.30
   5   8  -4   -4.30    4.00
  -5   8   4    2.40    3.10
   4  -8  -4   12.10    4.10
  -4  -8   4    6.90    4.00
   4  -8  -4    2.80    3.30
  -4  -8   4   -3.30    2.40
  -4   8   4    2.30    4.10
   4   8  -4    5.00    4.70
   3  -8  -4   -1.60    2.50
  -3  -8   4    4.30    3.40
   3  -8  -4    3.50    2.50
  -3  -8   4    6.00    2.80
   3  -8  -4    2.90    1.70
   3   8  -4    8.90    4.00
   3   8  -4    1.90    4.10
  -3   8   4    3.60    3.80
  -2  -8   4   85.09    8.40
  -2  -8   4   63.39    5.50
   2  -8  -4   71.99    5.50
   2  -8  -4   81.39    8.50
   2  -8  -4   69.89    4.10
   2   8  -4   74.79    8.20
  -2   8   4   76.89    8.10
   2   8  -4   75.29    6.50
  -1  -8   4  100.99    8.70
  -1  -8   4   91.29    6.80
   1  -8  -4   91.89    8.40
   1  -8  -4   98.69    4.20
  -1   8   4   84.29    8.70
  -1   8   4   95.49    4.10
   1   8  -4   77.69    7.80
   1   8  -4   99.19    7.10
   0  -8   4  599.14   19.30
   0  -8  -4  615.84   15.70
   0  -8   4  617.94   22.30
   0  -8  -4  628.24   21.80
   0   8  -4  609.84   20.80
   0   8   4  610.44   16.70
   0   8   4  626.54   23.30
   0   8  -4  618.04   20.10
  -1  -8  -4   23.50    4.80
   1  -8   4   17.60    4.40
   1  -8   4   23.30    5.30
  -1  -8  -4   17.50    3.70
  -1   8  -4   24.80    5.60
   1   8   4   24.90    4.30
   1   8   4   29.20    6.70
  -1   8  -4   23.60    4.80
  -2  -8  -4    9.00    3.00
  -2  -8  -4    8.50    3.20
   2  -8   4   16.50    4.60
  -2   8  -4   12.50    4.50
  -2   8  -4    8.90    3.40
   2   8   4    6.00    4.40
   2   8   4   12.30    3.10
  -3  -8  -4   19.40    4.00
   3  -8   4   15.70    5.00
  -3  -8  -4   25.20    6.30
   3   8   4   20.10    7.70
  -3   8  -4   20.50    6.30
   3   8   4   20.80    4.10
  -3   8  -4   32.10    5.90
  -4  -8  -4   39.70    4.30
   4  -8   4   49.80    8.00
  -4  -8  -4   33.30    7.90
   4   8   4   47.70   10.40
  -4   8  -4   51.79    8.50
  -4   8  -4   50.39   11.00
   4   8   4   45.50    5.80
   5  -8   4    0.20    2.20
  -5  -8  -4    1.00    1.40
   5  -8   4   -7.20    3.00
  -5  -8  -4    3.60    3.40
   5   8   4    0.50    3.90
   5   8   4   -1.80    2.00
  -5   8  -4   -0.20    2.80
  -5   8  -4    0.20    2.70
   6  -8   4   -4.30    3.60
  -6  -8  -4   10.60    6.20
  -6   8  -4   -0.20    3.30
  -6  -9   4    7.30    4.50
  -6  -9   4    1.00    4.70
   6  -9  -4    1.70    5.60
   6  -9  -4    6.00    4.20
   6   9  -4    3.70    4.40
  -6   9   4    5.50    4.50
   5  -9  -4    9.80    3.70
  -5  -9   4    8.70    3.30
   5  -9  -4   -1.70    2.80
  -5  -9   4    7.40    4.70
  -5   9   4    5.50    4.70
   5   9  -4    3.20    4.20
   4  -9  -4   54.09   10.00
   4  -9  -4   57.09    8.10
  -4  -9   4   63.69   10.80
  -4  -9   4   59.99    9.50
   4   9  -4   64.79    9.10
  -4   9   4   56.89   10.20
   3  -9  -4   12.20    2.90
  -3  -9   4   18.90    5.80
   3  -9  -4   12.40    3.80
   3  -9  -4    6.90    4.80
  -3   9   4    9.50    4.40
   3   9  -4   29.30    7.80
   3   9  -4   20.10    5.30
   2  -9  -4  153.78   12.30
  -2  -9   4  176.28   12.30
  -2  -9   4  172.28    9.50
   2  -9  -4  164.58    7.30
   2  -9  -4  171.78    5.90
   2   9  -4  176.88   12.70
   2   9  -4  170.68   10.00
  -2   9   4  175.68   12.70
   1  -9  -4   88.89    3.20
  -1  -9   4   89.49    8.60
   1  -9  -4   93.69    3.30
   1  -9  -4   93.69    9.20
  -1  -9   4   97.99    7.50
   1   9  -4   90.99    8.90
  -1   9   4   88.39    9.20
   1   9  -4   93.19    7.50
   0  -9   4   18.20    5.20
   0  -9  -4   24.80    2.70
   0  -9   4   25.60    4.40
   0  -9  -4   24.80    5.60
   0   9   4   29.60    6.90
   0   9  -4   23.20    5.60
   0   9   4   29.10    4.10
   0   9  -4   26.70    5.30
  -1  -9  -4    3.20    1.80
  -1  -9  -4   -0.40    1.80
   1  -9   4    0.20    2.60
   1  -9   4    1.10    3.10
   1   9   4    5.10    4.20
  -1   9  -4    0.40    2.10
   1   9   4    4.80    1.70
  -1   9  -4    1.50    2.80
  -2  -9  -4   42.20    6.70
  -2  -9  -4   38.50    6.00
   2  -9   4   41.90    7.50
   2   9   4   40.90    9.00
  -2   9  -4   26.60    6.70
  -2   9  -4   37.00    5.80
  -3  -9  -4   61.39    9.30
   3  -9   4   68.49   10.10
  -3  -9  -4   61.99    6.10
  -3   9  -4   57.99    6.50
  -3   9  -4   79.59   12.30
   3   9   4   57.79   11.00
   4  -9   4   -3.10    2.50
  -4  -9  -4   -0.50    1.60
  -4  -9  -4    0.40    2.60
  -4   9  -4    2.20    2.30
   4   9   4    2.90    5.50
  -5  -9  -4   -0.70    4.30
  -5  -9  -4   -0.60    1.50
   5  -9   4   -2.60    3.30
  -5   9  -4   -0.50    2.30
  -5   9  -4   -2.40    2.80
   5   9   4    1.10    4.50
  -6 -10   4    4.10    4.70
   6 -10  -4   15.30    5.40
   6 -10  -4   -6.20    4.30
   6  10  -4   -1.60    5.40
  -6  10   4    7.00    4.50
  -5 -10   4   41.40    8.10
   5 -10  -4   21.70    5.60
  -5 -10   4   27.10    8.20
   5 -10  -4   12.60    5.60
   5  10  -4   29.50    7.10
  -5  10   4   29.70    8.10
  -4 -10   4    0.00    2.70
   4 -10  -4    0.00    2.70
   4 -10  -4   -1.90    2.60
   4  10  -4    5.10    4.50
   4  10  -4    1.40    3.80
  -4  10   4    5.60    3.30
   3 -10  -4    4.40    3.80
  -3 -10   4   16.70    5.50
   3 -10  -4   14.30    2.40
   3 -10  -4   17.00    3.80
  -3  10   4    6.90    4.70
   3  10  -4    8.80    6.60
   3  10  -4    5.90    5.80
   2 -10  -4   50.69    3.10
  -2 -10   4   45.00    8.00
   2 -10  -4   36.70    8.10
   2 -10  -4   49.80    2.40
  -2  10   4   37.50    8.10
   2  10  -4   49.80    7.10
   2  10  -4   54.29    9.40
  -1 -10   4   87.99    9.20
   1 -10  -4  110.49   10.10
  -1  10   4   91.29    9.50
   1  10  -4   89.09    7.90
   1  10  -4   90.99    8.90
   0 -10   4   35.00    5.50
   0 -10  -4   53.59    8.70
   0 -10  -4   39.20    3.30
   0 -10   4   45.60    8.10
   0  10  -4   42.50    6.90
   0  10   4   34.90    3.80
   0  10   4   37.50    7.90
   0  10  -4   36.80    6.60
   1 -10   4   28.80    6.50
  -1 -10  -4   31.30    6.20
   1 -10   4   29.50    5.70
  -1 -10  -4   38.60    5.30
  -1  10  -4   38.20    6.10
   1  10   4   37.30    8.40
  -1  10  -4   35.50    6.60
  -2 -10  -4   78.99    7.70
  -2 -10  -4   99.79    8.60
   2 -10   4   70.89    9.90
  -2  10  -4   63.89    6.30
   2  10   4   91.99   13.20
  -2  10  -4   75.19   10.80
   3 -10   4  355.36   19.10
  -3 -10  -4  352.36   15.70
  -3 -10  -4  313.47   17.40
   3  10   4  357.26   21.40
  -3  10  -4  349.07   15.80
  -3  10  -4  313.57   19.70
   4 -10   4    7.20    3.80
  -4 -10  -4    8.70    4.80
  -4 -10  -4    6.40    4.10
   4  10   4    7.50    5.20
  -4  10  -4    0.80    2.70
  -4  10  -4    5.60    4.40
   5 -10   4   -4.80    2.90
  -5 -10  -4    4.20    1.80
  -5 -10  -4    8.70    5.90
  -5  10  -4    6.40    4.80
  -5  10  -4   -2.80    2.20
   5  10   4   -3.30    5.40
  -6  11   4    3.20    3.00
  -5 -11   4   29.90    7.20
   5 -11  -4   21.90    5.80
   5 -11  -4    4.60    4.60
   5  11  -4   14.80    6.80
   5  11  -4   24.60    9.30
  -5  11   4   17.40    6.50
  -4 -11   4   10.30    5.10
   4 -11  -4    4.80    5.00
   4 -11  -4   10.70    3.90
   4  11  -4    7.10    4.70
  -4  11   4   13.60    5.40
   4  11  -4    7.60    6.10
  -3 -11   4   97.39   10.10
   3 -11  -4   96.89   13.40
   3 -11  -4   88.09    4.90
   3 -11  -4   83.89    6.40
  -3  11   4  106.39   11.40
   3  11  -4  104.49   14.40
   3  11  -4   88.29    9.40
   2 -11  -4    5.20    3.60
  -2 -11   4    8.00    3.60
  -2  11   4   16.60    5.40
   2  11  -4   12.40    5.70
   1 -11  -4  139.69   12.00
  -1 -11   4  115.29   10.80
  -1  11   4  112.29   11.30
   1  11  -4  133.89   10.10
   0 -11  -4   19.50    3.00
   0 -11   4   15.20    5.60
   0 -11   4   22.10    4.20
   0 -11  -4   14.80    4.90
   0  11  -4   21.30    5.40
   0  11   4   15.10    6.10
   0  11   4   19.40    3.40
   0  11  -4   15.70    4.90
  -1 -11  -4  167.78   12.20
   1 -11   4  156.28   12.60
  -1 -11  -4  167.48    9.10
   1 -11   4  158.78    9.80
  -1  11  -4  149.88    9.40
  -1  11  -4  155.78   11.90
   1  11   4  169.58   13.90
  -2 -11  -4   13.20    4.40
  -2 -11  -4   13.70    4.90
   2 -11   4    8.90    3.90
   2  11   4    5.90    6.10
  -2  11  -4    1.60    3.90
  -2  11  -4   12.00    3.30
  -3 -11  -4  193.88   13.40
  -3 -11  -4  203.38   12.20
   3 -11   4  192.28   14.60
   3  11   4  190.48   16.90
  -3  11  -4  197.68   11.30
  -3  11  -4  203.08   16.20
   4 -11   4    0.10    2.80
  -4 -11  -4    0.10    1.60
  -4  11  -4    2.20    3.40
  -4  11  -4    0.70    3.50
  -5 -11  -4   -3.20    1.80
  -5 -11  -4    2.80    4.20
   5 -11   4    4.50    2.70
   5  11   4   -7.80    4.30
  -5  11  -4    7.90    5.00
  -5  11  -4   -1.90    3.00
   5 -12  -4    9.30    4.10
  -5 -12   4   -0.30    2.90
   5 -12  -4   -4.70    3.90
   5  12  -4   -2.30    3.70
  -5  12   4   10.60    5.30
   5  12  -4    6.40    5.80
  -4 -12   4   17.50    5.20
   4 -12  -4    1.10    2.80
   4  12  -4    7.50    5.00
   4  12  -4    4.70    5.00
   3 -12  -4    4.10    5.10
   3 -12  -4    5.20    2.30
  -3 -12   4    9.60    4.50
   3  12  -4    1.00    4.10
  -3  12   4    8.30    5.10
   3  12  -4   10.20    6.40
  -2 -12   4   19.10    5.90
   2 -12  -4   12.90    6.00
   2  12  -4   16.30    5.10
   2  12  -4   22.30    6.90
  -2  12   4   20.00    7.00
  -1 -12   4   26.30    6.60
   1 -12  -4   23.30    7.20
   1  12  -4    9.40    4.90
  -1  12   4   13.30    5.90
   1  12  -4   17.90    5.20
   0 -12   4  109.09   10.90
   0 -12  -4  122.49   11.10
   0 -12  -4  103.99    5.20
   0  12   4  105.49    6.00
   0  12   4  100.29   11.40
   0  12  -4  114.99   10.50
   0  12  -4   99.69    9.10
  -1 -12  -4    6.20    2.60
   1 -12   4   10.40    5.30
   1 -12   4    4.20    2.80
  -1 -12  -4    9.20    4.20
   1  12   4   12.70    6.60
  -1  12  -4    5.60    3.50
  -1  12  -4    3.80    2.60
   2 -12   4   77.79   11.50
  -2 -12  -4   58.19    8.40
  -2 -12  -4   73.09    8.30
  -2  12  -4   63.49   10.40
   2  12   4   62.29   11.20
  -2  12  -4   59.99    5.70
  -3 -12  -4    7.00    3.50
   3 -12   4    2.90    3.90
  -3 -12  -4    7.90    3.70
   3  12   4   -0.80    5.30
  -3  12  -4    6.20    5.00
  -3  12  -4    6.00    3.00
  -4 -12  -4   -0.40    2.60
   4 -12   4    0.30    3.00
  -4 -12  -4    3.00    3.60
  -4  12  -4    5.30    3.40
   4  12   4   -3.30    3.60
  -4  12  -4    0.10    3.90
   5 -12   4    4.80    4.50
  -5 -12  -4    1.90    2.40
  -5 -12  -4    8.80    4.20
  -5  12  -4    9.30    4.80
   5  12   4   11.50    7.60
   5 -13  -4    1.90    4.40
   5 -13  -4    0.20    3.30
  -5 -13   4   -2.10    2.00
   5  13  -4    5.70    7.20
   5  13  -4    9.90    4.90
  -5  13   4    3.90    4.30
  -4 -13   4   38.20    8.10
   4 -13  -4   64.09   12.50
   4 -13  -4   57.19    3.80
   4 -13  -4   46.30    6.20
   4  13  -4   29.70   10.10
  -4  13   4   36.40    9.00
   4  13  -4   41.00    8.00
   3 -13  -4    2.90    2.80
  -3 -13   4    0.30    2.20
  -3  13   4    0.40    3.60
   3  13  -4    1.60    3.90
   3  13  -4   -3.70    3.50
   2 -13  -4  318.77   20.40
  -2 -13   4  325.57   19.50
  -2  13   4  317.27   20.50
   2  13  -4  315.87   18.70
   2  13  -4  351.56   18.00
   1 -13  -4   13.40    5.70
  -1 -13   4   12.90    5.40
   1  13  -4   22.00    6.50
   1  13  -4   13.10    5.10
  -1  13   4   17.70    6.60
   0 -13   4   21.70    6.50
   0 -13  -4   25.80    3.30
   0 -13  -4   22.50    6.80
   0  13  -4   17.90    5.50
   0  13   4   20.80    3.20
   0  13  -4   15.40    5.70
   0  13   4   16.30    6.20
   1 -13   4    7.70    3.40
  -1 -13  -4    5.40    2.70
  -1 -13  -4    8.30    4.20
   1 -13   4    9.80    4.70
   1  13   4    4.60    5.70
  -1  13  -4    7.90    4.70
  -1  13  -4    8.80    3.00
   2 -13   4   74.09   11.40
  -2 -13  -4   72.69   10.60
  -2 -13  -4   60.29    6.90
  -2  13  -4   77.49   12.40
   2  13   4   60.99   11.60
  -2  13  -4   67.99    6.00
  -3 -13  -4    1.00    2.80
  -3 -13  -4    1.30    2.30
   3 -13   4    3.80    4.00
  -3  13  -4    0.40    1.60
  -3  13  -4   -2.50    3.30
   3  13   4   -2.30    4.00
   4 -13   4   -0.20    3.20
  -4 -13  -4   -0.60    2.90
  -4 -13  -4    0.50    2.40
  -4  13  -4    3.40    4.50
  -4  13  -4    1.20    2.90
   4  13   4    4.80    5.20
   5 -13   4   -1.60    4.00
  -5 -13  -4    2.30    4.20
  -5 -13  -4    5.20    3.20
  -5  13  -4   -1.90    3.10
  -5  13  -4    7.70    4.80
   5  13   4   -6.00    4.90
  -5 -14   4    2.90    2.70
   5 -14  -4   -2.00    4.00
   5 -14  -4   -2.10    4.40
   5  14  -4    2.00    5.90
  -5  14   4    4.20    4.90
   5  14  -4    8.00    4.80
   4 -14  -4    1.60    5.10
   4 -14  -4    0.50    2.50
  -4 -14   4    7.00    4.00
   4  14  -4   17.90    5.90
  -4  14   4    9.90    5.90
   4  14  -4    8.50    5.40
  -3 -14   4   21.80    6.70
   3  14  -4   19.10    6.10
   3  14  -4   20.30    7.20
   2 -14  -4    7.60    5.00
  -2 -14   4    7.00    5.10
   2  14  -4   10.00    5.10
   2  14  -4    6.50    4.80
  -2  14   4   15.50    6.10
   1 -14  -4  159.08   14.60
  -1 -14   4  158.98   13.90
  -1  14   4  113.89   13.00
   1  14  -4  138.89   12.20
   1  14  -4  157.18   12.80
   0 -14  -4   44.00    9.40
   0 -14  -4   55.59    3.80
   0 -14   4   61.69   10.50
   0  14  -4   43.30    8.30
   0  14   4   52.69   11.10
   0  14  -4   57.49    8.30
   0  14   4   54.89    4.40
  -1 -14  -4   43.20    8.90
   1 -14   4   39.40    4.40
   1 -14   4   33.10    8.30
  -1 -14  -4   44.40    5.00
  -1  14  -4   31.40    7.60
  -1  14  -4   36.30    5.50
   1  14   4   36.00    9.50
  -2 -14  -4   17.30    5.40
  -2 -14  -4   12.70    4.30
   2 -14   4    7.10    5.10
   2  14   4   24.90    7.80
  -2  14  -4   25.60    7.50
  -2  14  -4   14.60    3.60
   3 -14   4   13.20    5.50
  -3 -14  -4   18.20    5.80
  -3 -14  -4   14.10    4.90
   3  14   4    4.90    6.90
  -3  14  -4   13.40    5.60
  -3  14  -4    8.90    2.90
  -4 -14  -4    7.30    3.00
  -4 -14  -4    5.30    3.40
   4  14   4    4.10    6.60
  -4  14  -4   12.70    5.40
  -4  14  -4    7.70    3.90
   5 -15  -4    0.70    4.00
   5 -15  -4    8.60    6.00
  -5 -15   4   16.00    5.30
  -5  15   4   20.50    7.40
   5  15  -4   20.90    8.50
   5  15  -4    3.10    4.80
  -4 -15   4   -1.00    2.50
   4 -15  -4    1.80    4.50
   4  15  -4   -4.00    3.10
  -4  15   4    4.90    5.00
   4  15  -4    0.80    5.80
   3 -15  -4    0.60    4.60
   3  15  -4   23.30    8.00
  -3  15   4    3.20    5.50
   3  15  -4   -2.00    3.10
  -2 -15   4   -0.40    2.90
   2 -15  -4    5.40    5.00
   2  15  -4    7.00    4.70
   2  15  -4    9.80    5.50
  -2  15   4    2.80    4.30
   1 -15  -4   69.99   12.40
  -1 -15   4   61.89   10.70
   1  15  -4   79.69   11.00
  -1  15   4   59.79   11.20
   1  15  -4   68.49   11.20
   0 -15   4    5.30    4.30
   0 -15  -4   -1.90    2.90
   0  15  -4    3.60    4.50
   0  15   4   -1.30    1.80
   0  15   4   -0.10    1.30
   0  15   4    2.50    5.70
   0  15  -4   -0.80    3.20
   1 -15   4  103.69    6.60
  -1 -15  -4  120.79   12.30
  -1 -15  -4   95.29    7.30
   1 -15   4   85.49   13.60
  -1  15  -4  103.29    7.20
   1  15   4   87.19   14.10
  -1  15  -4   79.99   12.30
  -2 -15  -4    4.30    3.50
  -2 -15  -4    4.40    2.90
   2 -15   4    0.40    4.00
   2 -15   4    1.90    2.60
  -2  15  -4    6.20    4.50
  -2  15  -4    2.80    1.80
   2  15   4   -2.70    4.80
  -3 -15  -4   26.20    6.80
  -3 -15  -4   22.20    6.50
  -3  15  -4   40.20    9.50
  -3  15  -4   30.70    7.90
   3  15   4   31.70    9.70
  -4 -15  -4    2.50    2.80
  -4 -15  -4   -2.60    3.20
   4 -15   4   -1.60    3.50
   4  15   4   -8.70    4.00
  -4  15  -4    2.90    2.70
  -4  15  -4    1.10    3.40
   4 -16  -4    0.80    4.90
  -4 -16   4    3.70    3.40
   4  16  -4   13.70    7.10
  -4  16   4    2.50    4.10
   4  16  -4    7.00    4.40
  -3 -16   4    6.50    5.20
   3 -16  -4   -9.40    3.60
  -3  16   4    3.10    3.60
   3  16  -4   -0.70    3.90
   3  16  -4    5.20    5.60
  -2 -16   4   17.00    7.00
   2 -16  -4   11.80    6.10
   2  16  -4   11.30    6.10
  -2  16   4   17.50    6.70
   2  16  -4   17.30    6.30
   1 -16  -4    3.20    4.40
  -1 -16   4   -1.30    2.70
   1  16  -4    1.90    3.00
  -1  16   4    3.40    4.70
   1  16  -4    7.10    4.80
   0 -16   4   10.60    5.00
   0 -16  -4   12.90    6.00
   0  16  -4   15.50    4.80
   0  16   4    7.60    6.00
   0  16  -4    7.60    5.20
  -1 -16  -4   41.70    6.00
   1 -16   4   38.80    9.70
  -1 -16  -4   42.30    9.30
  -1  16  -4   29.40    4.80
  -1  16  -4   29.80    4.50
  -1  16  -4   45.20    9.90
   1  16   4   33.90    9.50
   2 -16   4   41.00   10.10
   2 -16   4   19.20    4.60
  -2 -16  -4   29.20    8.00
  -2 -16  -4   21.20    5.80
   2  16   4   25.90    9.30
  -2  16  -4   25.60    4.00
  -2  16  -4   27.40    8.20
   3 -16   4   -1.50    2.80
  -3 -16  -4    1.20    3.20
  -3 -16  -4   -4.00    3.00
   3  16   4   -0.30    5.10
  -3  16  -4   -0.20    4.50
  -3  16  -4    1.50    2.40
  -4 -16  -4   10.00    3.60
   4 -16   4   -0.10    4.00
  -4 -16  -4   -1.00    4.40
  -4  16  -4   -2.40    4.30
  -4  16  -4    6.70    3.30
   4  16   4   12.00    7.80
  -4 -17   4    4.60    3.20
   4 -17  -4    0.40    5.60
   4  17  -4    3.90    4.90
  -4  17   4    3.30    3.70
   4  17  -4    2.90    5.00
  -3 -17   4   -4.60    2.70
   3 -17  -4   -0.60    3.80
   3  17  -4   -2.50    2.90
  -3  17   4   -0.60    4.50
   3  17  -4   -6.30    4.10
   2 -17  -4   11.20    6.70
  -2 -17   4   11.90    5.60
   2  17  -4    8.60    5.50
   2  17  -4   14.80    5.60
  -2  17   4   14.30    6.50
  -1 -17   4    1.50    3.60
   1 -17  -4   -1.70    3.40
   1  17  -4   -0.50    3.50
  -1  17   4   -0.10    3.50
   1  17  -4    2.20    4.50
   0 -17   4   20.30    7.00
   0 -17  -4   32.40    9.70
   0  17  -4   24.00    5.70
   0  17  -4   18.40    5.90
   0  17   4   21.90    7.90
  -1 -17  -4    3.00    2.70
   1 -17   4   -1.80    3.90
  -1 -17  -4   -0.30    3.70
  -1  17  -4   -0.70    2.20
  -1  17  -4    4.20    1.80
   1  17   4    3.30    5.50
  -1  17  -4    6.80    4.60
  -2 -17  -4   22.20    5.10
  -2 -17  -4   19.00    6.40
   2 -17   4   18.20    7.30
  -2  17  -4   34.90    3.40
   2  17   4   17.70    7.10
  -2  17  -4   28.00    7.70
   3 -17   4   -5.60    3.50
  -3 -17  -4    1.20    3.20
  -3 -17  -4   -1.20    2.70
   3  17   4    1.20    5.70
  -3  17  -4    2.80    3.30
  -3  17  -4    0.00    2.00
  -4 -17  -4   -2.30    3.60
  -4  17  -4    0.10    3.10
  -4  17  -4   -2.40    2.70
   4 -18  -4   -0.90    5.00
  -4 -18   4    2.40    3.40
   4  18  -4   13.90    5.90
  -4  18   4    0.00    4.40
   4  18  -4    3.70    6.30
   3 -18  -4    2.90    5.10
  -3 -18   4   -1.40    3.30
  -3  18   4    6.00    5.50
   3  18  -4    2.90    4.10
   3  18  -4    2.90    4.70
   2 -18  -4   16.20    6.90
  -2 -18   4   22.10    7.70
  -2  18   4   21.30    8.30
   2  18  -4   14.80    5.50
   2  18  -4   12.20    6.20
   1 -18  -4   18.10    6.00
  -1 -18   4    6.60    3.80
   1  18  -4    6.60    4.50
   1  18  -4   18.10    6.30
  -1  18   4    6.50    5.10
   0 -18  -4    8.90    4.80
   0 -18   4    2.10    4.10
   0  18  -4   -1.00    4.10
   0  18  -4    5.50    3.50
   0  18   4    2.50    3.80
  -1 -18  -4   15.20    6.60
   1 -18   4   24.70    8.50
  -1  18  -4   23.50    7.20
   1  18   4   10.00    6.90
  -1  18  -4   17.50    3.00
   1  18   4   13.00    3.50
   2 -18   4    7.90    5.00
  -2 -18  -4    4.10    4.10
  -2 -18  -4    4.80    4.00
  -2  18  -4    2.00    3.60
  -2  18  -4    4.00    1.50
  -2  18  -4   -1.90    2.00
   2  18   4    5.10    5.50
  -3 -18  -4   -2.40    3.00
  -3 -18  -4   -7.30    2.80
   3 -18   4   -0.40    4.00
  -3  18  -4   -2.40    1.90
  -3  18  -4    3.60    4.20
   3  18   4    2.60    6.30
   3 -19  -4    4.00    4.90
  -3 -19   4    4.70    4.20
  -3  19   4    5.60    4.70
   2 -19  -4    0.90    4.60
  -2 -19   4    4.20    4.30
   2  19  -4   -1.50    3.20
   2  19  -4   -1.10    4.50
  -2  19   4    1.80    4.90
   1 -19  -4   31.70    9.90
  -1 -19   4    2.80    5.20
   1  19  -4   13.60    6.10
  -1  19   4   16.90    7.80
   0 -19   4   -2.60    3.00
   0 -19  -4    7.80    5.80
   0  19  -4    2.40    3.60
   0  19  -4    5.50    2.60
   0  19   4   -5.30    4.00
   1 -19   4   78.49   13.70
  -1 -19  -4   81.99   14.00
  -1  19  -4   80.09   13.80
   1  19   4   70.79    6.20
   1  19   4   62.89   13.30
  -1  19  -4   76.99    4.30
  -1  19  -4   80.69    4.40
   2 -19   4    8.00    6.00
  -2 -19  -4    2.60    2.80
  -2 -19  -4   -4.70    2.60
  -2  19  -4    5.90    4.60
   2  19   4   13.00    6.70
   3 -19   4   13.80    7.00
  -3 -19  -4   -2.30    3.40
  -3 -19  -4   -6.50    4.00
   3  19   4   -2.70    5.30
  -3  19  -4    8.20    5.20
  -2 -20   4   -1.50    4.00
   2 -20  -4   -0.50    4.20
  -2  20   4   -1.30    4.00
   2  20  -4    5.30    4.80
   2  20  -4   -5.40    3.60
  -1 -20   4    4.90    5.60
   1 -20  -4   -1.50    4.60
  -1  20   4    2.10    5.70
   1  20  -4    1.30    5.10
   1  20  -4    2.70    4.60
   0 -20  -4   -0.40    4.40
   0 -20   4   -2.10    3.00
   0  20  -4    6.30    4.40
   0  20  -4    7.40    2.40
   0  20   4   11.10    6.80
  -1 -20  -4   -1.50    3.70
   1 -20   4   -1.00    3.60
   1  20   4    3.60    5.90
   1  20   4   -7.10    2.50
  -1  20  -4   -1.00    3.90
  -2 -20  -4   -5.70    3.20
   2 -20   4    2.90    5.20
   2  20   4    0.70    3.10
   2  20   4    0.90    4.80
  -2  20  -4    0.20    3.90
   2 -21  -4   14.00    7.90
  -2 -21   4   22.10    8.00
   2  21  -4   18.90    6.90
  -2  21   4   26.00    8.80
   2  21  -4   14.80    6.00
   1 -21  -4   -1.20    4.80
  -1 -21   4   -1.50    3.40
   1  21  -4    3.40    4.50
  -1  21   4    1.20    4.50
   1  21  -4   -6.00    3.70
   0 -21   4    7.40    5.30
   0 -21  -4    6.10    5.80
   0  21  -4    5.40    2.40
   0  21  -4   -0.90    3.70
   0  21   4    7.90    7.60
  -1 -21  -4   10.40    5.80
   1 -21   4    3.90    3.10
  -1  21  -4    2.90    3.90
   1  21   4   -1.20    4.00
   6   0  -5    1.90    2.50
  -6   0   5    7.00    5.70
  -6   0   5    1.90    3.20
  -5   0   5    6.20    4.20
  -5   0   5   -2.70    2.40
   5   0  -5   -0.60    2.60
  -4   0   5   -0.20    3.00
   4   0  -5    1.20    1.80
  -4   0   5    1.00    2.90
   3   0  -5   56.99    8.50
   3   0  -5   50.89    4.40
  -3   0   5   50.39    7.20
  -3   0   5   42.80    4.20
   2   0  -5   68.69    7.20
  -2   0   5   80.59    4.20
  -2   0   5   90.59    7.10
   2   0  -5   90.49    4.70
  -1   0   5 1024.40   26.50
   1   0  -5  992.70   27.50
   1   0  -5 1002.40   20.10
  -1   0   5  972.90   24.70
  -1   0   5 1016.90   20.40
   0   0   5   38.70    3.50
   0   0   5   42.90    3.80
   0   0   5   49.30    6.60
   0   0  -5   44.80    6.40
   0   0  -5   40.90    3.50
   1   0   5 1244.38   30.90
   1   0   5 1259.47   24.00
  -1   0  -5 1263.87   24.20
   1   0   5 1219.48   32.00
  -1   0  -5 1330.27   32.70
  -1   0  -5 1267.17   30.50
  -2   0  -5   10.60    3.40
   2   0   5   10.10    3.80
   3   0   5   20.90    5.80
  -3   0  -5   22.30    5.70
   4   0   5   10.00    5.60
  -4   0  -5    1.80    3.60
  -5   0  -5   16.70    6.70
   5   0   5    9.20    5.00
   6   0   5    5.00    6.90
  -6   0  -5    8.20    4.90
   6  -1  -5   25.50    6.70
  -6  -1   5   26.20    8.20
  -6  -1   5   25.80    6.70
  -6   1   5   29.20    7.10
   6   1  -5   25.20    6.40
  -6   1   5   22.60    7.50
   5  -1  -5   43.90    8.00
  -5  -1   5   34.70    8.40
  -5  -1   5   42.70    8.10
   5   1  -5   43.90    7.40
  -5   1   5   53.19   10.10
  -5   1   5   45.80    8.40
  -4  -1   5   30.40    7.20
  -4  -1   5   19.50    6.00
  -4   1   5   12.90    5.10
  -4   1   5   17.80    5.20
   4   1  -5   14.70    3.70
  -4   1   5   15.30    4.10
   3  -1  -5  143.69    8.30
   3  -1  -5  166.18   11.30
  -3  -1   5  164.38   10.60
   3   1  -5  161.58    7.50
  -3   1   5  173.08   11.00
  -3   1   5  168.68    8.60
   3   1  -5  148.89   11.40
   2  -1  -5 1004.30   29.80
  -2  -1   5 1015.70   19.80
   2  -1  -5 1011.00   28.40
   2  -1  -5  995.10   23.10
  -2  -1   5  980.80   27.10
   2   1  -5  998.80   20.10
  -2   1   5 1004.90   27.70
   2   1  -5  998.50   29.20
  -2   1   5 1011.90   22.70
   1  -1  -5  580.04   19.00
  -1  -1   5  531.75   17.70
  -1  -1   5  568.54   17.10
   1  -1  -5  530.25   13.90
  -1  -1   5  546.05   11.30
   1  -1  -5  549.15   16.60
   1   1  -5  534.25   19.00
  -1   1   5  557.74   16.80
  -1   1   5  560.54   14.40
  -1   1   5  558.04   17.60
   1   1  -5  537.75   16.60
   1   1  -5  552.14   11.00
   0  -1  -5  373.46   12.00
   0  -1  -5  372.16   14.40
   0  -1   5  394.76   11.90
   0  -1   5  374.06   11.50
   0  -1   5  385.56   15.20
   0   1   5  386.56   11.60
   0   1  -5  381.86   15.10
   0   1   5  385.46   12.50
   0   1   5  389.56   14.70
   0   1  -5  383.86   11.40
  -1  -1  -5   47.80    2.60
   1  -1   5   48.30    4.60
  -1  -1  -5   50.39    4.80
   1  -1   5   44.80    3.00
   1  -1   5   49.99    5.40
   1  -1   5   49.20    5.30
  -1  -1  -5   52.59    6.70
   1   1   5   52.79    2.80
  -1   1  -5   60.79    6.10
   1   1   5   52.59    6.90
   1   1   5   50.59    5.20
  -1   1  -5   57.99    3.50
  -2  -1  -5   29.00    5.30
   2  -1   5   25.80    1.80
   2  -1   5   27.90    1.80
   2  -1   5   32.00    6.20
   2   1   5   29.50    5.60
  -2   1  -5   29.00    5.90
   3  -1   5   38.80    7.40
   3  -1   5   25.90    1.50
   3  -1   5   23.60    1.50
  -3  -1  -5   32.40    7.10
   3   1   5   32.20    7.20
  -3   1  -5   19.60    5.20
  -4  -1  -5   33.60    8.00
   4  -1   5   39.00    8.50
   4   1   5   38.30    8.40
  -4   1  -5   43.60    8.40
  -5  -1  -5    3.50    4.50
   5  -1   5    4.70    3.80
   5   1   5   10.40    5.80
  -5   1  -5    1.00    3.40
  -6  -1  -5   -4.80    2.90
   6  -1   5    4.00    3.90
  -6   1  -5    3.40    3.90
   6   1   5   -2.70    3.90
  -6  -2   5    3.10    5.00
   6  -2  -5   -0.40    3.40
  -6  -2   5    0.40    2.80
  -6   2   5    1.20    3.10
  -6   2   5    1.80    4.40
   6   2  -5    4.10    3.20
  -5  -2   5    8.70    3.90
  -5  -2   5   -2.10    4.30
   5  -2  -5    5.80    4.40
  -5   2   5    1.60    3.30
   5   2  -5    2.30    2.30
  -5   2   5   18.30    6.30
  -4  -2   5   73.79   11.10
  -4  -2   5   60.09    8.70
  -4   2   5   73.29    6.70
  -4   2   5   59.59    9.60
  -4   2   5   60.29    9.10
   4   2  -5   69.09    6.10
  -3  -2   5   15.70    4.40
   3  -2  -5   14.30    4.70
   3  -2  -5   21.50    4.00
   3   2  -5   12.50    2.70
  -3   2   5   17.70    4.50
  -3   2   5   13.40    3.50
   3   2  -5   13.80    5.30
   3   2  -5   16.00    2.80
   2  -2  -5  338.37   13.30
   2  -2  -5  372.36   15.20
   2  -2  -5  351.96   14.20
  -2  -2   5  375.86   15.00
  -2   2   5  368.16   12.50
   2   2  -5  380.66    8.30
   2   2  -5  348.07   16.00
  -2   2   5  374.16   15.10
   2   2  -5  375.16    8.40
  -1  -2   5   16.10    4.30
   1  -2  -5   18.10    3.30
  -1  -2   5   14.50    3.30
   1  -2  -5   19.50    3.70
   1  -2  -5   24.70    5.10
  -1  -2   5   15.80    1.20
  -1  -2   5   13.80    1.00
   1   2  -5   20.40    5.50
  -1   2   5   16.70    3.40
  -1   2   5   16.90    3.80
   1   2  -5   21.80    3.80
   0  -2  -5 1119.19   27.70
   0  -2   5 1151.58   24.70
   0  -2   5 1159.18   24.50
   0  -2   5 1150.48   26.00
   0  -2  -5 1152.28   28.50
   0  -2   5 1036.70   29.20
   0   2   5 1130.79   26.90
   0   2  -5 1117.39   29.70
   0   2  -5 1128.19   26.80
   0   2   5 1118.89   25.10
   0   2   5 1153.38   28.80
  -1  -2  -5   18.40    4.20
   1  -2   5   15.40    3.10
   1  -2   5   14.00    3.40
  -1  -2  -5   13.20    3.30
  -1  -2  -5   17.30    1.70
   1  -2   5   18.50    2.80
   1  -2   5   20.30    4.50
   1   2   5   17.60    2.20
  -1   2  -5   13.70    4.00
   1   2   5   14.50    3.60
   1   2   5   18.00    4.30
  -1   2  -5   19.40    2.90
   2  -2   5 1020.60   30.00
  -2  -2  -5 1000.00   29.60
   2  -2   5 1008.00   21.20
  -2   2  -5  998.10   21.10
   2   2   5  992.30   30.20
  -2   2  -5  962.00   28.90
  -3  -2  -5   -2.50    1.80
   3  -2   5    4.20    1.30
   3  -2   5    4.80    1.40
   3  -2   5    1.50    3.30
  -3   2  -5    2.30    2.70
   3   2   5    1.80    3.60
  -4  -2  -5   18.80    5.60
   4  -2   5   20.80    2.70
   4  -2   5   17.90    5.80
   4  -2   5   17.40    1.90
   4   2   5   14.90    5.40
  -4   2  -5   11.30    4.30
  -5  -2  -5    2.40    3.70
   5  -2   5   -0.40    1.30
   5  -2   5    1.30    1.30
   5  -2   5   -1.60    3.00
   5   2   5   -0.40    2.30
  -5   2  -5    1.70    3.40
   6  -2   5   -1.80    3.50
  -6  -2  -5    0.20    4.40
   6   2   5    0.00    3.70
  -6   2  -5    4.80    4.00
  -6  -3   5    4.10    3.80
   6  -3  -5    1.00    3.80
  -6  -3   5    8.30    6.60
   6   3  -5   -0.60    3.30
  -6   3   5   -0.30    3.70
  -6   3   5   13.40    5.40
  -5  -3   5   56.39    9.00
  -5  -3   5   61.39   11.20
   5   3  -5   48.30    7.50
  -5   3   5   55.59   10.10
  -5   3   5   64.09    9.80
  -5   3   5   48.40    9.70
  -4  -3   5  111.99    9.90
  -4  -3   5  119.39   11.60
  -4   3   5  117.09   10.70
  -4   3   5  117.19    9.40
   4   3  -5   93.89    7.30
  -4   3   5  111.59   10.10
   3  -3  -5  128.59    9.80
  -3  -3   5  127.09    9.50
  -3   3   5  105.99    7.90
  -3   3   5  113.99    9.20
   3   3  -5  114.99    5.70
   3   3  -5   99.29    9.60
   3   3  -5  106.59    5.90
   2  -3  -5   20.40    4.20
   2  -3  -5   27.70    5.30
  -2  -3   5   19.80    4.40
   2  -3  -5   25.60    4.30
  -2   3   5   14.30    3.60
   2   3  -5   25.90    1.80
   2   3  -5   21.60    1.40
   2   3  -5   17.30    6.00
  -2   3   5   24.30    4.20
   1  -3  -5  125.69    8.20
  -1  -3   5  119.99    3.60
  -1  -3   5  112.79    7.90
  -1  -3   5  118.49    7.50
  -1  -3   5  118.79    3.40
   1  -3  -5  115.59    7.30
  -1   3   5  126.09    7.40
  -1   3   5  134.49    7.80
   1   3  -5  134.39    9.50
   1   3  -5  102.89    6.90
   0  -3   5  121.29    6.90
   0  -3  -5  103.49    7.30
   0  -3  -5  111.09    7.00
   0  -3   5  111.09    8.40
   0  -3   5  104.69    5.60
   0   3  -5  109.19    5.70
   0   3   5  108.39    7.40
   0   3   5  105.69    6.20
   0   3  -5  109.09    6.60
   0   3  -5  108.99    8.50
   1  -3   5  267.77   11.60
  -1  -3  -5  280.37    8.70
   1  -3   5  278.37   10.10
   1  -3   5  271.97   12.80
  -1  -3  -5  268.27    8.20
  -1  -3  -5  294.57   12.70
   1   3   5  297.57   13.20
  -1   3  -5  271.27   11.90
  -1   3  -5  273.37   10.10
  -1   3  -5  285.27   13.20
   1   3   5  291.97   12.80
  -2  -3  -5  851.01   27.00
   2  -3   5  838.72   20.70
   2  -3   5  830.02   27.20
  -2   3  -5  875.61   20.70
   2   3   5  858.81   27.70
  -2   3  -5  893.21   26.90
   3  -3   5   85.59    5.60
   3  -3   5   89.49    5.00
   3  -3   5  102.79    9.90
  -3  -3  -5   71.09    8.10
  -3   3  -5   79.59    8.10
   3   3   5   86.29    9.50
   4  -3   5    9.40    5.10
  -4  -3  -5    9.50    4.90
   4  -3   5    5.10    2.30
  -4   3  -5    6.60    3.90
   4   3   5   15.20    6.20
  -5  -3  -5    2.00    3.90
   5  -3   5    2.00    2.10
   5  -3   5   13.20    5.50
   5   3   5   -1.10    3.60
  -5   3  -5    5.60    3.10
  -6  -3  -5   11.50    6.20
   6  -3   5   18.10    7.90
   6   3   5    4.90    5.90
  -6   3  -5    3.70    4.00
  -6  -4   5   -1.20    3.20
  -6  -4   5    4.40    6.40
   6  -4  -5    2.00    3.50
   6   4  -5   -6.50    2.50
  -6   4   5   -4.20    3.30
  -5  -4   5   43.60    9.90
  -5  -4   5   34.80    7.60
  -5   4   5   43.00    8.20
  -5   4   5   43.80    9.20
  -5   4   5   52.79    9.70
   5   4  -5   51.99    7.50
  -4  -4   5   17.20    5.10
  -4  -4   5   18.90    6.40
   4  -4  -5   13.10    5.00
  -4   4   5   10.80    4.30
   4   4  -5   13.40    3.50
  -4   4   5   11.30    4.40
   4   4  -5   12.10    3.10
  -3  -4   5  219.28   12.60
  -3   4   5  207.08   11.80
   3   4  -5  203.98    8.40
  -3   4   5  206.08   12.90
   3   4  -5  205.38   14.10
   3   4  -5  212.88    8.00
  -2  -4   5   30.10    6.50
   2  -4  -5   27.70    4.30
   2  -4  -5   33.60    5.50
   2  -4  -5   34.40    5.50
  -2   4   5   41.80    6.20
  -2   4   5   31.00    5.50
   2   4  -5   38.10    2.50
   2   4  -5   31.80    1.90
   2   4  -5   27.70    6.10
  -1  -4   5  669.63   14.40
  -1  -4   5  663.33   21.20
   1  -4  -5  676.33   20.10
   1  -4  -5  664.23   20.00
   1  -4  -5  671.03   19.90
  -1  -4   5  688.73   21.10
   1   4  -5  669.13   14.00
   1   4  -5  673.53   22.70
  -1   4   5  712.83   19.60
  -1   4   5  682.83   20.40
  -1   4   5  662.93   20.50
   0  -4  -5    2.20    2.10
   0  -4   5    3.40    2.10
   0  -4   5    2.20    1.10
   0  -4   5    3.40    2.80
   0  -4  -5    1.00    2.00
   0   4   5    1.30    1.70
   0   4  -5    0.40    1.70
   0   4  -5    3.50    3.30
   0   4  -5    2.30    1.50
   0   4   5    1.40    2.90
   1  -4   5 1023.90   25.20
  -1  -4  -5  956.90   26.60
  -1  -4  -5 1012.60   22.90
  -1  -4  -5  986.10   22.00
   1  -4   5  984.40   28.40
  -1   4  -5  989.60   27.00
   1   4   5 1072.09   31.60
   1   4   5 1032.70   28.90
  -1   4  -5  961.70   26.30
  -1   4  -5 1091.79   28.90
  -2  -4  -5   57.79    2.90
  -2  -4  -5   52.19    7.50
   2  -4   5   62.09    5.20
  -2  -4  -5   54.49    2.90
  -2   4  -5   49.99    7.80
   2   4   5   52.39    8.00
  -2   4  -5   62.19    6.50
   3  -4   5   16.90    3.00
  -3  -4  -5   26.40    6.40
   3  -4   5   11.40    4.80
   3  -4   5   14.40    3.50
   3   4   5   14.60    5.40
  -3   4  -5   14.30    4.50
  -4  -4  -5   -1.40    3.20
   4  -4   5    8.60    2.30
   4  -4   5    4.40    3.80
   4  -4   5    4.10    2.60
  -4   4  -5    6.80    2.90
   4   4   5    6.60    4.80
   5  -4   5   17.90    3.70
   5  -4   5   13.70    7.30
  -5  -4  -5   17.80    7.30
   5  -4   5   18.60    3.50
   5   4   5   24.00    8.40
  -5   4  -5   14.00    5.30
   6  -4   5   -4.80    2.30
   6  -4   5    1.30    4.00
  -6  -4  -5    7.30    4.80
   6   4   5   -1.70    4.90
  -6   4  -5    1.80    2.80
   6  -5  -5   14.70    6.20
  -6  -5   5   -1.30    3.30
  -6  -5   5    7.10    4.90
  -6   5   5    3.90    4.50
   6   5  -5    4.20    3.80
  -6   5   5    5.40    4.40
  -5  -5   5    5.80    3.30
  -5  -5   5    7.50    6.50
  -5   5   5   -5.20    2.80
  -5   5   5    0.30    3.50
   5   5  -5   -2.60    2.80
  -5   5   5    1.00    2.80
   4  -5  -5   26.80    6.60
  -4  -5   5   31.30    6.70
  -4  -5   5   27.80    7.40
   4   5  -5   32.00    5.50
  -4   5   5   35.10    7.10
  -4   5   5   34.30    7.60
  -3  -5   5   72.29    7.60
   3  -5  -5   69.39    7.40
   3   5  -5   81.79    5.80
   3   5  -5   78.39   10.80
  -3   5   5   69.89    7.30
  -3   5   5   84.89    8.60
   3   5  -5   80.69    4.70
   2  -5  -5   81.29    7.00
  -2  -5   5   94.19    8.00
   2  -5  -5   78.19    5.60
  -2  -5   5   85.29    3.90
  -2   5   5   79.49    7.20
   2   5  -5   87.29    4.30
  -2   5   5   77.19    7.40
   2   5  -5   90.69    9.00
   1  -5  -5  422.06   14.30
  -1  -5   5  410.86   11.40
   1  -5  -5  409.16   15.60
  -1  -5   5  420.76   16.30
  -1   5   5  418.66   16.10
  -1   5   5  425.16   16.40
   1   5  -5  441.86   18.10
   1   5  -5  398.76   10.90
  -1   5   5  430.66   13.80
   0  -5  -5  294.27   11.40
   0  -5   5  293.27   12.70
   0  -5   5  295.37   11.40
   0  -5  -5  290.07   11.40
   0  -5  -5  284.67   11.90
   0  -5   5  288.17   13.50
   0  -5  -5  311.67   15.70
   0   5  -5  297.27   14.10
   0   5  -5  284.37   10.70
   0   5   5  292.97   13.70
   0   5  -5  292.47   12.60
  -1  -5  -5   53.69    4.20
  -1  -5  -5   59.79    4.80
   1  -5   5   73.09    8.30
  -1  -5  -5   60.99    5.60
   1  -5   5   60.49    5.60
  -1   5  -5   63.19    6.60
  -1   5  -5   58.99    6.00
  -2  -5  -5    3.30    1.40
   2  -5   5    0.80    1.80
  -2  -5  -5    3.90    1.40
  -2  -5  -5   -0.70    1.90
  -2   5  -5    1.60    1.80
   2   5   5    6.40    3.40
  -2   5  -5   -0.70    1.80
  -2   5  -5    4.30    2.80
  -3  -5  -5  210.78    6.20
  -3  -5  -5  226.08   14.50
   3  -5   5  218.28   10.00
   3  -5   5  218.68   10.80
  -3  -5  -5  217.88    6.10
   3   5   5  196.08   14.60
  -3   5  -5  229.48   13.70
  -3   5  -5  204.48   14.20
   4  -5   5   28.20    8.10
  -4  -5  -5   25.30    7.00
   4  -5   5   33.00    5.10
  -4   5  -5   39.10    7.80
   4   5   5   32.40    8.40
   5  -5   5    1.80    2.80
   5  -5   5    0.40    2.10
  -5  -5  -5    0.50    4.10
   5   5   5    7.00    5.30
  -5   5  -5    3.70    2.90
   6  -5   5    1.30    3.40
   6  -5   5    2.20    2.90
  -6  -5  -5    1.90    3.00
  -6   5  -5   -1.70    3.60
   6   5   5    5.00    4.80
  -6  -6   5   -1.10    2.20
  -6  -6   5   -1.30    5.00
   6  -6  -5    6.90    4.30
   6   6  -5    0.60    3.60
  -6   6   5    7.70    5.40
  -6   6   5    3.60    4.50
  -5  -6   5    4.50    4.90
   5  -6  -5    2.30    3.90
  -5  -6   5    6.90    3.40
  -5   6   5    2.00    3.80
   5   6  -5    1.50    3.30
  -5   6   5    0.30    3.10
   4  -6  -5  129.19   10.90
  -4  -6   5  134.89   11.10
  -4   6   5  130.19   11.20
   4   6  -5  148.39   14.50
  -4   6   5  158.18   13.10
   4   6  -5  138.39    9.50
  -3  -6   5    3.50    2.90
   3  -6  -5    3.00    3.00
  -3   6   5    5.90    3.30
   3   6  -5    9.50    3.10
   3   6  -5   -0.30    4.20
  -3   6   5    2.20    3.60
  -2  -6   5   89.79    8.00
   2  -6  -5   86.39    5.80
  -2  -6   5   79.69    4.40
   2  -6  -5   85.59    6.80
  -2   6   5   77.79    8.90
   2   6  -5   93.59    5.30
   2   6  -5   92.89    9.20
  -2   6   5   71.09    7.70
   1  -6  -5  340.77   12.00
  -1  -6   5  314.37   10.70
  -1   6   5  319.57   11.40
  -1   6   5  321.67   14.50
   1   6  -5  326.47   10.50
   1   6  -5  323.07   15.70
  -1   6   5  310.17   14.70
   0  -6  -5 1403.36   34.20
   0  -6  -5 1408.16   31.40
   0  -6  -5 1352.46   32.90
   0  -6   5 1346.17   35.20
   0  -6   5 1386.56   35.10
   0   6   5 1428.96   35.30
   0   6   5 1409.06   36.70
   0   6  -5 1387.86   31.80
   0   6  -5 1369.46   35.80
   1  -6   5    3.70    2.90
  -1  -6  -5    2.60    2.20
  -1  -6  -5    7.40    2.30
  -1  -6  -5    6.50    2.40
  -1   6  -5    5.90    2.60
   1   6   5    8.00    3.90
  -1   6  -5    6.40    3.50
   2  -6   5    3.00    2.40
  -2  -6  -5    0.10    1.90
  -2  -6  -5    4.70    1.80
  -2   6  -5    2.40    2.70
  -2   6  -5    1.10    2.60
   2   6   5    9.40    4.50
  -3  -6  -5   81.19    9.00
   3  -6   5   76.29    7.00
  -3  -6  -5   71.19    4.20
   3   6   5   68.09    4.10
  -3   6  -5   79.69    8.10
  -3   6  -5   76.29    8.80
   3   6   5   76.79   11.60
   4  -6   5   18.60    6.30
   4  -6   5   19.30    4.20
  -4  -6  -5   13.00    5.50
  -4  -6  -5   14.60    1.50
  -4   6  -5   20.20    6.10
   4   6   5   11.70    5.50
   5  -6   5   -1.20    4.10
   5  -6   5    1.50    2.50
  -5  -6  -5   -3.60    2.60
   5   6   5   -3.70    4.00
  -6  -6  -5    4.10    4.80
   6  -6   5   -0.10    2.80
   6  -6   5    1.10    5.90
   6   6   5    9.40    6.40
  -6   6  -5    1.00    3.60
   6  -7  -5    3.30    4.50
  -6  -7   5    7.10    5.40
   6   7  -5   13.20    6.20
  -6   7   5   10.50    4.80
   5  -7  -5    0.00    3.00
  -5  -7   5    1.60    3.00
  -5  -7   5    0.20    4.10
  -5   7   5    2.40    3.20
   5   7  -5    3.30    3.70
  -5   7   5    4.60    4.70
  -4  -7   5  140.49   11.70
   4  -7  -5  142.79   11.10
   4   7  -5  133.09    9.60
  -4   7   5  125.39   12.00
  -4   7   5  123.69   11.30
   4   7  -5  146.79   14.20
   3  -7  -5    9.10    3.80
  -3  -7   5   12.00    2.50
  -3  -7   5    0.40    2.30
  -3   7   5    9.00    4.60
   3   7  -5   15.50    6.00
   3   7  -5    6.00    3.30
  -3   7   5   10.30    4.50
   2  -7  -5  210.48   10.20
  -2  -7   5  214.98   13.00
  -2  -7   5  188.08    8.00
   2   7  -5  176.38   12.80
  -2   7   5  209.28   13.20
   2   7  -5  187.98    8.50
  -2   7   5  187.68   12.10
  -1  -7   5   35.00    4.00
   1  -7  -5   26.00    5.50
   1  -7  -5   42.20    4.10
  -1  -7   5   39.00    6.60
   1   7  -5   45.30    8.00
  -1   7   5   36.10    3.60
   1   7  -5   36.10    4.00
  -1   7   5   37.50    7.80
   0  -7   5 1110.59   30.50
   0  -7  -5 1135.49   26.20
   0  -7  -5 1127.29   30.70
   0   7   5 1066.59   32.10
   0   7  -5 1092.99   31.20
   0   7  -5 1102.49   28.20
   0   7   5 1169.68   30.60
  -1  -7  -5  100.59    7.20
  -1  -7  -5  101.69    7.30
  -1  -7  -5   95.99    6.50
   1  -7   5   91.89    7.90
   1   7   5   91.69    9.50
  -1   7  -5  108.29    8.30
  -1   7  -5  103.59    8.30
   2  -7   5    4.00    2.60
  -2  -7  -5    1.10    2.60
  -2  -7  -5    1.90    1.60
  -2   7  -5    2.70    2.30
   2   7   5    3.50    1.60
   2   7   5    3.10    3.90
  -2   7  -5    0.80    2.00
   3  -7   5   30.40    6.20
  -3  -7  -5   14.20    5.50
  -3  -7  -5   29.80    3.90
  -3   7  -5   26.50    5.70
   3   7   5   18.10    7.20
  -3   7  -5   32.10    7.60
   4  -7   5   84.09    8.20
  -4  -7  -5   77.19    4.30
  -4  -7  -5   73.69   11.50
  -4   7  -5   87.69   13.40
   4   7   5   64.29   11.50
  -4   7  -5   89.29    9.50
   4   7   5   67.39    4.40
   5  -7   5    2.10    3.70
  -5  -7  -5    4.40    2.90
   5  -7   5    1.50    2.90
   5   7   5   -3.30    4.20
   6  -8  -5    5.80    4.60
   6  -8  -5    7.20    4.70
  -6  -8   5   14.80    5.40
  -6   8   5    2.60    3.20
   6   8  -5  -10.20    3.30
   6   8  -5    2.00    4.80
   5  -8  -5    3.70    4.30
   5  -8  -5    8.30    4.10
  -5  -8   5   -1.30    2.10
   5   8  -5    2.30    3.80
  -5   8   5    6.50    4.30
   5   8  -5   12.20    6.70
   4  -8  -5   -1.40    2.80
  -4  -8   5    2.50    3.20
   4  -8  -5    1.40    3.10
  -4   8   5    8.60    4.50
  -4   8   5    4.10    3.90
   4   8  -5    4.70    3.50
   4   8  -5    4.40    5.20
   3  -8  -5   39.80    8.30
  -3  -8   5   43.20    7.80
   3  -8  -5   44.60    5.60
   3  -8  -5   48.20    7.00
  -3  -8   5   39.10    4.20
  -3   8   5   42.80    8.30
   3   8  -5   38.80    5.80
  -3   8   5   53.49    8.80
   3   8  -5   38.50    8.70
   2  -8  -5   17.30    3.90
   2  -8  -5   23.00    5.80
  -2  -8   5   24.60    5.50
   2  -8  -5   23.30    3.30
   2   8  -5   23.70    6.70
   2   8  -5   21.20    4.10
  -2   8   5   29.80    6.60
  -1  -8   5  393.26   18.00
  -1  -8   5  385.76   14.30
   1  -8  -5  398.56   18.20
   1  -8  -5  401.26   12.00
  -1   8   5  421.36   19.20
   1   8  -5  423.66   18.80
  -1   8   5  402.76   12.10
   1   8  -5  431.86   14.40
   0  -8   5   23.80    5.70
   0  -8  -5   16.70    3.00
   0  -8  -5   20.80    7.50
   0   8   5   24.70    4.70
   0   8  -5   30.00    6.20
   0   8   5   25.10    6.10
   0   8  -5   22.70    4.70
  -1  -8  -5  181.48   10.50
   1  -8   5  204.88   12.10
  -1  -8  -5  180.58    9.80
   1   8   5  199.18   13.50
  -1   8  -5  190.38   11.00
  -1   8  -5  192.18   11.80
   2  -8   5   -0.70    2.30
  -2  -8  -5    0.60    1.60
  -2  -8  -5    3.80    2.90
  -2   8  -5    2.30    3.50
   2   8   5   10.90    5.40
  -2   8  -5    1.40    2.30
   2   8   5   -1.20    1.10
  -3  -8  -5  117.89    7.10
   3  -8   5  121.69    9.90
  -3  -8  -5  138.59   11.50
  -3   8  -5  119.59    9.80
   3   8   5  110.19    7.10
   3   8   5  134.09   13.30
  -3   8  -5  130.29   12.10
   4  -8   5    9.80    4.50
  -4  -8  -5   23.90    6.60
  -4  -8  -5   16.50    2.80
  -4   8  -5   22.40    5.40
   4   8   5   13.80    6.30
   5  -8   5    8.50    4.70
   5  -8   5    1.90    4.50
  -5  -8  -5    8.30    5.10
  -5   8  -5    9.60    4.60
   5   8   5    6.00    6.40
   6  -9  -5   -5.70    3.10
  -6  -9   5    4.30    4.00
   6  -9  -5   -5.40    3.10
   6   9  -5   -0.20    3.80
   6   9  -5   -8.20    3.80
  -6   9   5    4.40    3.60
  -5  -9   5   17.20    6.10
   5  -9  -5   19.10    6.30
   5  -9  -5   17.20    5.00
   5   9  -5   20.80    6.80
  -5   9   5   26.50    7.70
   5   9  -5   16.20    5.60
   4  -9  -5   27.80    7.50
   4  -9  -5   18.40    5.60
  -4  -9   5   15.50    5.40
   4   9  -5   11.90    6.10
  -4   9   5    2.00    3.40
   3  -9  -5   53.29    7.10
  -3  -9   5   52.79    6.50
   3  -9  -5   41.80    8.80
  -3  -9   5   34.90    7.20
   3  -9  -5   42.90    4.30
   3   9  -5   39.70    9.20
  -3   9   5   39.20    8.40
   3   9  -5   46.20    6.80
  -2  -9   5   51.99    6.50
   2  -9  -5   54.19    3.70
   2  -9  -5   51.79    5.00
   2  -9  -5   56.99    9.10
  -2  -9   5   44.20    7.60
   2   9  -5   57.39    9.10
  -2   9   5   61.09    9.70
   2   9  -5   58.59    6.20
  -1  -9   5   56.89    7.00
   1  -9  -5   54.29    8.60
  -1  -9   5   48.90    7.70
   1  -9  -5   53.79    3.60
  -1   9   5   61.09    9.50
   1   9  -5   47.70   10.00
  -1   9   5   54.79    3.80
   1   9  -5   56.29    5.70
   0  -9  -5   21.60    5.50
   0  -9   5   15.40    4.60
   0  -9  -5   14.50    3.00
   0   9   5   25.10    4.40
   0   9   5    9.60    5.40
   0   9  -5   17.50    4.30
   0   9  -5   15.40    5.00
   1  -9   5   28.70    6.10
  -1  -9  -5   25.70    4.70
  -1  -9  -5   26.90    6.00
  -1   9  -5   22.70    5.60
  -1   9  -5   22.00    5.40
   1   9   5   22.70    6.90
   2  -9   5   71.59    9.60
  -2  -9  -5   69.29    6.80
  -2  -9  -5   65.69    7.20
   2   9   5   75.39   11.50
  -2   9  -5   72.69   10.70
  -2   9  -5   59.19    6.50
   3  -9   5   84.09    9.00
  -3  -9  -5   78.99   11.20
  -3  -9  -5   73.89    6.30
  -3   9  -5   70.59    7.70
   3   9   5   72.39   12.20
  -3   9  -5   71.69   11.40
  -4  -9  -5    7.40    4.00
   4  -9   5   18.00    5.00
  -4  -9  -5   16.10    3.10
  -4   9  -5   20.10    5.50
  -4   9  -5   14.80    6.50
   4   9   5   10.30    5.80
   5  -9   5    0.40    3.10
  -5  -9  -5    2.30    3.40
   5  -9   5   -3.90    2.80
  -5  -9  -5   -1.20    1.50
   5   9   5    2.50    6.40
  -5   9  -5   -2.00    3.00
  -5   9  -5    1.00    4.70
   6 -10  -5    2.20    4.00
   6 -10  -5    6.70    6.10
  -6 -10   5    4.20    4.70
   6  10  -5    3.30    5.00
   6  10  -5    5.00    5.80
  -6  10   5    1.40    3.30
   5 -10  -5    6.70    4.30
  -5 -10   5   12.10    4.80
   5 -10  -5   21.90    8.20
   5  10  -5    0.40    4.30
  -5  10   5    7.40    3.70
   5  10  -5   12.60    6.20
  -4 -10   5   13.80    5.30
   4 -10  -5   23.30    7.80
   4 -10  -5   12.70    4.50
   4  10  -5   25.40    6.00
  -4  10   5   14.50    6.10
   4  10  -5   29.90    8.60
  -3 -10   5   21.90    6.50
   3 -10  -5   22.70    4.80
   3 -10  -5   26.30    3.60
   3 -10  -5   26.60    7.30
  -3  10   5   23.70    7.20
   3  10  -5   19.90    7.10
   3  10  -5   23.20    5.40
   2 -10  -5  185.68   14.30
   2 -10  -5  192.38    6.30
  -2 -10   5  183.58   13.30
   2 -10  -5  184.38    7.20
  -2 -10   5  179.18   10.30
  -2  10   5  189.48   14.00
   2  10  -5  206.08   14.70
   2  10  -5  182.08   10.70
   1 -10  -5   13.80    1.90
  -1 -10   5    6.90    3.80
   1 -10  -5   12.70    5.20
  -1  10   5   12.40    2.10
   1  10  -5   10.00    3.90
  -1  10   5   26.30    7.00
   1  10  -5   15.00    5.00
   0 -10   5  324.17   17.50
   0 -10  -5  335.37   11.30
   0 -10  -5  349.27   17.40
   0  10   5  310.07   18.40
   0  10  -5  372.46   17.10
   0  10  -5  332.17   15.60
   0  10   5  349.07   14.40
  -1 -10  -5    5.70    3.50
  -1 -10  -5    1.10    1.90
   1 -10   5    2.40    3.10
  -1  10  -5    4.20    3.40
   1  10   5    6.10    5.30
  -1  10  -5    1.40    3.10
  -2 -10  -5  161.98   10.70
  -2 -10  -5  148.79   10.40
   2 -10   5  147.29   12.00
   2  10   5  159.78   14.10
  -2  10  -5  146.39   12.40
  -2  10  -5  146.49    9.80
   3 -10   5    3.30    2.90
  -3 -10  -5    1.60    2.10
  -3 -10  -5   -1.10    2.50
  -3  10  -5    2.60    4.00
  -3  10  -5   -1.30    1.90
   3  10   5    2.50    6.20
  -4 -10  -5    9.20    2.70
   4 -10   5    9.40    5.00
  -4 -10  -5   11.90    5.60
  -4  10  -5    9.70    4.40
  -4  10  -5   13.60    5.50
   4  10   5   16.40    7.60
  -5 -10  -5   -1.60    1.90
   5 -10   5    1.10    3.50
  -5 -10  -5    2.50    3.90
  -5  10  -5    5.00    3.20
   5  10   5   -1.90    4.80
  -5  10  -5   -3.80    4.00
  -5 -11   5   -0.10    3.90
   5 -11  -5    2.80    4.00
   5 -11  -5   -1.00    2.90
   5  11  -5    0.30    3.40
  -5  11   5    1.30    3.60
   5  11  -5    1.60    5.50
   4 -11  -5   64.79    8.40
  -4 -11   5   52.59    9.70
   4 -11  -5   55.89   11.20
   4  11  -5   50.09   10.90
   4  11  -5   64.99    8.80
  -4  11   5   62.09   11.40
   3 -11  -5   -0.40    2.60
   3 -11  -5    6.70    2.40
   3 -11  -5    4.80    3.80
  -3 -11   5   -1.20    1.70
   3  11  -5   -1.60    4.30
  -3  11   5    0.50    2.40
   2 -11  -5   97.69   13.30
  -2 -11   5   95.19   10.20
  -2  11   5  106.89   14.00
   2  11  -5   99.59   13.30
   2  11  -5  112.89    9.00
  -1 -11   5    0.60    2.50
   1 -11  -5    3.10    3.10
   1  11  -5   -0.80    4.80
  -1  11   5   -1.60    4.30
   0 -11  -5   34.00    7.10
   0 -11  -5   36.10    3.50
   0 -11   5   39.20    8.00
   0  11   5   32.70    8.40
   0  11  -5   47.80    8.20
   0  11  -5   31.50    6.50
   1 -11   5   17.70    5.70
  -1 -11  -5   23.30    4.70
  -1 -11  -5   22.90    6.00
  -1  11  -5   27.90    5.90
  -1  11  -5   17.70    5.50
   1  11   5   26.50    7.90
  -2 -11  -5   36.80    6.70
   2 -11   5   38.30    7.80
  -2 -11  -5   42.10    7.30
  -2  11  -5   62.89   10.20
  -2  11  -5   43.00    6.60
   2  11   5   38.60    9.10
  -3 -11  -5   34.50    6.20
   3 -11   5   27.20    7.40
  -3 -11  -5   26.30    6.60
  -3  11  -5   29.90    7.20
  -3  11  -5   33.90    6.20
   3  11   5   30.70    9.70
  -4 -11  -5   10.40    3.90
  -4 -11  -5   17.90    4.00
   4 -11   5   14.30    5.70
  -4  11  -5   24.90    8.00
   4  11   5    8.30    7.20
  -4  11  -5    9.50    3.70
  -5 -11  -5    6.60    3.70
   5 -11   5   -4.70    2.50
  -5 -11  -5   -2.80    2.30
   5  11   5    0.60    6.20
  -5  11  -5    3.40    3.90
  -5  11  -5    1.50    3.60
   5 -12  -5   -5.80    3.20
   5 -12  -5    0.30    3.90
  -5 -12   5    2.60    3.70
   5  12  -5   -4.20    5.10
  -5  12   5   -0.70    3.60
   5  12  -5    4.70    4.30
  -4 -12   5   24.70    6.80
   4 -12  -5   13.00    3.90
   4 -12  -5   11.80    6.00
   4  12  -5    6.40    3.80
  -3 -12   5   56.79   10.00
   3 -12  -5   44.20    4.90
   3 -12  -5   49.99    3.00
   3 -12  -5   44.10    9.80
   3  12  -5   48.30    8.20
  -3  12   5   43.00    9.20
   3  12  -5   38.00    9.20
   2 -12  -5   25.50    7.60
  -2 -12   5   28.40    6.80
   2  12  -5   22.60    6.00
  -2  12   5   18.20    7.10
   2  12  -5   13.20    6.70
   1 -12  -5  177.28   14.30
  -1 -12   5  176.18   14.10
  -1  12   5  161.58   14.20
   1  12  -5  155.78   12.90
   1  12  -5  183.88   11.80
   0 -12  -5   14.00    5.20
   0 -12  -5   15.70    2.70
   0 -12   5   13.20    5.00
   0  12   5    7.00    5.70
   0  12  -5   16.80    5.50
   0  12  -5   22.10    6.10
   1 -12   5   75.89   10.80
  -1 -12  -5   77.59   10.60
  -1 -12  -5   67.89    6.20
   1  12   5   70.69   11.40
  -1  12  -5   65.89    7.30
  -1  12  -5   66.69    9.60
   2 -12   5    2.80    2.40
  -2 -12  -5   -0.50    2.40
  -2 -12  -5    0.00    2.70
  -2  12  -5    2.20    4.00
   2  12   5    6.10    6.60
  -2  12  -5    0.10    1.70
  -3 -12  -5   16.80    4.50
  -3 -12  -5   12.70    4.70
   3 -12   5   16.00    6.20
  -3  12  -5   13.00    6.10
   3  12   5   17.50    7.90
  -3  12  -5   17.70    4.60
  -4 -12  -5    2.50    3.50
   4 -12   5   -0.80    4.20
  -4 -12  -5   -2.40    1.80
   4  12   5   -0.70    4.70
  -4  12  -5    1.70    2.90
  -4  12  -5    3.60    3.60
  -5 -12  -5   -0.90    3.60
   5 -12   5   -8.40    3.10
  -5 -12  -5    2.40    2.80
   5  12   5    6.00    7.20
  -5  12  -5    0.20    4.50
  -5  12  -5   10.80    4.20
   5 -13  -5    9.80    6.60
  -5 -13   5   19.00    6.60
   5 -13  -5   21.80    5.30
  -5  13   5   21.20    7.60
   5  13  -5   24.70    6.70
   5  13  -5   29.40   10.50
   4 -13  -5   -3.10    2.60
   4 -13  -5    6.50    4.40
   4  13  -5    6.30    3.50
  -4  13   5   -3.40    3.10
   4  13  -5    2.90    4.20
   3 -13  -5    8.60    4.90
  -3 -13   5    4.10    3.20
   3  13  -5    9.10    4.90
  -3  13   5   12.00    4.70
   3  13  -5   14.50    5.00
  -2 -13   5   10.00    4.90
   2 -13  -5    7.40    4.30
  -2  13   5   20.00    7.30
   2  13  -5   17.00    5.60
   2  13  -5   15.80    6.90
   1 -13  -5   43.80    8.80
  -1 -13   5   13.10    5.70
   1  13  -5   34.40    7.00
   1  13  -5   29.50    8.20
  -1  13   5   29.80    9.30
   0 -13   5   12.60    5.60
   0 -13  -5    9.10    4.50
   0 -13  -5    8.60    2.30
   0  13  -5   16.70    5.30
   0  13   5   13.70    3.50
   0  13   5   15.00    6.90
  -1 -13  -5  114.69    8.10
  -1 -13  -5   98.09   10.40
   1 -13   5  109.59   11.50
   1  13   5  121.79   13.40
  -1  13  -5  109.29    8.70
  -1  13  -5  127.29   11.80
  -2 -13  -5    1.50    3.10
  -2 -13  -5   -0.20    2.60
   2 -13   5    3.20    2.80
   2  13   5    6.70    6.60
  -2  13  -5    5.10    3.00
  -2  13  -5   -2.50    2.30
  -3 -13  -5    1.90    2.90
   3 -13   5   -3.30    2.50
  -3 -13  -5   -0.90    2.30
  -3  13  -5    2.20    2.50
  -3  13  -5   -0.70    2.50
  -4 -13  -5    9.30    5.20
  -4 -13  -5    6.50    3.40
   4 -13   5    5.30    3.60
  -4  13  -5    3.10    3.00
   4  13   5    1.20    6.40
  -4  13  -5    1.90    4.40
  -5 -13  -5    6.40    5.00
   5 -13   5    6.90    5.70
  -5 -13  -5   -2.50    2.70
  -5  13  -5    9.90    5.80
   5  13   5   -8.80    4.30
   5 -14  -5    1.60    5.10
  -5 -14   5    6.80    5.10
   5  14  -5    2.70    3.90
  -5  14   5    5.40    4.70
   5  14  -5    1.90    5.70
   4 -14  -5   -1.50    3.50
  -4 -14   5    5.00    4.40
   4 -14  -5   -2.90    2.30
   4  14  -5   -0.40    4.10
   4  14  -5    0.10    4.20
  -4  14   5    0.70    3.50
   3 -14  -5    8.20    5.80
  -3 -14   5    7.70    4.70
   3  14  -5   13.10    6.50
   3  14  -5    7.60    4.40
  -2 -14   5    1.70    2.80
   2 -14  -5    0.20    3.80
  -2  14   5    4.10    4.90
   2  14  -5    1.00    3.10
   2  14  -5    0.40    5.40
  -1 -14   5   46.80    9.60
   1 -14  -5   58.49   10.90
   1  14  -5   44.20    9.40
  -1  14   5   41.30    9.30
   1  14  -5   50.59    8.60
   0 -14   5   27.60    7.20
   0 -14  -5   25.40    7.40
   0 -14  -5   26.00    2.90
   0  14  -5   22.70    7.70
   0  14   5   36.30   10.50
   0  14  -5   30.90    7.70
   0  14   5   22.10    4.20
  -1 -14  -5   40.10    8.60
   1 -14   5   28.10    7.60
  -1  14  -5   45.00    8.70
   1  14   5   33.20    9.80
  -1  14  -5   36.60    6.30
   2 -14   5   35.60    8.80
  -2 -14  -5   39.10    7.50
  -2 -14  -5   33.10    7.10
   2  14   5   26.70    8.40
  -2  14  -5   47.50   10.60
  -2  14  -5   34.50    7.90
  -3 -14  -5    5.50    3.90
  -3 -14  -5    2.50    3.00
   3 -14   5    5.30    4.90
   3  14   5   -1.90    6.10
  -3  14  -5    1.40    1.80
  -3  14  -5    4.20    4.20
  -4 -14  -5    8.20    3.70
  -4 -14  -5    9.00    4.10
   4  14   5    4.90    6.40
  -4  14  -5    8.60    3.30
  -4  14  -5    7.10    5.20
  -5 -15   5    7.00    4.60
   5 -15  -5   -5.50    3.60
   5  15  -5   -2.10    4.20
   5  15  -5    1.40    4.70
  -5  15   5   -1.90    3.50
  -4 -15   5   33.60    8.70
   4 -15  -5    7.40    6.30
   4  15  -5   17.90    7.10
   4  15  -5   19.10    5.90
  -4  15   5   16.90    6.80
  -3 -15   5    5.10    3.40
   3 -15  -5   10.80    5.90
   3  15  -5    3.20    4.20
  -3  15   5    0.10    4.50
   3  15  -5   -1.90    4.60
   2 -15  -5    8.50    7.10
  -2 -15   5    5.90    4.20
   2  15  -5    5.50    4.30
  -2  15   5    8.40    5.80
   2  15  -5   15.30    6.30
  -1 -15   5    6.10    4.20
   1 -15  -5    2.10    4.40
   1  15  -5    1.70    4.80
   1  15  -5    2.20    3.10
  -1  15   5    8.70    5.40
   0 -15   5   -1.80    2.80
   0 -15  -5    4.70    1.80
   0 -15  -5    6.30    4.80
   0  15  -5   -1.60    3.30
   0  15   5   11.90    6.10
   0  15  -5    7.70    4.00
   0  15   5    3.60    2.20
  -1 -15  -5    3.00    3.70
   1 -15   5    7.10    5.00
  -1  15  -5    8.30    3.00
   1  15   5    8.80    6.50
  -1  15  -5    7.30    4.70
   2 -15   5   36.30    8.80
  -2 -15  -5   40.60    6.90
  -2 -15  -5   36.50    7.70
   2  15   5   45.40   11.20
  -2  15  -5   40.10    7.90
  -2  15  -5   40.10   10.40
  -3 -15  -5   -0.50    3.00
  -3 -15  -5    2.90    2.60
   3  15   5   -3.00    3.90
  -3  15  -5    1.80    2.20
  -3  15  -5   -2.20    3.00
  -4 -15  -5    2.00    2.80
  -4 -15  -5    4.50    5.20
   4 -15   5    0.90    3.80
  -4  15  -5    4.30    3.50
   4  15   5    0.70    5.70
  -4  15  -5    0.90    2.10
   4 -16  -5    2.60    4.90
  -4 -16   5   17.20    5.40
   4  16  -5    9.10    6.00
   4  16  -5   13.80    5.30
  -4  16   5    9.50    5.70
  -3 -16   5   15.20    5.10
   3 -16  -5   23.50    8.20
   3  16  -5   22.00    6.30
   3  16  -5   15.20    8.40
  -3  16   5   24.60    7.50
   2 -16  -5    9.40    6.20
  -2 -16   5   12.20    6.40
  -2  16   5    4.30    5.30
   2  16  -5   -4.00    3.80
   2  16  -5   10.40    5.10
   1 -16  -5    7.90    5.10
   1  16  -5    4.70    5.50
   1  16  -5    1.30    2.90
   0 -16   5   -1.80    3.40
   0 -16  -5   -6.10    2.30
   0  16   5   -4.10    1.60
   0  16   5    3.00    1.50
   0  16   5    5.10    6.00
   0  16  -5    0.30    3.00
   0  16  -5    4.90    3.20
  -1 -16  -5   40.00    9.00
  -1  16  -5   36.30    8.10
   1  16   5   46.40   10.90
  -1  16  -5   57.19    5.90
  -2 -16  -5    0.50    2.80
   2 -16   5    5.50    4.40
  -2 -16  -5    3.50    2.90
  -2  16  -5   -5.20    3.00
  -2  16  -5    2.70    1.60
   2  16   5    0.90    5.00
   3 -16   5   -1.90    3.70
  -3 -16  -5    4.90    3.70
  -3 -16  -5    1.20    3.00
  -3  16  -5    2.00    3.00
  -3  16  -5   -3.40    1.80
   3  16   5   -4.80    5.10
  -4 -16  -5    1.60    3.70
   4 -16   5   -0.30    3.80
  -4 -16  -5    1.60    3.50
  -4  16  -5   -0.30    3.00
  -4  16  -5    3.50    3.90
   4  16   5    2.00    5.70
   4 -17  -5   15.60    7.10
  -4 -17   5    1.80    4.40
  -4  17   5   -5.20    3.10
   4  17  -5    1.90    7.50
   4  17  -5    4.20    4.00
   3 -17  -5   11.20    6.40
  -3 -17   5   15.90    6.10
   3  17  -5    2.50    4.60
  -3  17   5    4.90    5.90
   3  17  -5   13.60    6.20
   2 -17  -5    2.40    3.80
  -2 -17   5    4.70    4.60
   2  17  -5   -1.90    3.60
   2  17  -5    1.00    4.70
  -2  17   5    2.30    3.90
   1 -17  -5    7.30    5.10
  -1 -17   5   15.80    5.30
   1  17  -5   14.10    6.90
  -1  17   5    8.20    6.50
   1  17  -5   14.70    4.90
   0 -17   5    4.30    4.20
   0  17  -5   -5.20    2.70
   0  17   5    3.80    5.30
   0  17  -5   -0.70    3.20
  -1 -17  -5   21.90    6.90
   1 -17   5    5.30    4.90
   1  17   5    9.60    6.80
  -1  17  -5   16.30    3.40
  -2 -17  -5   -4.60    2.90
   2 -17   5   -4.30    4.30
  -2 -17  -5    2.90    2.90
  -2  17  -5    6.40    1.70
   2  17   5   -1.10    4.60
  -2  17  -5    3.00    3.70
  -3 -17  -5    9.00    5.20
  -3 -17  -5   11.70    3.90
   3 -17   5    6.70    5.20
  -3  17  -5    4.20    3.40
   3  17   5    7.60    8.10
  -3  17  -5   10.40    4.90
  -3 -18   5    4.20    3.40
   3 -18  -5    6.40    6.10
   3  18  -5    6.20    3.10
  -3  18   5   12.30    6.30
  -2 -18   5    0.60    4.40
   2 -18  -5    9.40    7.00
   2  18  -5    2.70    3.90
   2  18  -5    9.10    4.90
  -2  18   5    0.30    3.40
   1 -18  -5   30.10    9.70
  -1 -18   5   13.70    6.00
  -1  18   5    3.20    5.70
   1  18  -5    3.70    3.70
   1  18  -5   10.40    6.40
   0 -18   5   25.50    7.80
   0 -18  -5   27.90    8.20
   0  18   5   35.00    9.80
   0  18  -5   12.50    6.10
  -1 -18  -5   32.70    5.50
   1 -18   5   38.00    9.60
  -1 -18  -5   42.80   10.10
  -1  18  -5   43.60    4.40
   1  18   5   34.50   10.10
  -1  18  -5   22.80    7.60
  -2 -18  -5    4.00    3.90
   2 -18   5   -1.70    4.10
  -2 -18  -5   -3.90    3.50
  -2  18  -5    2.10    1.80
  -2  18  -5   -1.90    3.20
   2  18   5    6.10    6.50
  -3 -18  -5    6.00    4.40
   3 -18   5    6.80    5.50
  -3 -18  -5   -0.50    3.60
  -3  18  -5   -1.70    3.50
   3  18   5   13.50    7.50
   3 -19  -5    5.80    5.20
  -3 -19   5    1.10    3.90
   3  19  -5   13.90    4.80
  -3  19   5   -0.70    4.80
   3  19  -5    0.30    6.50
  -2 -19   5   -3.20    3.10
   2 -19  -5   -4.70    4.50
  -2  19   5    7.00    5.20
   2  19  -5    2.20    3.10
   2  19  -5    5.20    5.40
  -1 -19   5    7.50    4.50
   1 -19  -5    1.60    4.70
  -1  19   5   -1.20    5.50
   1  19  -5    0.80    4.30
   1  19  -5   -0.30    2.30
   0 -19  -5   43.50   10.90
   0 -19   5   42.70   10.10
   0  19  -5   38.40    7.00
   0  19   5   34.60    9.70
   0  19  -5   45.00    9.80
  -1 -19  -5    2.90    3.00
   1 -19   5    3.70    4.50
   1  19   5    2.40    2.20
  -1  19  -5    0.80    3.70
   1  19   5   -1.10    5.00
  -1  19  -5    4.70    2.00
  -2 -19  -5   -3.50    3.10
   2 -19   5   -7.70    3.10
  -2 -19  -5   10.20    4.40
   2  19   5   -4.10    4.70
  -2  19  -5    6.00    4.60
  -2  19  -5    4.90    2.10
  -2 -20   5    3.10    5.30
   2 -20  -5    6.60    5.10
   2  20  -5   -1.10    4.70
  -2  20   5    8.20    7.20
   2  20  -5    8.10    4.40
   1 -20  -5    3.30    5.30
  -1 -20   5   15.90    7.70
   1  20  -5    7.40    5.70
  -1  20   5    6.70    5.10
   1  20  -5   10.00    5.60
   0 -20  -5   -1.40    3.40
   0 -20   5    4.70    5.50
   0  20  -5    4.40    3.90
   0  20  -5    5.20    4.10
   0  20   5    0.40    6.30
   1 -20   5    5.50    4.90
  -1 -20  -5   -0.30    4.60
  -1  20  -5   -3.60    3.50
  -1  20  -5   10.80    2.40
   1  20   5   -2.80    2.60
   1  20   5    8.10    6.80
  -2 -20  -5    8.50    4.70
   2 -20   5   12.50    7.40
  -2 -20  -5    6.40    5.50
   2  20   5   14.40    7.90
  -2  20  -5   15.50    6.30
   1 -21  -5   -2.00    3.50
  -1 -21   5   -7.00    4.50
   1  21  -5   -7.30    4.00
   1  21  -5    1.90    4.90
  -1  21   5    1.60    5.30
   0 -21   5    5.40    5.10
   0 -21  -5    2.20    4.10
   0  21  -5    9.10    4.90
   0  21   5    4.50    3.50
   0  21  -5    5.40    2.80
   1 -21   5   13.00    6.00
  -1 -21  -5    9.20    5.80
   1  21   5    3.80    3.00
  -1  21  -5   11.90    7.50
   1  21   5   13.50    7.60
  -6   0   6   36.50    9.80
   6   0  -6   44.70   10.80
   6   0  -6   45.70    8.10
   5   0  -6    3.70    4.40
  -5   0   6    3.00    2.50
   5   0  -6    5.20    3.10
  -4   0   6   30.00    6.20
   4   0  -6   17.20    6.50
   4   0  -6   24.50    4.60
  -3   0   6    2.00    1.50
   3   0  -6    0.90    3.00
  -3   0   6    2.20    2.30
  -2   0   6   18.30    2.50
   2   0  -6   23.80    2.90
   2   0  -6   26.20    6.40
  -1   0   6    8.40    2.20
   1   0  -6    9.60    2.70
  -1   0   6    5.20    3.10
  -1   0   6    5.70    2.50
   1   0  -6    6.60    1.40
   1   0  -6    6.60    4.30
   0   0  -6   62.99    8.00
   0   0   6   47.90    4.40
   0   0   6   56.59    4.50
   0   0   6   61.79    8.20
  -1   0  -6    9.50    3.90
  -1   0  -6   12.70    2.00
   1   0   6   11.90    3.40
   1   0   6   12.40    2.00
   2   0   6  157.28   11.00
  -2   0  -6  154.08   10.80
   3   0   6    1.40    2.50
  -3   0  -6   -0.50    1.50
  -4   0  -6   12.40    4.80
   4   0   6   11.70    5.40
   5   0   6    6.20    5.40
  -5   0  -6    3.00    3.20
   6   0   6    6.10    4.50
  -6   0  -6   -7.00    2.60
   6  -1  -6    7.90    3.80
   6  -1  -6   14.30    6.90
  -6  -1   6   11.70    5.00
   6   1  -6    3.10    2.80
   6   1  -6   13.70    7.70
   5  -1  -6   -2.40    1.90
   5  -1  -6    2.10    4.20
  -5  -1   6    1.30    3.80
   5   1  -6    1.10    4.20
   5   1  -6   -0.70    2.40
  -5   1   6    3.70    2.60
  -4  -1   6   38.40    7.30
   4  -1  -6   34.20    8.50
   4   1  -6   41.10    4.60
   4   1  -6   37.50    8.80
  -4   1   6   31.50    6.30
  -4   1   6   38.10    5.90
   4   1  -6   41.10    5.50
   3  -1  -6   59.89    5.00
   3  -1  -6   73.29   10.10
  -3  -1   6   66.69    7.10
  -3   1   6   53.89    4.70
   3   1  -6   73.79   10.20
   3   1  -6   59.89    4.40
   3   1  -6   63.59    4.40
  -3   1   6   65.69    7.20
  -2  -1   6  342.87   20.90
   2  -1  -6  293.87   10.10
  -2  -1   6  278.87    7.00
   2  -1  -6  280.57   14.60
  -2   1   6  289.07    9.80
  -2   1   6  297.37   16.20
   2   1  -6  284.87    7.40
   2   1  -6  238.18   16.20
  -1  -1   6   81.09    7.10
   1  -1  -6   89.19    8.30
  -1  -1   6  103.69    7.00
  -1  -1   6   99.39    4.20
   1  -1  -6   98.09    6.50
   1  -1  -6   91.09    5.20
   1   1  -6  103.89    6.80
   1   1  -6   97.09    8.90
  -1   1   6   95.29    6.80
   1   1  -6   89.69    3.70
  -1   1   6   78.59    7.00
  -1   1   6   91.49    5.50
   0  -1   6  903.71   21.90
   0  -1   6  913.91   27.40
   0  -1   6  912.31   22.40
   0  -1  -6  877.71   26.00
   0   1   6  921.21   22.00
   0   1  -6  922.91   21.80
   0   1   6  899.41   26.40
   0   1   6  917.41   23.10
   0   1  -6  925.31   27.10
   1  -1   6   52.19    5.60
  -1  -1  -6   54.69    3.20
  -1  -1  -6   47.40    6.90
   1  -1   6   45.00    3.40
  -1   1  -6   50.89    3.60
   1   1   6   47.90    3.00
  -1   1  -6   51.39    7.20
   1   1   6   49.90    5.70
   2  -1   6  144.89    4.50
  -2  -1  -6  162.68   11.00
   2  -1   6  165.38   11.20
   2   1   6  148.69   10.70
  -2   1  -6  155.88   10.70
  -2   1  -6  153.88    4.70
  -3  -1  -6   30.70    6.60
   3  -1   6   23.00    6.50
   3   1   6   41.60    8.30
  -3   1  -6   37.60    7.70
   4  -1   6   23.80    7.40
  -4  -1  -6   22.40    6.50
   4   1   6   12.70    5.90
  -4   1  -6   31.60    7.70
   5  -1   6   -1.40    2.90
  -5  -1  -6    4.20    3.10
   5   1   6   -1.40    2.40
  -5   1  -6   -1.40    3.40
  -6  -1  -6   -0.50    3.80
   6  -1   6   -5.20    3.40
  -6   1  -6    9.50    5.90
   6   1   6   -0.10    3.90
   6  -2  -6   -3.00    2.40
  -6  -2   6    2.60    4.30
   6  -2  -6    6.50    4.30
  -6   2   6    4.30    4.10
   6   2  -6   -1.60    4.20
   5  -2  -6  155.28   14.00
  -5  -2   6  144.89   12.50
   5  -2  -6  141.19   10.60
  -5   2   6  160.38   13.30
   5   2  -6  145.49   10.20
   5   2  -6  150.78   15.00
  -4  -2   6   13.10    4.40
   4  -2  -6    5.50    5.00
   4   2  -6   16.60    3.60
  -4   2   6   10.00    4.60
  -4   2   6    7.30    3.00
   4   2  -6   11.70    5.60
   4   2  -6   12.90    3.10
   3  -2  -6   75.79    8.20
  -3  -2   6   80.59    8.00
   3  -2  -6   70.09    5.90
   3   2  -6   79.79    4.40
  -3   2   6   78.09    7.70
   3   2  -6   78.39    4.60
   3   2  -6   83.29    9.50
  -3   2   6   81.89    6.30
  -2  -2   6   24.80    5.00
   2  -2  -6   23.00    5.50
   2   2  -6   12.70    5.30
  -2   2   6   21.80    3.70
  -2   2   6   29.90    5.50
  -1  -2   6 1378.56   24.90
   1  -2  -6 1375.56   32.70
   1  -2  -6 1392.06   35.60
   1  -2  -6 1418.46   30.50
  -1  -2   6 1417.56   33.70
  -1  -2   6 1347.67   25.10
  -1   2   6 1380.86   32.90
   1   2  -6 1303.07   36.30
  -1   2   6 1359.76   30.60
  -1   2   6 1432.46   34.40
   1   2  -6 1399.36   33.50
   0  -2   6   92.09    6.00
   0  -2  -6   82.49    5.80
   0  -2   6   88.49    7.90
   0  -2   6   80.39    5.30
   0  -2  -6   87.89    7.70
   0  -2   6   96.09    5.40
   0   2   6   83.49    7.20
   0   2   6   83.99    5.40
   0   2  -6   91.99    8.20
   0   2  -6   81.09    6.30
   0   2   6   96.19    6.90
   1  -2   6  316.77   10.40
   1  -2   6  299.77   13.20
  -1  -2  -6  286.17   13.90
  -1  -2  -6  323.37    9.00
  -1   2  -6  300.17   10.40
   1   2   6  312.67   14.00
  -1   2  -6  315.17   14.90
   1   2   6  317.37    9.00
   2  -2   6   31.50    2.60
   2  -2   6   29.10    6.20
  -2  -2  -6   33.50    6.30
   2   2   6   30.10    5.80
  -2   2  -6   32.90    6.70
  -2   2  -6   27.00    2.70
  -3  -2  -6   96.29    9.40
   3  -2   6  100.19    3.80
   3  -2   6   95.89   10.40
   3  -2   6   95.99    3.90
  -3   2  -6   91.59    9.40
   3   2   6  100.89   10.20
   4  -2   6    4.80    4.00
  -4  -2  -6   -0.40    2.60
   4   2   6    7.20    4.70
  -4   2  -6    0.60    3.50
   5  -2   6   10.70    4.20
  -5  -2  -6   10.70    4.90
  -5   2  -6    8.70    3.90
   5   2   6   11.70    6.50
   6  -2   6   -4.20    3.20
  -6  -2  -6   -0.40    2.80
  -6   2  -6   -0.90    3.40
   6   2   6    1.10    3.30
   6  -3  -6    2.30    4.40
   6  -3  -6   -5.40    2.60
  -6  -3   6    0.50    3.90
   6   3  -6    4.60    5.50
   6   3  -6    0.60    3.40
  -6   3   6    3.00    3.00
  -5  -3   6  154.58   13.10
   5  -3  -6  161.38   14.10
   5   3  -6  185.38   16.40
   5   3  -6  174.28   10.80
  -5   3   6  176.48   14.30
  -5   3   6  169.48   12.00
   4  -3  -6   29.30    8.00
  -4  -3   6   30.30    6.60
   4   3  -6   33.30    4.90
  -4   3   6   44.10    8.30
   4   3  -6   36.00    3.90
  -4   3   6   27.70    5.70
   4   3  -6   32.80    8.30
  -3  -3   6  273.97   14.40
   3  -3  -6  243.48   14.20
   3   3  -6  261.77    8.50
   3   3  -6  256.97    8.20
  -3   3   6  267.07   12.30
   3   3  -6  267.07   16.30
  -3   3   6  272.07   14.90
   2  -3  -6  253.67   11.20
   2  -3  -6  239.78   13.00
  -2  -3   6  233.98   12.40
  -2   3   6  250.17   13.00
   2   3  -6  228.58   13.80
  -2   3   6  263.27   11.20
  -1  -3   6  293.87   12.80
   1  -3  -6  280.47   11.30
   1  -3  -6  294.07   13.60
  -1  -3   6  285.07    7.00
  -1  -3   6  270.77    7.00
  -1   3   6  295.37   12.10
  -1   3   6  281.47   12.70
  -1   3   6  278.67   12.30
   1   3  -6  294.97   15.10
   0  -3   6    4.10    1.60
   0  -3   6    1.90    1.60
   0  -3  -6    5.00    3.10
   0  -3   6    4.20    3.60
   0  -3   6    3.70    1.70
   0  -3  -6    4.80    2.50
   0   3   6    3.40    1.50
   0   3  -6    5.40    2.20
   0   3   6    5.40    3.00
   0   3   6    5.30    3.00
   0   3  -6    6.60    3.70
  -1  -3  -6  146.89    6.40
   1  -3   6  146.79    7.40
  -1  -3  -6  155.08    9.90
  -1  -3  -6  156.28    6.10
   1  -3   6  168.28    9.70
   1   3   6  148.69    9.70
  -1   3  -6  163.98   10.70
   2  -3   6  171.38   11.70
  -2  -3  -6  149.09   10.70
   2  -3   6  152.38    7.00
  -2   3  -6  157.68    7.30
   2   3   6  147.49   11.10
  -2   3  -6  166.08   11.20
   3  -3   6   33.10    2.80
  -3  -3  -6   45.90    8.30
   3  -3   6   33.30    3.20
   3  -3   6   39.40    7.90
  -3   3  -6   28.70    6.40
   3   3   6   32.90    7.80
  -4  -3  -6    1.60    3.00
   4  -3   6    0.90    1.30
   4  -3   6    0.70    1.10
   4  -3   6   -3.80    2.30
   4   3   6   -0.10    2.60
  -5  -3  -6   12.50    6.00
   5  -3   6   -2.20    3.70
   5   3   6   -1.00    3.00
  -5   3  -6   -0.10    2.50
  -6  -3  -6   -2.00    4.00
   6  -3   6    2.80    5.20
  -6   3  -6    6.20    5.20
   6   3   6   -2.60    3.90
   6  -4  -6    1.20    5.10
   6  -4  -6    3.00    3.90
   6   4  -6    4.80    4.30
  -6   4   6    3.40    3.20
   6   4  -6    0.40    3.40
   5  -4  -6    6.00    4.60
  -5  -4   6    2.40    3.00
  -5   4   6    5.60    3.30
   5   4  -6    7.70    3.50
  -5   4   6    3.20    3.50
   4  -4  -6   29.20    7.20
  -4  -4   6   49.50    8.10
   4   4  -6   40.50    5.60
  -4   4   6   40.30    7.10
   4   4  -6   40.30    4.30
  -4   4   6   43.90    8.40
   4   4  -6   35.00    8.50
   3  -4  -6    8.50    4.20
  -3  -4   6   14.40    4.20
   3   4  -6   18.70    2.40
  -3   4   6   16.40    4.40
   3   4  -6   16.00    6.00
  -3   4   6   13.60    4.70
   3   4  -6   11.40    2.20
  -2  -4   6    9.30    3.20
   2  -4  -6    6.50    2.60
   2  -4  -6    7.60    2.80
   2  -4  -6   13.40    4.50
   2   4  -6   22.40    6.40
  -2   4   6   13.50    4.20
  -2   4   6   14.30    4.00
   1  -4  -6    4.50    2.70
  -1  -4   6    5.40    1.50
   1  -4  -6    6.80    3.60
  -1  -4   6    5.20    2.70
  -1   4   6    3.30    2.10
  -1   4   6   10.60    3.60
   1   4  -6    7.20    4.30
   1   4  -6    5.20    1.20
   0  -4  -6  570.64   19.30
   0  -4  -6  593.84   19.10
   0  -4   6  587.44   18.60
   0  -4   6  623.44   19.50
   0   4   6  575.64   19.70
   0   4  -6  586.84   18.70
   0   4  -6  587.74   21.50
   0   4  -6  581.74   16.50
   0   4   6  596.94   17.80
   0   4   6  608.64   19.90
  -1  -4  -6   10.30    3.50
  -1  -4  -6   15.20    2.80
   1  -4   6   16.70    3.30
  -1  -4  -6   17.00    2.50
  -1   4  -6   20.40    3.80
  -1   4  -6    8.90    3.80
   1   4   6   16.50    4.70
  -1   4  -6    9.50    3.30
   2  -4   6   55.89    4.70
   2  -4   6   62.99    8.80
  -2  -4  -6   54.79    2.60
  -2  -4  -6   41.70    7.00
  -2  -4  -6   58.79    2.90
   2   4   6   52.49    8.30
  -2   4  -6   57.99    8.30
   3  -4   6   26.00    3.90
  -3  -4  -6   23.90    6.40
   3  -4   6   28.20    7.70
   3   4   6   29.00    7.70
  -3   4  -6   21.10    6.00
   4  -4   6    3.60    3.80
  -4  -4  -6    4.80    4.10
  -4   4  -6    5.20    2.90
   4   4   6    8.60    5.30
   5  -4   6   -0.40    1.70
   5  -4   6   -3.60    1.60
  -5  -4  -6    2.60    3.00
   5  -4   6   -0.80    3.80
  -5   4  -6    0.80    2.60
   5   4   6    1.40    4.70
  -6  -4  -6    6.70    4.40
   6  -4   6    0.10    4.00
  -6   4  -6   -1.50    3.20
   6   4   6    6.70    4.30
   6  -5  -6   -1.70    4.80
  -6  -5   6    3.30    3.60
  -6   5   6    2.70    2.70
  -6   5   6    0.50    3.10
   6   5  -6    5.90    4.60
   6   5  -6   -3.30    3.40
   5  -5  -6   12.10    5.10
  -5  -5   6    0.70    2.50
  -5   5   6    8.10    3.70
  -5   5   6    0.30    3.20
   5   5  -6    0.90    4.50
   5   5  -6    1.70    3.30
   4  -5  -6   -0.10    3.20
  -4  -5   6    8.40    3.80
  -4   5   6    5.60    3.80
   4   5  -6    7.10    2.10
   4   5  -6    6.50    5.20
  -4   5   6    5.70    3.90
   4   5  -6    4.70    2.90
   3  -5  -6    3.80    4.20
  -3  -5   6    5.70    3.50
   3   5  -6    6.80    2.30
  -3   5   6    4.60    3.20
  -3   5   6    8.30    4.10
   3   5  -6    6.80    1.40
   3   5  -6    2.70    3.50
  -2  -5   6   99.39    3.10
   2  -5  -6  109.09    8.70
   2  -5  -6   94.39    6.60
  -2  -5   6  116.89    9.20
  -2   5   6  112.29    8.50
   2   5  -6  113.39   10.00
   2   5  -6  105.19    3.30
  -2   5   6  110.09    9.10
  -1  -5   6    6.20    3.30
  -1  -5   6    5.50    1.60
   1  -5  -6    5.90    3.50
  -1   5   6    4.40    3.30
   1   5  -6    6.30    4.60
  -1   5   6    7.20    2.90
   1   5  -6    5.90    1.40
  -1   5   6    5.10    2.90
   0  -5  -6  531.25   19.60
   0  -5   6  528.75   18.50
   0  -5   6  526.85   16.30
   0  -5  -6  531.25   17.80
   0   5   6  552.84   20.10
   0   5  -6  536.55   16.00
   0   5  -6  537.65   20.60
   0   5   6  505.35   17.10
  -1  -5  -6  477.75   17.60
   1  -5   6  458.65   16.30
  -1  -5  -6  439.76   14.40
  -1   5  -6  456.55   18.60
  -1   5  -6  455.65   17.00
  -2  -5  -6   14.20    2.30
   2  -5   6   10.70    3.10
  -2  -5  -6   16.40    4.80
  -2  -5  -6   15.90    2.20
   2   5   6   11.20    4.40
  -2   5  -6   13.80    4.30
  -2   5  -6   10.60    4.30
  -2   5  -6   19.30    4.00
  -3  -5  -6   11.20    4.40
   3  -5   6   17.40    3.50
   3  -5   6   16.90    3.80
   3  -5   6   13.30    5.30
  -3   5  -6   15.60    5.20
   3   5   6   17.50    5.90
   4  -5   6   44.50    4.50
   4  -5   6   43.90    5.00
   4  -5   6   41.20    8.90
  -4  -5  -6   52.89    9.90
  -4   5  -6   52.89    9.20
   4   5   6   61.19   11.50
   5  -5   6    7.60    3.00
  -5  -5  -6   13.20    6.20
   5  -5   6   15.70    3.30
   5  -5   6   14.80    6.50
  -5   5  -6    7.30    4.60
   5   5   6   18.00    8.10
  -6  -5  -6    1.10    4.60
  -6   5  -6    4.50    3.10
   6  -6  -6    0.80    4.10
  -6  -6   6    0.40    2.20
   6   6  -6    3.30    5.00
  -6   6   6   -1.20    2.60
   6   6  -6   -8.30    2.90
  -5  -6   6   10.80    4.30
   5  -6  -6    6.60    4.70
  -5   6   6    6.70    3.50
   5   6  -6    9.70    3.90
  -5   6   6    9.90    4.80
   5   6  -6   17.90    8.30
   4  -6  -6   35.70    7.60
  -4  -6   6   41.00    7.40
   4   6  -6   31.90    8.80
   4   6  -6   36.90    5.70
   4   6  -6   38.40    4.00
  -4   6   6   26.30    6.30
  -4   6   6   32.90    8.00
  -3  -6   6  151.18   11.60
   3  -6  -6  167.88   11.30
   3   6  -6  143.09   12.90
  -3   6   6  143.29   10.80
   3   6  -6  150.28    6.10
  -3   6   6  149.09   12.20
   3   6  -6  150.88    7.00
   2  -6  -6   31.10    5.80
  -2  -6   6   31.70    2.40
   2  -6  -6   36.10    5.10
  -2  -6   6   21.10    4.90
   2   6  -6   27.10    6.90
  -2   6   6   32.50    6.30
   2   6  -6   28.30    2.50
  -1  -6   6 2094.69   49.00
   1  -6  -6 2217.98   45.10
  -1  -6   6 2107.59   41.00
  -1   6   6 1790.72   52.99
  -1   6   6 2089.89   48.60
   1   6  -6 2115.79   40.30
  -1   6   6 2184.28   49.60
   0  -6   6   55.49    6.10
   0  -6   6   53.49    5.10
   0  -6  -6   48.70    6.60
   0  -6  -6   57.89    5.40
   0   6   6   58.49    6.00
   0   6  -6   50.99    4.80
   0   6  -6   60.59    8.90
  -1  -6  -6  111.89    8.10
   1  -6   6  112.09    7.90
  -1  -6  -6  100.79    6.30
  -1  -6  -6  116.29    7.50
  -1   6  -6  101.09    9.50
  -1   6  -6  104.79    9.10
   1   6   6   99.59    9.40
  -2  -6  -6   11.60    2.40
  -2  -6  -6    8.50    2.40
   2  -6   6   18.00    4.20
  -2  -6  -6   11.00    3.70
  -2   6  -6   12.80    4.20
   2   6   6   11.70    5.50
  -2   6  -6    8.40    4.10
   3  -6   6  187.18   10.90
  -3  -6  -6  189.18   13.60
  -3  -6  -6  187.58    5.90
  -3  -6  -6  184.68    5.80
  -3   6  -6  215.88   13.80
   3   6   6  200.08   15.60
  -3   6  -6  181.98   14.20
   4  -6   6   13.90    4.00
  -4  -6  -6   17.70    5.50
   4  -6   6   14.70    6.40
   4   6   6   16.90    6.10
  -4   6  -6   19.80    6.00
   5  -6   6    9.50    6.10
   5  -6   6   16.40    3.90
  -5  -6  -6   12.00    6.40
  -5   6  -6   17.80    5.50
   5   6   6    8.40    6.40
   6  -7  -6    8.50    8.10
  -6  -7   6   -2.70    2.30
   6   7  -6    1.40    4.20
  -6   7   6    6.30    4.60
  -6   7   6    6.50    3.70
   5  -7  -6    6.40    4.40
  -5  -7   6    8.20    4.40
   5   7  -6    2.70    5.00
  -5   7   6    0.40    3.70
  -5   7   6    0.20    2.00
   5   7  -6   -4.50    2.90
   4  -7  -6   12.30    4.90
  -4  -7   6   13.10    4.90
  -4   7   6    8.20    4.20
   4   7  -6    8.90    2.70
   4   7  -6    6.10    3.00
   4   7  -6    8.70    6.20
  -4   7   6    5.50    4.50
   3  -7  -6   86.79    8.60
  -3  -7   6   62.49    4.40
  -3  -7   6   82.39    9.00
  -3   7   6   65.99    9.90
  -3   7   6   78.79   10.60
   3   7  -6   77.49   12.60
   3   7  -6   76.89    5.50
  -2  -7   6   12.70    4.40
   2  -7  -6   14.50    3.20
   2  -7  -6   17.00    4.60
  -2  -7   6   17.10    2.50
   2   7  -6   12.70    5.90
   2   7  -6   11.70    2.50
  -2   7   6    8.20    3.70
  -2   7   6   11.20    4.40
   1  -7  -6  361.86   13.40
  -1  -7   6  363.36   12.50
   1  -7  -6  379.16   17.00
  -1  -7   6  362.66   16.70
  -1   7   6  371.36   17.30
  -1   7   6  388.86   16.10
  -1   7   6  352.16   16.40
   1   7  -6  377.36   18.50
   1   7  -6  363.66   12.00
   0  -7   6  189.88   10.00
   0  -7  -6  172.98   10.60
   0  -7  -6  194.98    9.50
   0  -7   6  185.68   11.40
   0   7   6  165.98    9.60
   0   7  -6  181.58    9.50
   0   7   6  161.18   11.80
   0   7  -6  189.48   12.40
  -1  -7  -6   59.89    5.90
  -1  -7  -6   60.19    5.10
  -1  -7  -6   65.29    6.40
  -1   7  -6   51.79    9.30
  -1   7  -6   54.29    7.50
   1   7   6   50.59    8.30
   2  -7   6   18.50    5.10
  -2  -7  -6   24.70    4.10
  -2  -7  -6   18.50    4.80
  -2  -7  -6   22.40    3.20
  -2   7  -6   17.70    5.60
   2   7   6   22.50    6.80
  -2   7  -6   17.80    5.00
   3  -7   6  232.18   14.90
  -3  -7  -6  211.98   14.50
  -3  -7  -6  200.88    7.80
  -3  -7  -6  207.68    7.90
  -3   7  -6  221.48   14.00
  -3   7  -6  212.78   15.50
   3   7   6  249.38   17.70
   4  -7   6   42.40    6.70
   4  -7   6   44.60   12.50
  -4  -7  -6   41.80    9.10
  -4   7  -6   50.19    9.00
   4   7   6   42.80   10.60
   5  -7   6    0.00    2.30
   5  -7   6   -1.10    3.80
  -5  -7  -6   -3.70    2.60
   5   7   6   -4.90    4.30
  -5   7  -6    8.20    3.30
  -6  -8   6   12.60    5.40
   6  -8  -6   15.20    6.90
   6   8  -6    4.00    6.20
   6   8  -6    1.30    4.90
  -6   8   6   24.70    7.40
  -5  -8   6    8.20    4.30
   5  -8  -6   11.10    4.60
   5   8  -6   -0.30    3.30
   5   8  -6   10.30    5.90
  -5   8   6    9.90    5.80
  -5   8   6   -2.50    2.80
   4  -8  -6   35.70    7.20
  -4  -8   6   30.10    7.20
  -4   8   6   35.60    7.70
  -4   8   6   33.40    8.20
   4   8  -6   42.40   10.70
   4   8  -6   32.20    4.50
   4   8  -6   31.10    5.50
   3  -8  -6   11.90    4.30
  -3  -8   6   10.30    4.40
   3   8  -6   12.50    3.10
  -3   8   6   14.70    5.70
  -3   8   6   20.90    5.90
   3   8  -6    7.80    5.80
   2  -8  -6  355.56   13.80
   2  -8  -6  354.36   14.30
  -2  -8   6  358.06   11.90
  -2  -8   6  354.76   17.90
   2   8  -6  344.87   18.90
   2   8  -6  334.87   11.80
  -2   8   6  348.67   17.70
  -2   8   6  336.77   17.80
  -1  -8   6   43.70    7.40
   1  -8  -6   41.40    5.20
   1  -8  -6   35.50    6.70
  -1  -8   6   42.70    4.50
   1   8  -6   44.50    4.60
  -1   8   6   52.09    9.00
   1   8  -6   50.79    8.40
  -1   8   6   46.80    4.80
   0  -8   6    5.90    3.20
   0  -8  -6    1.50    2.70
   0  -8  -6    2.30    1.60
   0   8   6    5.90    4.40
   0   8  -6    0.30    1.80
   0   8  -6    2.90    4.00
   0   8   6    7.10    3.40
  -1  -8  -6   22.30    5.00
   1  -8   6   24.10    5.40
  -1  -8  -6   20.80    4.70
   1   8   6   20.00    6.60
  -1   8  -6   32.30    6.50
  -2  -8  -6   83.19    8.10
  -2  -8  -6   71.09    6.40
  -2  -8  -6   81.89    6.10
   2  -8   6   76.79    7.60
   2   8   6   73.29   11.40
  -2   8  -6   70.29    7.70
  -2   8  -6   70.39    9.80
  -3  -8  -6   13.00    5.20
   3  -8   6    9.90    4.00
  -3  -8  -6   15.20    2.90
  -3  -8  -6   16.70    4.40
  -3   8  -6    4.50    3.80
   3   8   6   14.10    6.60
  -3   8  -6   15.10    5.70
  -4  -8  -6  208.48    6.70
  -4  -8  -6  196.38    6.80
   4  -8   6  221.78   13.40
  -4   8  -6  220.18   14.80
  -4   8  -6  221.98   17.10
   5  -8   6   -4.00    2.80
  -5  -8  -6    1.70    3.80
   5  -8   6   -4.60    2.80
   5   8   6   -1.50    5.70
  -5   8  -6    2.20    2.50
   6  -9  -6    1.30    4.00
   6  -9  -6    1.60    3.60
  -6  -9   6    3.20    3.20
   6   9  -6   -0.30    5.90
  -6   9   6    6.00    4.00
   6   9  -6    0.70    4.30
   5  -9  -6   -4.30    3.00
   5  -9  -6    7.50    4.60
  -5  -9   6    3.60    3.40
  -5   9   6    4.20    2.90
   5   9  -6    0.90    4.00
   5   9  -6    2.70    4.60
  -4  -9   6  120.89   11.70
   4  -9  -6  124.39   10.30
   4  -9  -6  122.19   12.60
   4   9  -6  118.59    8.80
   4   9  -6  157.68   15.80
  -4   9   6  112.99   11.60
  -3  -9   6   15.90    3.40
   3  -9  -6   17.40    4.70
  -3  -9   6    9.10    4.70
   3  -9  -6   10.40    4.90
   3  -9  -6   17.70    3.80
   3   9  -6   14.20    3.80
   3   9  -6   18.20    7.20
  -3   9   6   14.50    5.60
  -2  -9   6   43.00    8.30
   2  -9  -6   47.10    8.30
   2  -9  -6   42.80    4.50
   2  -9  -6   35.70    5.20
  -2  -9   6   42.30    4.70
   2   9  -6   49.40    5.00
  -2   9   6   41.70    8.10
   2   9  -6   42.80    9.10
   1  -9  -6   12.20    2.70
   1  -9  -6   11.70    4.30
  -1  -9   6   16.90    3.70
  -1  -9   6   15.50    4.90
  -1   9   6   14.60    5.90
   1   9  -6    2.90    4.30
  -1   9   6   10.40    2.80
   1   9  -6   18.20    4.00
   0  -9  -6  339.67   12.60
   0  -9  -6  362.76   17.30
   0  -9   6  361.66   17.90
   0   9   6  361.76   19.20
   0   9  -6  364.86   15.30
   0   9   6  341.97   14.00
   1  -9   6   16.30    5.00
   1   9   6   10.20    6.40
  -1   9  -6   13.50    5.00
  -1   9  -6   23.80    5.60
  -2  -9  -6  112.89    9.40
  -2  -9  -6  102.99    8.00
   2  -9   6   98.89    9.20
  -2   9  -6   87.29    8.40
  -2   9  -6  102.69   10.30
   2   9   6  102.09   14.10
  -3  -9  -6   43.40    8.60
  -3  -9  -6   41.20    5.40
  -3  -9  -6   36.70    5.20
   3  -9   6   30.20    6.60
   3   9   6   44.40   10.90
  -3   9  -6   23.30    5.30
  -3   9  -6   30.40    8.20
  -4  -9  -6    8.00    2.10
  -4  -9  -6    7.70    4.60
   4  -9   6    6.00    4.20
   4   9   6   -2.10    4.90
  -4   9  -6    8.50    4.30
  -4   9  -6   17.00    6.40
   5  -9   6   -1.80    4.50
   5  -9   6    7.00    3.60
  -5  -9  -6    6.20    4.50
   5   9   6    0.10    5.60
  -5   9  -6    0.00    3.10
   6 -10  -6   -5.60    4.50
   6 -10  -6   14.80    5.50
  -6 -10   6   -2.10    2.80
   6  10  -6    3.20    5.00
  -6  10   6   -4.40    4.30
   6  10  -6    1.40    4.70
   5 -10  -6   12.60    4.80
  -5 -10   6   15.00    5.60
   5 -10  -6    3.60    5.10
  -5  10   6   13.00    6.30
   5  10  -6    5.70    5.60
   5  10  -6    7.80    4.60
  -4 -10   6    6.30    3.80
   4 -10  -6    0.30    3.20
   4 -10  -6    3.50    3.10
  -4  10   6    2.20    2.60
   4  10  -6   -0.10    2.90
   4  10  -6    4.90    4.50
   3 -10  -6   17.40    4.60
   3 -10  -6    7.00    2.40
  -3 -10   6    9.90    4.70
   3 -10  -6   11.10    5.50
  -3 -10   6   11.90    2.90
   3  10  -6   10.40    4.00
  -3  10   6    8.20    5.00
   3  10  -6   17.80    7.10
   2 -10  -6   28.40    4.30
  -2 -10   6   26.20    5.10
   2 -10  -6   26.70    7.00
   2 -10  -6   25.60    2.50
  -2 -10   6   17.20    5.40
  -2  10   6   30.50    7.90
   2  10  -6   23.20    7.50
   2  10  -6   23.60    4.40
   1 -10  -6   46.40    3.70
  -1 -10   6   44.90    8.10
   1 -10  -6   35.40    7.40
   1  10  -6   55.59    6.00
   1  10  -6   29.30    7.70
  -1  10   6   45.00    4.10
  -1  10   6   55.79    9.90
   0 -10   6  134.19   11.50
   0 -10  -6  172.28   12.40
   0 -10  -6  142.29    7.70
   0  10  -6  144.39   11.80
   0  10   6  135.69    8.70
   0  10   6  133.89   12.30
   0  10  -6  143.49   10.10
  -1 -10  -6   12.40    3.90
  -1 -10  -6   14.00    4.40
   1 -10   6    5.60    3.20
  -1  10  -6   12.80    4.70
  -1  10  -6    8.20    4.40
   1  10   6    4.30    5.60
   2 -10   6    1.00    2.90
  -2 -10  -6   12.60    4.70
  -2 -10  -6    5.50    3.00
   2  10   6    3.70    5.40
  -2  10  -6    5.40    3.90
  -2  10  -6    7.90    3.60
  -3 -10  -6   21.50    5.70
  -3 -10  -6   17.20    4.30
   3 -10   6   34.10    7.70
  -3  10  -6   13.40    4.70
   3  10   6   27.70    9.30
  -3  10  -6   27.00    7.10
   4 -10   6    8.90    3.20
  -4 -10  -6   10.90    5.30
  -4 -10  -6   10.60    2.70
  -4 -10  -6    7.40    2.40
  -4  10  -6    3.10    3.20
  -4  10  -6    5.50    4.50
   4  10   6   18.80    7.50
  -5 -10  -6    2.10    4.00
   5 -10   6   -5.90    3.00
  -5  10  -6   -1.70    2.70
   5  10   6    4.10    5.80
  -5 -11   6    7.60    4.90
   5 -11  -6    5.50    5.20
   5 -11  -6   23.90    6.80
  -5  11   6   12.10    5.00
   5  11  -6   22.30    8.60
   5  11  -6   16.70    5.20
   4 -11  -6   -2.70    5.60
   4 -11  -6    7.70    6.30
  -4 -11   6   13.40    6.20
  -4  11   6    7.30    4.40
   4  11  -6    8.00    8.30
  -3 -11   6   30.80    7.60
   3 -11  -6   26.00    5.20
   3 -11  -6   22.60    7.30
   3 -11  -6   32.00    5.40
   3  11  -6   32.40    9.30
   3  11  -6   27.00    5.60
  -3  11   6   27.10    7.90
   2 -11  -6   14.50    2.50
   2 -11  -6   13.10    5.10
   2 -11  -6   12.60    1.80
  -2 -11   6   13.30    5.20
   2  11  -6   11.50    6.60
   2  11  -6    8.70    3.90
  -2  11   6    6.70    5.20
   1 -11  -6   10.10    4.80
   1 -11  -6    9.90    2.00
  -1 -11   6   15.20    4.80
   1  11  -6    7.00    6.10
  -1  11   6    9.80    2.40
  -1  11   6   12.30    6.90
   1  11  -6    9.60    4.20
   0 -11   6   17.20    5.40
   0 -11  -6   24.20    6.50
   0 -11  -6   28.60    4.20
   0  11   6   29.00    8.30
   0  11  -6   16.90    4.50
   0  11  -6   15.50    5.70
   0  11   6   30.50    5.50
   1 -11   6   88.49    9.80
  -1 -11  -6   90.59    9.10
  -1 -11  -6   89.19    7.30
  -1  11  -6   98.79    9.20
   1  11   6   68.79   11.40
  -1  11  -6   84.49    9.20
  -2 -11  -6    4.10    3.20
  -2 -11  -6    5.90    3.20
   2 -11   6    1.10    2.90
   2  11   6    2.10    5.80
  -2  11  -6    3.20    3.00
  -2  11  -6    4.40    4.30
   3 -11   6  105.99   10.70
  -3 -11  -6  110.49    8.50
  -3 -11  -6  102.99   10.40
  -3  11  -6   97.99   14.20
   3  11   6  100.79   15.20
  -3  11  -6  114.79    9.80
  -4 -11  -6    5.10    2.30
  -4 -11  -6    1.40    3.20
   4  11   6    9.90    7.10
  -4  11  -6    3.50    5.40
  -4  11  -6    4.40    2.70
  -5 -11  -6   -1.40    1.80
  -5 -11  -6    1.60    3.40
   5 -11   6    1.40    3.50
  -5  11  -6   -1.00    3.40
   5  11   6    6.30    7.50
  -5  11  -6    1.50    3.30
   5 -12  -6   10.20    5.50
   5 -12  -6   -2.50    3.50
  -5 -12   6   -1.20    3.00
   5  12  -6    3.40    3.60
   5  12  -6    6.50    7.10
  -5  12   6    5.80    5.50
   4 -12  -6  109.09    9.20
   4 -12  -6   89.39   14.40
   4  12  -6  102.79    9.10
   4  12  -6   85.69   14.80
   3 -12  -6   55.29    5.10
  -3 -12   6   40.90    8.60
   3 -12  -6   50.29    3.30
   3 -12  -6   61.19   11.30
  -3  12   6   42.90    9.10
   3  12  -6   53.49   11.30
   2 -12  -6   27.30    7.60
  -2 -12   6   23.30    6.90
   2  12  -6   32.50    8.80
  -2  12   6   29.60    7.80
   1 -12  -6   51.49    9.80
  -1 -12   6   26.50    7.00
   1 -12  -6   31.50    2.30
  -1  12   6   39.10    9.50
   1  12  -6   27.70    5.80
   1  12  -6   33.60    8.80
  -1  12   6   37.10    2.80
   0 -12  -6   15.50    5.60
   0 -12   6   16.40    5.80
   0 -12  -6   29.20    4.00
   0  12  -6   21.10    5.40
   0  12  -6   20.90    6.60
   0  12   6   28.40    5.40
   0  12   6   23.00    8.50
  -1 -12  -6   14.80    5.30
   1 -12   6   13.50    4.90
  -1 -12  -6   19.80    4.20
  -1  12  -6   16.30    6.40
  -1  12  -6   13.80    4.70
   1  12   6   10.10    6.10
  -2 -12  -6   29.80    6.40
  -2 -12  -6   31.70    6.70
   2 -12   6   20.60    6.10
  -2  12  -6   19.60    5.70
   2  12   6   33.40    9.90
  -2  12  -6   22.30    5.30
  -3 -12  -6    4.80    3.50
  -3 -12  -6   11.20    3.80
   3 -12   6    8.80    5.00
  -3  12  -6    9.00    5.00
  -3  12  -6    8.00    3.30
  -4 -12  -6    1.40    3.50
  -4 -12  -6   -0.20    2.30
   4 -12   6    7.90    4.00
  -4  12  -6    1.10    3.50
   4  12   6   -2.90    4.50
  -4  12  -6    4.80    2.90
   5 -12   6    4.10    4.00
  -5 -12  -6   -0.50    2.20
  -5 -12  -6    0.80    4.20
  -5  12  -6    5.20    3.50
  -5  12  -6    6.20    4.20
   5  12   6    4.40    7.50
   5 -13  -6   -7.80    3.50
   5 -13  -6    3.10    4.10
  -5 -13   6   -1.50    3.90
  -5  13   6   -0.50    3.00
   5  13  -6   -2.90    5.40
   5  13  -6    0.70    3.50
   4 -13  -6   26.20    3.30
   4 -13  -6   42.50   10.40
   4 -13  -6   24.20    5.00
  -4 -13   6   23.70    6.30
  -4  13   6   27.10    8.20
   4  13  -6   29.20    6.60
   4  13  -6   31.00    8.20
  -3 -13   6    8.50    4.40
   3 -13  -6   16.20    9.20
  -3  13   6   10.60    5.60
   3  13  -6    3.80    3.30
   3  13  -6    7.30    5.10
  -2 -13   6   70.09   11.00
   2 -13  -6   58.49   11.10
  -2  13   6   52.99   10.60
   2  13  -6   53.49   11.30
   2  13  -6   61.19    8.70
   1 -13  -6   -0.60    3.40
  -1 -13   6    3.90    4.20
  -1  13   6    2.50    5.40
   1  13  -6   10.60    4.50
   1  13  -6    4.60    5.90
   0 -13   6  164.98   13.90
   0 -13  -6  132.09   12.30
   0 -13  -6  138.29    7.20
   0  13  -6  144.79   11.50
   0  13  -6  151.68   12.60
   0  13   6  133.59   14.70
   0  13   6  122.09    8.30
  -1 -13  -6    1.50    3.70
   1 -13   6    2.50    4.10
  -1 -13  -6    1.10    2.50
  -1  13  -6    0.90    3.50
   1  13   6    1.00    5.60
  -1  13  -6   -3.30    2.40
  -2 -13  -6   18.00    4.60
   2 -13   6   16.00    5.70
  -2 -13  -6   18.10    5.50
  -2  13  -6   19.40    4.50
  -2  13  -6   20.80    6.50
   2  13   6   15.90    7.50
  -3 -13  -6    4.20    2.50
   3 -13   6    0.60    2.60
  -3 -13  -6    3.00    2.60
  -3  13  -6    2.30    4.20
   3  13   6    2.70    6.20
  -3  13  -6    2.70    2.10
  -4 -13  -6    2.60    3.20
   4 -13   6    7.10    4.10
  -4 -13  -6    5.20    3.40
  -4  13  -6    6.60    4.00
  -4  13  -6    7.00    4.20
   4  13   6   14.20    8.00
  -5 -14   6   10.20    4.60
   5 -14  -6   10.60    7.40
  -5  14   6    5.00    5.40
   5  14  -6   16.60    8.60
   5  14  -6   16.70    4.20
  -4 -14   6   -2.30    3.60
   4 -14  -6    6.40    5.10
   4 -14  -6   -2.80    2.40
   4  14  -6    1.20    5.50
   4  14  -6   13.60    4.70
  -4  14   6    0.80    3.40
   3 -14  -6   10.90    6.20
  -3 -14   6    0.30    3.30
  -3  14   6    0.50    4.70
   3  14  -6    2.00    6.90
   3  14  -6    5.30    3.60
  -2 -14   6   -3.70    1.90
   2 -14  -6    0.80    4.40
   2  14  -6   10.70    5.70
  -2  14   6    4.80    5.10
   2  14  -6    8.30    3.90
  -1 -14   6   79.99   12.40
   1 -14  -6   67.29   12.30
   1  14  -6   70.29    9.80
   1  14  -6   65.59   11.70
  -1  14   6   57.89   11.60
   0 -14  -6   10.30    2.40
   0 -14   6   12.80    6.20
   0 -14  -6    6.50    5.30
   0  14  -6    7.40    4.10
   0  14   6    9.90    5.70
   0  14  -6    9.90    6.10
  -1 -14  -6   23.90    3.90
  -1 -14  -6   21.10    6.80
   1 -14   6   26.40    7.20
  -1  14  -6   23.30    6.20
  -1  14  -6   21.60    5.70
   1  14   6   17.80    7.20
  -2 -14  -6   10.40    5.30
   2 -14   6    7.40    4.20
  -2 -14  -6    4.00    3.10
  -2  14  -6    9.50    3.30
  -2  14  -6    2.10    3.90
   3 -14   6    0.60    3.00
  -3 -14  -6   -1.20    3.00
  -3 -14  -6   -3.50    2.70
  -3  14  -6    3.00    2.20
  -3  14  -6    7.00    3.50
   3  14   6    3.10    5.10
  -4 -14  -6    7.70    2.90
  -4 -14  -6    2.60    4.00
   4  14   6   -5.20    5.40
  -4  14  -6    7.90    3.70
  -4  14  -6    8.20    4.50
   4 -15  -6   -3.40    2.70
  -4 -15   6    4.40    3.60
  -4  15   6    6.60    4.20
   4  15  -6   -1.90    6.80
   4  15  -6    2.40    3.30
   3 -15  -6    0.20    3.20
  -3 -15   6    3.90    4.50
   3  15  -6   -1.70    4.60
  -3  15   6   -2.30    3.90
   3  15  -6    4.00    4.10
   2 -15  -6   -2.10    2.40
  -2 -15   6    6.40    4.50
   2  15  -6    7.20    3.30
   2  15  -6    4.20    5.60
   1 -15  -6   12.10    6.30
  -1 -15   6   18.20    6.70
  -1  15   6   26.10    7.70
   1  15  -6   15.40    6.70
   1  15  -6   17.10    4.70
   0 -15  -6    0.80    1.70
   0 -15  -6   -3.30    2.30
   0 -15   6   -2.80    2.80
   0  15  -6    4.20    4.00
   0  15  -6   -1.00    3.70
   0  15   6   -6.10    3.60
  -1 -15  -6    2.50    1.90
   1 -15   6    4.10    3.90
  -1 -15  -6   -3.30    2.90
  -1  15  -6   -0.30    2.90
   1  15   6    3.70    5.40
  -1  15  -6    2.50    3.10
  -2 -15  -6    2.20    3.20
  -2 -15  -6    3.10    2.80
   2 -15   6    6.30    4.20
   2  15   6   -0.20    5.90
  -2  15  -6    9.00    3.10
  -2  15  -6    3.10    4.80
  -3 -15  -6    3.40    3.80
  -3 -15  -6    7.60    4.00
   3 -15   6    9.70    5.40
  -3  15  -6   10.10    3.50
  -3  15  -6   11.00    5.40
   3  15   6   18.50    8.00
   4 -15   6   -7.50    3.80
  -4 -15  -6   -0.40    2.40
  -4 -15  -6   -7.10    2.80
  -4  15  -6    5.20    3.70
   4  15   6    0.30    5.70
  -4  15  -6   12.90    4.20
  -4 -16   6    7.70    5.20
   4 -16  -6    7.30    5.60
  -4  16   6    5.30    4.00
   4  16  -6    9.50    4.50
   4  16  -6    2.30    5.80
   3 -16  -6    1.70    5.30
  -3 -16   6   16.60    6.30
  -3  16   6    7.70    6.00
   3  16  -6   10.10    4.20
   3  16  -6    6.00    6.30
  -2 -16   6   18.80    6.80
   2 -16  -6   18.20    6.60
  -2  16   6   23.70    8.80
   2  16  -6   10.10    5.20
   2  16  -6   11.50    4.60
  -1 -16   6    7.00    4.90
   1  16  -6   18.80    5.90
   1  16  -6    8.30    5.60
  -1  16   6   15.60    7.50
   0 -16  -6    2.50    1.70
   0 -16   6    0.70    4.20
   0 -16  -6   -2.90    3.30
   0  16  -6   -0.80    2.70
   0  16  -6   10.90    4.00
   0  16   6    2.20    6.10
  -1 -16  -6    3.30    4.50
  -1 -16  -6   11.30    3.60
  -1  16  -6   16.60    4.50
  -1  16  -6    8.60    4.00
   1  16   6   14.20    6.50
  -2 -16  -6    2.50    2.20
   2 -16   6    3.30    3.30
  -2 -16  -6    2.20    3.40
  -2  16  -6    7.00    4.50
  -2  16  -6    2.20    1.90
   2  16   6   -1.10    4.30
  -3 -16  -6   -2.40    2.80
   3 -16   6    3.40    4.50
  -3 -16  -6    5.30    3.80
   3  16   6   -1.70    5.50
  -3  16  -6    7.20    2.80
  -3  16  -6    4.90    4.70
  -4 -17   6    7.50    5.80
   4 -17  -6    8.30    6.80
   4  17  -6  -10.30    5.80
  -4  17   6   11.20    5.30
   4  17  -6   12.00    3.80
   3 -17  -6   -0.70    4.40
  -3 -17   6    1.50    3.40
   3  17  -6    6.30    3.00
  -3  17   6    1.20    4.30
  -2 -17   6    9.10    5.80
   2 -17  -6    2.30    4.90
   2  17  -6    4.90    5.20
   2  17  -6    5.50    3.50
  -2  17   6   12.60    5.90
   1 -17  -6    4.50    6.30
  -1 -17   6    2.00    4.20
  -1  17   6    5.80    5.10
   1  17  -6    1.50    3.60
   1  17  -6    4.20    5.30
   0 -17  -6    1.00    5.00
   0 -17   6    2.80    4.10
   0  17  -6    7.50    4.60
   0  17   6    1.50    6.00
   0  17  -6    5.80    3.60
   0  17   6    2.10    1.30
   0  17   6   -4.80    2.00
  -1 -17  -6    3.30    3.10
   1 -17   6    0.00    3.30
  -1 -17  -6    1.20    2.90
   1  17   6   -3.50    3.80
  -1  17  -6   10.60    6.10
  -1  17  -6    8.80    2.80
   2 -17   6   63.59   11.90
  -2 -17  -6   71.59   12.70
  -2 -17  -6   60.99    9.30
   2  17   6   64.79   14.30
  -2  17  -6   63.19   11.60
  -2  17  -6   73.59    6.60
  -3 -17  -6    0.40    2.90
   3 -17   6   -1.30    4.80
  -3 -17  -6   -6.00    2.80
   3  17   6    2.40    6.30
  -3  17  -6    0.20    3.40
  -3  17  -6    3.30    2.30
  -3 -18   6    5.40    4.30
   3  18  -6    7.50    3.70
   3  18  -6   -1.90    6.20
  -3  18   6   11.80    6.00
  -2 -18   6   19.80    6.80
   2 -18  -6   21.20    8.30
  -2  18   6   26.00    9.00
   2  18  -6   22.20    5.50
   2  18  -6    8.10    6.70
  -1 -18   6    1.40    4.30
   1 -18  -6   15.30    6.40
   1  18  -6    8.60    4.50
  -1  18   6    9.70    6.40
   1  18  -6    8.80    6.60
   0 -18   6   10.00    5.80
   0 -18  -6    2.80    4.40
   0  18   6   -1.40    4.80
   0  18  -6    1.90    3.10
   0  18  -6    7.70    5.20
   1 -18   6   19.20    7.40
  -1 -18  -6    9.50    3.70
  -1 -18  -6   20.50    7.10
  -1  18  -6   23.20    4.70
   1  18   6   20.90    8.20
  -1  18  -6   27.40    6.70
  -2 -18  -6    8.40    4.40
   2 -18   6    4.40    3.70
  -2 -18  -6   10.60    5.60
  -2  18  -6    5.00    4.20
  -2  18  -6    8.10    3.00
   2  18   6    7.30    6.00
  -3 -18  -6    4.30    4.10
   3 -18   6   -4.70    4.50
  -3 -18  -6    4.10    5.10
  -3  18  -6   -2.20    4.50
   3  18   6    4.70    6.40
  -3  18  -6    1.70    2.70
  -3 -19   6    8.30    5.00
   3 -19  -6   -2.60    4.70
   3  19  -6    0.70    3.80
  -3  19   6    3.30    5.30
   3  19  -6    9.90    7.20
  -2 -19   6   -1.30    3.00
   2 -19  -6    3.80    5.50
   2  19  -6  -13.60    4.90
  -2  19   6    6.60    6.10
   2  19  -6   -0.70    3.70
   1 -19  -6    2.90    4.60
  -1 -19   6    8.50    5.10
  -1  19   6   -0.80    3.00
   1  19  -6    9.10    5.10
   1  19  -6  -10.40    3.70
   0 -19   6    5.70    4.90
   0 -19  -6   -1.70    3.80
   0  19  -6    3.20    3.70
   0  19   6   13.00    6.50
   0  19  -6   -0.10    3.40
   1 -19   6    3.70    4.00
  -1 -19  -6    8.60    6.00
  -1  19  -6   17.90    4.70
   1  19   6   12.70    7.30
  -1  19  -6   14.10    6.10
  -2 -19  -6    5.20    4.70
   2 -19   6    3.60    3.70
  -2 -19  -6   -0.30    3.50
   2  19   6   -7.40    5.70
  -2  19  -6    5.00    2.40
  -2  19  -6    2.30    3.40
   2 -20  -6   -0.90    4.90
  -2 -20   6    2.70    4.60
  -2  20   6   -3.20    3.60
   2  20  -6    4.90    5.40
   1 -20  -6   19.10    8.90
  -1 -20   6   23.30    7.90
   1  20  -6    7.90    6.10
   1  20  -6   28.30    6.70
  -1  20   6   14.30    6.60
   0 -20  -6   -6.30    4.60
   0 -20   6    1.00    3.90
   0  20  -6    6.10    3.90
   0  20  -6    1.60    2.90
   0  20   6    0.60    4.70
   1 -20   6   -1.00    3.40
  -1 -20  -6    1.20    4.90
   1  20   6    3.30    4.70
  -1  20  -6    6.00    2.50
   1  20   6    8.50    2.90
  -1  20  -6   -1.40    4.30
   1 -21  -6   -3.80    4.20
  -1 -21   6   -1.50    3.10
   1  21  -6   -8.70    4.40
  -1  21   6    4.00    6.40
   1  21  -6    0.00    2.60
   0 -21  -6   23.20    8.40
   0 -21   6   39.40   10.60
   0  21  -6   23.80    5.20
   0  21   6   31.90   10.50
   0  21  -6   26.60    8.70
   6   0  -7   -5.00    2.10
  -6   0   7   -0.30    3.10
   6   0  -7   -0.90    4.50
   5   0  -7    3.50    2.60
  -5   0   7    8.50    3.20
   5   0  -7    7.00    5.90
   4   0  -7    9.60    2.80
   4   0  -7   10.10    6.30
  -4   0   7    8.70    4.20
   4   0  -7    5.80    3.00
  -3   0   7   10.50    2.50
   3   0  -7   12.90    3.00
   3   0  -7   17.30    6.70
  -3   0   7   11.20    4.10
  -2   0   7    3.40    2.30
   2   0  -7    0.90    1.50
  -2   0   7    1.30    1.00
   2   0  -7    0.40    4.10
   1   0  -7   75.59    4.30
  -1   0   7   71.29    6.20
   1   0  -7   75.49    9.70
  -1   0   7   70.79    4.70
   0   0   7  100.59    6.30
   0   0  -7   99.69    6.10
   0   0   7  108.39    6.70
   0   0  -7  106.49    9.20
  -1   0  -7  272.17    9.20
   1   0   7  284.37   13.30
  -1   0  -7  288.47   14.90
   1   0   7  302.27    9.50
  -2   0  -7   34.60    6.90
   2   0   7   22.40    5.30
  -3   0  -7    1.40    3.00
   3   0   7    0.90    3.10
   4   0   7    2.60    4.70
  -4   0  -7    5.40    4.10
  -5   0  -7    4.00    4.20
   5   0   7    3.50    4.60
  -6   0  -7   -5.20    3.10
   6   0   7   -3.20    3.40
   6  -1  -7   -0.50    2.40
   6  -1  -7    2.60    4.00
  -6   1   7    4.70    3.60
   6   1  -7    3.60    2.90
   6   1  -7   11.50    6.50
   5  -1  -7   59.59    8.10
   5  -1  -7   47.80   10.00
  -5  -1   7   60.69   10.20
  -5   1   7   61.09   10.20
   5   1  -7   65.49   13.10
   5   1  -7   58.19    6.30
   4  -1  -7   38.90    8.90
  -4  -1   7   40.70    7.80
  -4   1   7   45.40    6.00
   4   1  -7   48.80    4.80
   4   1  -7   47.00    4.70
   4   1  -7   42.50    9.60
  -4   1   7   49.30    8.30
   3  -1  -7    6.60    4.80
  -3  -1   7   11.40    3.90
   3  -1  -7   14.60    2.80
   3   1  -7   17.10    2.70
   3   1  -7   13.20    2.40
  -3   1   7   19.00    3.60
   3   1  -7   12.10    5.80
  -3   1   7   15.80    4.70
  -2  -1   7   13.10    1.20
   2  -1  -7   14.70    3.10
  -2  -1   7   13.70    3.90
   2   1  -7   16.30    5.80
  -2   1   7    9.80    3.50
   2   1  -7   14.10    1.50
  -2   1   7   11.90    2.60
   1  -1  -7  708.33   18.00
  -1  -1   7  699.33   16.20
  -1  -1   7  684.73   21.40
   1  -1  -7  691.63   24.50
  -1   1   7  697.83   21.40
  -1   1   7  728.63   18.70
   1   1  -7  693.23   25.20
   1   1  -7  714.43   15.80
   0  -1   7  323.17   12.10
   0  -1   7  351.06   12.50
   0  -1  -7  333.87   15.40
   0  -1  -7  337.17   12.50
   0   1  -7  330.97   11.80
   0   1   7  321.47   11.80
   0   1   7  309.07   12.60
   0   1  -7  334.37   16.00
   1  -1   7  197.78    7.80
  -1  -1  -7  192.08   12.20
   1  -1   7  191.38   10.80
  -1  -1  -7  200.38    7.20
  -1   1  -7  200.48   12.70
   1   1   7  205.08   11.50
  -1   1  -7  191.38    7.80
   1   1   7  193.18    7.20
  -2  -1  -7   76.99    8.30
   2  -1   7   84.99    3.50
   2  -1   7   91.39    8.80
   2   1   7   85.29    8.50
  -2   1  -7   82.49    3.70
  -2   1  -7   84.89    8.50
  -3  -1  -7   11.40    4.80
   3  -1   7    8.50    5.10
  -3   1  -7   11.30    4.50
   3   1   7    2.90    3.40
  -4  -1  -7    9.90    4.40
   4  -1   7    3.30    3.20
  -4   1  -7    3.00    4.00
   4   1   7    7.70    4.70
   5  -1   7    7.30    4.70
  -5  -1  -7   12.20    5.30
  -5   1  -7    6.90    5.00
   5   1   7    1.50    4.80
  -6  -1  -7    1.30    3.90
   6   1   7   -3.40    2.70
  -6   1  -7    3.50    4.20
   6  -2  -7   13.40    5.30
   6  -2  -7   17.10    7.10
  -6  -2   7   15.70    5.20
   6   2  -7   20.90    8.30
   6   2  -7   11.10    4.60
  -6   2   7   17.90    6.60
   5  -2  -7   11.40    5.50
   5  -2  -7    7.10    3.30
  -5  -2   7    9.30    5.10
   5   2  -7    4.90    6.40
  -5   2   7    9.70    4.60
  -4  -2   7  126.99   11.00
   4  -2  -7  154.08   13.60
   4   2  -7  130.99    7.30
  -4   2   7  150.98   12.00
   4   2  -7  109.69   12.20
   4   2  -7  132.69    7.20
  -4   2   7  127.79   10.60
   3  -2  -7   36.80    5.20
   3  -2  -7   37.50    8.40
  -3  -2   7   23.00    5.70
   3   2  -7   27.90    2.60
  -3   2   7   30.80    6.00
   3   2  -7   38.70    9.00
  -3   2   7   32.90    4.80
   3   2  -7   28.20    2.30
   2  -2  -7  170.08   12.00
   2  -2  -7  180.48   10.10
  -2  -2   7  178.08   11.10
   2   2  -7  174.88   12.90
  -2   2   7  172.38    8.40
  -2   2   7  163.88   10.50
   1  -2  -7   77.69   10.20
  -1  -2   7   59.59    3.10
   1  -2  -7   69.99    6.20
  -1  -2   7   57.19    5.80
  -1  -2   7   59.09    3.40
  -1   2   7   64.19    6.10
  -1   2   7   67.89    5.70
   1   2  -7   60.39    9.10
   0  -2  -7  112.59    7.30
   0  -2  -7  122.19    9.40
   0  -2   7  133.59    7.20
   0  -2   7  123.99    7.40
   0  -2   7  116.99    7.50
   0   2  -7  126.89   10.20
   0   2   7  123.79    7.10
   0   2  -7  112.19    9.00
   0   2   7  132.39    8.40
   1  -2   7   26.60    3.60
  -1  -2  -7   26.80    5.90
  -1  -2  -7   29.60    2.50
   1  -2   7   24.20    4.90
   1   2   7   22.50    5.90
   1   2   7   24.80    2.70
  -1   2  -7   33.70    7.00
  -1   2  -7   26.90    4.50
   2  -2   7  144.59   11.00
  -2  -2  -7  120.39    9.90
   2  -2   7  129.69    5.70
   2   2   7  141.29   10.90
  -2   2  -7  135.19    5.90
  -2   2  -7  133.79   10.70
  -3  -2  -7    3.80    3.40
   3  -2   7    4.10    3.20
  -3   2  -7    5.80    4.00
   3   2   7    2.70    3.60
   4  -2   7    1.70    4.00
  -4  -2  -7    3.10    2.90
   4   2   7   -0.90    3.20
  -4   2  -7    4.40    3.50
  -5  -2  -7   -1.40    2.80
   5  -2   7    3.50    4.30
   5   2   7    6.70    5.80
  -5   2  -7   -0.90    2.40
  -6  -3   7    3.80    4.60
   6  -3  -7    7.70    3.60
   6  -3  -7    8.20    5.90
   6   3  -7    9.10    6.40
   6   3  -7   -2.80    2.80
  -6   3   7    5.00    4.00
   5  -3  -7   27.30    8.00
  -5  -3   7   14.20    4.70
  -5   3   7   18.80    6.30
  -5   3   7   30.90    5.90
   5   3  -7   19.70    4.20
  -4  -3   7    3.40    3.30
   4  -3  -7    6.80    4.90
   4   3  -7    4.90    2.30
   4   3  -7   19.00    6.90
  -4   3   7   11.30    4.10
  -4   3   7    5.70    3.20
   3  -3  -7  196.98   13.70
  -3  -3   7  198.98   13.00
   3   3  -7  196.48    5.70
  -3   3   7  194.18   10.40
   3   3  -7  211.28   15.30
  -3   3   7  191.68   13.00
   3   3  -7  199.08    5.70
   2  -3  -7  654.23   23.90
   2  -3  -7  643.84   19.60
  -2  -3   7  650.13   22.90
   2   3  -7  645.94   25.50
  -2   3   7  638.54   22.60
  -2   3   7  634.04   19.40
  -1  -3   7   57.09    6.00
   1  -3  -7   52.59    5.40
  -1  -3   7   66.69    3.30
   1  -3  -7   73.89    7.70
  -1  -3   7   58.89    3.20
  -1   3   7   56.59    5.80
  -1   3   7   58.69    6.50
  -1   3   7   53.39    5.80
   0  -3   7   91.09    6.60
   0  -3   7   85.69    5.60
   0  -3  -7   86.49    7.90
   0  -3   7   86.89    5.80
   0  -3  -7   83.19    7.50
   0   3  -7   81.29   10.60
   0   3   7   84.29    7.10
   0   3  -7   79.69    6.10
   0   3   7   66.49    5.40
  -1  -3  -7  118.59    9.50
  -1  -3  -7  106.89    5.40
   1  -3   7  103.29    6.30
   1  -3   7  108.69    8.00
   1   3   7  101.69    5.50
  -1   3  -7   97.59    9.40
  -1   3  -7  101.19    6.40
   1   3   7   98.59    8.50
   2  -3   7   36.00    6.90
  -2  -3  -7   44.70    7.60
   2  -3   7   46.20    3.80
   2   3   7   42.20    7.80
  -2   3  -7   36.70    3.50
  -2   3  -7   48.50    7.90
   3  -3   7    4.90    1.50
  -3  -3  -7    2.90    2.70
   3  -3   7    4.50    1.30
   3  -3   7    1.10    3.10
  -3   3  -7   -2.30    2.20
   3   3   7    1.50    3.90
   4  -3   7    4.10    3.90
  -4  -3  -7    5.20    3.80
   4   3   7   -1.80    3.40
  -4   3  -7    1.00    3.40
   5  -3   7   -9.80    3.60
  -5  -3  -7    4.10    4.30
  -5   3  -7    9.90    4.30
   5   3   7    4.00    3.80
   6  -4  -7    5.80    4.90
  -6  -4   7   -5.50    2.40
   6  -4  -7   -1.40    2.70
   6   4  -7    7.10    5.30
   6   4  -7   -7.30    2.40
  -6   4   7   -2.80    3.60
   5  -4  -7   -0.40    4.10
  -5  -4   7   -1.90    2.20
   5   4  -7    0.70    2.60
  -5   4   7    3.50    3.60
   5   4  -7    2.40    5.80
  -5   4   7    3.70    3.00
   4  -4  -7    6.50    5.10
  -4  -4   7   18.30    5.30
  -4   4   7   14.80    4.80
   4   4  -7    8.90    4.00
   4   4  -7   21.20    7.50
   4   4  -7    4.60    2.50
  -4   4   7    0.80    3.30
  -3  -4   7   18.00    5.00
   3  -4  -7   14.00    5.30
  -3   4   7   10.80    3.80
  -3   4   7   18.50    5.70
   3   4  -7    4.50    5.30
   2  -4  -7   34.60    5.80
   2  -4  -7   35.40    6.70
  -2  -4   7   31.40    6.20
   2   4  -7   30.30    7.40
  -2   4   7   24.80    4.80
  -2   4   7   37.20    7.10
  -1  -4   7   49.10    3.10
  -1  -4   7   49.60    8.20
  -1  -4   7   48.70    3.00
   1  -4  -7   47.10    6.30
   1  -4  -7   49.99    7.60
   1   4  -7   66.19    9.60
  -1   4   7   64.19    8.10
  -1   4   7   51.79    5.70
   0  -4  -7   -0.40    2.50
   0  -4   7    8.00    2.90
   0  -4   7    5.60    2.30
   0  -4   7    3.90    1.50
   0   4  -7    5.40    4.70
   0   4   7    6.60    2.50
   0   4   7    5.30    3.40
  -1  -4  -7  260.17   13.60
  -1  -4  -7  272.37    9.60
  -1  -4  -7  267.67   10.20
   1  -4   7  280.77   11.60
   1  -4   7  258.57   15.10
   1   4   7  249.48   14.00
  -1   4  -7  251.07   14.30
  -1   4  -7  250.87   11.40
   2  -4   7    5.20    2.10
   2  -4   7    4.50    3.00
  -2  -4  -7    4.90    1.10
  -2  -4  -7    1.00    2.80
  -2  -4  -7    2.70    0.80
   2   4   7    1.80    3.40
  -2   4  -7   -0.20    1.40
  -2   4  -7    0.70    2.90
  -3  -4  -7   63.69   10.10
   3  -4   7   62.79    4.90
   3  -4   7   47.80    8.80
   3   4   7   81.09   11.30
  -3   4  -7   86.99   11.60
   4  -4   7   -0.40    1.30
   4  -4   7   -1.70    2.80
   4  -4   7   -2.20    1.20
  -4  -4  -7   -1.60    2.30
   4   4   7    2.40    4.00
  -4   4  -7    2.90    3.10
  -5  -4  -7   36.70    9.20
   5  -4   7   30.00    9.50
  -5   4  -7   28.20    7.80
   5   4   7   29.20    8.60
  -6  -5   7    5.80    3.20
   6  -5  -7   13.00    7.20
  -6   5   7   12.00    6.60
   6   5  -7   -0.60    5.60
  -6   5   7    1.40    3.80
   6   5  -7    1.40    4.30
  -5  -5   7    2.90    2.90
   5  -5  -7   -2.50    4.40
  -5   5   7   -2.20    2.50
   5   5  -7   -1.10    2.80
  -5   5   7    5.20    3.30
   5   5  -7    0.40    4.80
  -4  -5   7   16.90    5.20
   4  -5  -7   17.90    6.20
  -4   5   7    7.00    3.90
  -4   5   7   14.40    4.60
   4   5  -7   17.90    2.90
   4   5  -7   15.90    7.40
   4   5  -7   21.60    4.00
   3  -5  -7  125.09   10.70
  -3  -5   7  106.79   10.00
  -3   5   7  127.19   10.80
  -3   5   7  109.89    9.20
   3   5  -7  123.89   12.40
  -2  -5   7   48.50    7.80
   2  -5  -7   44.00    7.50
  -2   5   7   50.09    7.10
  -2   5   7   46.90    8.10
   2   5  -7   51.29    9.10
  -1  -5   7    5.00    2.80
   1  -5  -7    7.50    3.80
  -1  -5   7    3.40    1.20
  -1   5   7    2.90    2.70
   1   5  -7   -0.10    1.00
   1   5  -7    3.70    3.80
  -1   5   7    1.80    2.70
  -1   5   7    4.70    3.10
   0  -5  -7  215.28   11.70
   0  -5   7  224.28    9.90
   0  -5   7  202.78   11.00
   0   5   7  210.58   10.60
   0   5  -7  193.68   15.30
   0   5  -7  211.88    9.60
  -1  -5  -7  640.64   18.60
  -1  -5  -7  658.93   20.00
  -1  -5  -7  625.24   22.10
   1  -5   7  639.14   20.30
  -1   5  -7  620.54   22.90
   1   5   7  620.74   23.80
  -1   5  -7  637.34   23.90
  -1   5  -7  638.14   21.50
   2  -5   7    1.70    2.20
  -2  -5  -7    0.60    0.80
   2  -5   7   -4.30    1.80
  -2  -5  -7   -2.90    1.90
  -2  -5  -7    1.20    1.10
   2   5   7    0.60    3.60
  -2   5  -7   -2.80    1.40
  -2   5  -7   -0.20    2.20
   3  -5   7  111.19    6.70
   3  -5   7  101.19    7.00
  -3  -5  -7  114.99   11.00
   3  -5   7   96.99   11.00
  -3   5  -7  111.39   10.40
   3   5   7  109.59   11.80
  -4  -5  -7    3.30    3.90
   4  -5   7   10.10    2.50
   4  -5   7   11.60    3.10
   4   5   7   14.00    7.40
  -4   5  -7   15.00    5.60
   5  -5   7   12.30    2.90
   5  -5   7   11.80    6.30
  -5  -5  -7   18.70    6.50
   5  -5   7   15.80    2.70
   5   5   7    5.10    5.90
  -5   5  -7   24.20    6.50
   6  -6  -7    2.30    5.40
  -6  -6   7    6.60    4.30
  -6   6   7    7.80    4.70
   6   6  -7   10.30    8.30
   6   6  -7   -0.30    3.40
  -6   6   7   12.40    4.50
   5  -6  -7    3.70    3.70
  -5  -6   7    1.30    2.50
  -5   6   7    5.10    4.00
   5   6  -7    1.60    3.00
   5   6  -7    7.50    6.40
  -5   6   7    5.00    3.70
  -4  -6   7  132.09   11.70
   4  -6  -7  169.78   13.30
  -4   6   7  152.68   11.50
  -4   6   7  154.58   13.40
   4   6  -7  153.68    6.70
   4   6  -7  153.98   15.10
   4   6  -7  148.59    7.90
   3  -6  -7   22.30    6.20
  -3  -6   7   12.60    4.60
  -3   6   7   30.00    6.20
   3   6  -7   19.50    2.10
   3   6  -7   20.60    7.70
  -3   6   7   26.40    6.40
   3   6  -7   24.30    1.70
   2  -6  -7   72.49    9.30
  -2  -6   7   62.09    8.60
  -2  -6   7   63.19    2.30
  -2   6   7   72.79    7.70
  -2   6   7   63.99    7.40
  -2   6   7   60.49    5.40
   2   6  -7   94.89   12.90
  -1  -6   7   35.50    3.50
  -1  -6   7   28.40    5.60
   1  -6  -7   41.70    6.20
  -1   6   7   29.60    6.10
  -1   6   7   43.30    6.30
   1   6  -7   31.80    3.00
   1   6  -7   27.80    7.60
   0  -6   7   38.10    5.20
   0  -6   7   40.40    6.30
   0  -6  -7   39.00    5.90
   0  -6  -7   51.09    5.80
   0   6   7   42.80    7.40
   0   6  -7   59.49    9.40
   0   6  -7   45.60    4.70
  -1  -6  -7    7.90    3.50
   1  -6   7    7.40    3.10
  -1  -6  -7    6.30    2.00
  -1  -6  -7    8.20    2.80
  -1   6  -7   10.60    3.30
   1   6   7   13.40    4.80
  -1   6  -7   -1.20    2.80
  -2  -6  -7   65.29    4.30
   2  -6   7   68.39    6.20
  -2  -6  -7   52.19    4.40
  -2  -6  -7   62.39    8.90
  -2   6  -7   69.99    8.00
   2   6   7   57.09    9.80
  -2   6  -7   65.39    9.50
   3  -6   7   34.00    5.50
  -3  -6  -7   40.70    8.60
   3  -6   7   41.10    9.20
   3   6   7   43.20   10.30
  -3   6  -7   34.60    7.60
  -4  -6  -7   27.20    7.80
   4  -6   7   27.80    5.00
   4  -6   7   23.90    8.30
   4   6   7   26.70    9.80
  -4   6  -7   41.70    8.60
  -5  -6  -7   -0.10    3.70
   5  -6   7    3.80    2.50
  -5   6  -7    6.30    3.80
   5   6   7   -1.60    3.80
   6  -7  -7    5.40    4.00
  -6  -7   7    4.20    3.00
  -6   7   7    9.10    5.70
   6   7  -7   -7.90    3.00
   6   7  -7   -1.70    4.20
  -6   7   7    2.10    3.70
  -5  -7   7    6.90    3.90
   5  -7  -7    5.00    4.70
   5   7  -7   -2.30    4.10
  -5   7   7    4.90    3.50
   5   7  -7    2.80    3.30
   4  -7  -7   12.10    4.90
  -4  -7   7    6.80    4.50
   4   7  -7   12.80    7.90
  -4   7   7    4.60    4.50
  -4   7   7    1.50    3.10
   4   7  -7    3.50    2.70
  -3  -7   7   20.80    5.70
   3   7  -7   17.20    7.20
   3   7  -7   18.10    1.80
   3   7  -7   26.20    3.00
  -3   7   7   20.00    5.70
  -3   7   7   12.90    5.20
  -2  -7   7   32.00    2.60
  -2  -7   7   36.90    7.20
   2  -7  -7   35.00    6.70
   2  -7  -7   35.40    4.00
  -2   7   7   34.80    7.10
   2   7  -7   45.00    9.00
   2   7  -7   36.40    2.80
  -2   7   7   49.10    8.20
  -1  -7   7  206.48   12.80
  -1  -7   7  189.28    8.70
   1  -7  -7  197.48   10.60
   1   7  -7  199.78    8.30
  -1   7   7  194.58   13.00
  -1   7   7  201.28   12.30
   1   7  -7  214.68   15.00
  -1   7   7  198.48   10.70
   0  -7   7  150.38    8.90
   0  -7  -7  139.59   11.40
   0  -7  -7  143.89    9.00
   0  -7   7  135.99   10.00
   0   7  -7  139.49   11.80
   0   7  -7  145.79    8.50
   0   7   7  137.89   11.60
  -1  -7  -7   15.50    3.90
   1  -7   7   16.30    4.30
  -1  -7  -7   14.60    4.00
  -1  -7  -7   13.20    3.20
  -1   7  -7   15.50    4.20
   1   7   7   12.60    5.20
  -1   7  -7   14.50    5.40
  -2  -7  -7   16.10    3.40
  -2  -7  -7    9.40    4.30
   2  -7   7   12.40    4.70
  -2  -7  -7   20.20    3.70
   2   7   7    9.90    5.30
  -2   7  -7    8.80    4.00
  -2   7  -7    6.10    3.50
  -3  -7  -7   41.00    2.70
  -3  -7  -7   36.80    2.70
  -3  -7  -7   35.80    8.00
  -3   7  -7   39.80    8.40
  -3   7  -7   37.40    7.70
   3   7   7   42.20    9.90
  -4  -7  -7   36.60    8.50
   4  -7   7   37.30    8.70
   4  -7   7   40.60    8.50
   4   7   7   39.90   10.30
  -4   7  -7   35.50    8.40
   5  -7   7    5.40    4.40
   5  -7   7   -1.30    3.80
  -5  -7  -7    1.20    4.00
  -5   7  -7    6.00    3.50
   5   7   7   -1.30    5.50
  -6  -8   7    4.70    3.30
   6  -8  -7    0.40    4.40
   6   8  -7   -0.80    3.90
  -6   8   7   -2.20    3.50
   6   8  -7    6.00    5.50
   5  -8  -7    2.90    4.70
   5   8  -7   -1.20    2.80
  -5   8   7    5.00    3.40
   5   8  -7    8.10    5.70
  -5   8   7    8.40    4.90
   4  -8  -7    0.30    4.10
  -4  -8   7    2.90    3.90
   4   8  -7   10.90    6.50
  -4   8   7    1.40    3.90
   4   8  -7    1.70    2.20
  -4   8   7    7.30    3.50
   3  -8  -7  240.88   14.20
  -3  -8   7  245.38   15.90
  -3  -8   7  224.58    8.10
   3   8  -7  249.78   18.10
  -3   8   7  269.57   17.40
  -3   8   7  244.88   15.40
   3   8  -7  240.78    8.70
  -2  -8   7   23.80    3.50
   2  -8  -7   24.00    4.20
  -2  -8   7   22.30    5.80
   2  -8  -7   23.30    5.30
  -2   8   7   22.80    6.70
   2   8  -7   22.00    7.10
  -2   8   7   28.10    6.90
   2   8  -7   21.20    3.10
   1  -8  -7   36.10    5.90
   1  -8  -7   48.50    8.30
  -1  -8   7   38.40    7.00
  -1  -8   7   37.80    5.20
   1   8  -7   32.90    8.00
   1   8  -7   42.50    4.10
  -1   8   7   51.79    6.80
  -1   8   7   33.30    7.10
   0  -8  -7   60.49    8.50
   0  -8  -7   59.79    5.80
   0  -8   7   55.69    8.20
   0   8   7   67.59    9.90
   0   8  -7   66.69    6.10
   0   8   7   58.39    9.20
   0   8  -7   80.69   11.00
  -1  -8  -7   24.50    5.10
  -1  -8  -7   29.50    5.30
   1  -8   7   14.30    4.50
  -1   8  -7   26.10    6.90
   1   8   7   14.20    6.30
  -1   8  -7   25.10    5.50
   2  -8   7    1.70    2.80
  -2  -8  -7    1.10    2.00
  -2  -8  -7   -3.40    1.80
  -2  -8  -7    1.40    1.70
  -2   8  -7    0.20    2.30
   2   8   7    1.90    4.70
  -2   8  -7    0.60    2.30
   3  -8   7    8.70    3.30
  -3  -8  -7   16.10    5.60
  -3  -8  -7   17.10    2.80
  -3  -8  -7   19.90    3.00
  -3   8  -7   21.90    5.70
   3   8   7   30.60    8.70
  -3   8  -7   17.20    6.50
   4  -8   7   21.10    6.90
  -4  -8  -7   41.20    9.30
   4  -8   7   27.20    5.30
  -4   8  -7   25.50    6.20
   4   8   7   19.80    7.90
   5  -8   7    3.90    4.10
  -5  -8  -7    2.20    4.00
   5  -8   7    0.90    2.70
  -5   8  -7    1.40    3.00
  -6  -9   7   -3.70    3.10
   6  -9  -7   -4.70    3.70
   6  -9  -7   -6.50    3.80
   6   9  -7   -6.60    3.10
  -6   9   7   -1.20    3.00
   6   9  -7   -5.10    5.40
   5  -9  -7   12.50    6.30
   5  -9  -7    5.00    4.90
  -5  -9   7   10.70    4.50
   5   9  -7   23.00    8.00
   5   9  -7    4.50    3.40
  -5   9   7    5.60    4.70
   4  -9  -7    3.20    4.20
  -4  -9   7    5.90    3.50
   4   9  -7    7.70    1.90
   4   9  -7   10.90    3.20
   4   9  -7    9.40    6.90
  -4   9   7    5.20    3.70
  -4   9   7    5.60    4.20
   3  -9  -7  224.28   13.30
  -3  -9   7  225.88    8.90
  -3  -9   7  231.58   16.00
   3   9  -7  227.38    9.40
  -3   9   7  239.08   15.80
   3   9  -7  270.27   18.90
  -3   9   7  239.68   16.80
   2  -9  -7   26.10    4.00
  -2  -9   7   16.10    4.90
   2  -9  -7   20.40    5.90
   2  -9  -7   17.40    4.90
  -2   9   7   21.80    7.10
   2   9  -7   21.30    7.60
   2   9  -7   23.00    3.70
  -1  -9   7  138.09   11.40
  -1  -9   7  133.99    8.50
   1  -9  -7  136.89   11.60
   1  -9  -7  132.09    8.00
  -1   9   7  124.69    8.10
   1   9  -7  132.49    8.00
   1   9  -7  127.89   12.30
  -1   9   7  131.39   12.20
   0  -9  -7    0.30    2.90
   0  -9   7    2.60    3.30
   0  -9  -7   -0.50    1.50
   0   9   7   -2.90    2.90
   0   9   7   -6.30    2.40
   0   9  -7    2.60    5.00
   1  -9   7  183.98   12.40
  -1  -9  -7  150.68   10.00
  -1  -9  -7  181.58   11.60
   1   9   7  163.08   14.30
  -1   9  -7  156.88   11.30
  -1   9  -7  165.68   12.40
  -2  -9  -7    3.90    2.80
   2  -9   7    1.00    2.60
  -2  -9  -7    4.40    2.50
  -2   9  -7    1.70    3.80
   2   9   7    5.60    6.30
  -2   9  -7    3.00    3.70
  -3  -9  -7   37.10    5.30
  -3  -9  -7   30.50    4.30
  -3  -9  -7   29.40    7.00
   3  -9   7   37.10    7.10
   3   9   7   18.30    7.40
  -3   9  -7   31.60    7.10
  -3   9  -7   33.80    8.40
   4  -9   7    7.20    3.50
  -4  -9  -7    4.60    1.50
  -4  -9  -7    8.50    1.50
  -4  -9  -7    4.00    4.90
   4   9   7   18.80    7.00
  -4   9  -7    1.70    3.90
  -4   9  -7    5.10    3.70
   5  -9   7    1.20    2.70
   5  -9   7    0.30    5.00
  -5  -9  -7   -1.60    3.30
  -5   9  -7   -0.80    2.70
   5   9   7    0.20    6.10
   6 -10  -7   -7.00    4.00
  -6 -10   7   -0.50    2.50
   6  10  -7   -6.10    4.40
   6  10  -7   -2.90    3.60
  -6  10   7    0.50    3.50
   5 -10  -7   -3.30    3.20
  -5 -10   7   10.50    4.80
   5  10  -7   -1.60    2.40
  -5  10   7    3.00    4.70
   5  10  -7   -4.90    5.10
   4 -10  -7   31.50    6.60
  -4 -10   7   41.40    8.50
   4  10  -7   34.60    5.70
  -4  10   7   68.99   11.80
   4  10  -7   29.00   10.30
   4  10  -7   32.30    3.70
   3 -10  -7    2.20    1.60
   3 -10  -7   -0.70    3.80
  -3 -10   7   -0.10    1.60
  -3 -10   7    0.60    2.80
   3 -10  -7    1.30    2.90
   3  10  -7    2.10    2.30
   3  10  -7   -0.90    4.80
  -3  10   7    3.90    4.70
   2 -10  -7   96.59    7.00
  -2 -10   7  106.79   10.50
  -2 -10   7  101.39    7.30
   2 -10  -7   96.09   10.80
   2  10  -7   92.49    6.60
  -2  10   7  101.49   11.40
   2  10  -7  114.89   15.00
   1 -10  -7   15.10    5.30
   1 -10  -7   17.80    3.40
  -1 -10   7   13.20    4.40
   1  10  -7   16.80    4.20
  -1  10   7   13.80    6.00
   1  10  -7   10.70    6.40
   0 -10  -7  222.58   10.60
   0 -10   7  224.48   14.50
   0 -10  -7  241.98   15.00
   0  10  -7  229.08   15.20
   0  10   7  219.98   12.10
   0  10   7  216.38   16.40
   0  10  -7  222.88   12.40
   1 -10   7    9.60    4.50
  -1 -10  -7   13.00    3.70
  -1 -10  -7   14.50    4.40
   1  10   7   14.00    6.60
  -1  10  -7    5.50    4.50
  -1  10  -7   11.50    4.00
  -2 -10  -7  117.49   10.00
   2 -10   7   97.99   10.10
  -2 -10  -7  117.99   11.30
  -2  10  -7  107.69    9.90
   2  10   7  121.89   13.40
  -2  10  -7  112.29   11.10
   3 -10   7    2.00    3.70
  -3 -10  -7    3.80    2.30
  -3 -10  -7   11.80    4.50
  -3  10  -7    5.20    4.50
  -3  10  -7    8.80    3.60
   3  10   7    2.10    5.10
  -4 -10  -7    9.40    4.70
   4 -10   7   25.00    5.70
  -4 -10  -7   16.40    2.90
  -4  10  -7   19.40    5.60
  -4  10  -7   24.40    7.10
   4  10   7   31.00   10.40
  -5 -10  -7   -2.00    2.40
   5 -10   7   -2.80    2.90
   5 -10   7   -1.00    3.70
   5  10   7   -0.40    5.80
  -5  10  -7    2.60    4.30
   5 -11  -7   -3.30    4.40
  -5 -11   7    4.10    3.90
   5 -11  -7    5.90    4.10
  -5  11   7   -1.40    3.30
   5  11  -7   -7.30    4.70
   5  11  -7   -5.70    3.90
   4 -11  -7   11.40    5.30
  -4 -11   7    2.50    3.50
   4 -11  -7    3.60    5.40
   4  11  -7    9.00    3.00
   4  11  -7   13.50    7.40
  -4  11   7   12.30    5.80
   3 -11  -7   27.30    5.30
  -3 -11   7   22.40    6.70
   3 -11  -7   17.20    5.80
  -3 -11   7   29.30    4.80
   3 -11  -7   29.10    4.30
   3  11  -7   25.80    4.60
  -3  11   7   25.90    7.30
   3  11  -7   21.00    7.40
   2 -11  -7   62.19    4.30
  -2 -11   7   67.89   10.60
   2 -11  -7   88.69   12.90
   2 -11  -7   75.29    5.50
  -2 -11   7   68.79    8.00
  -2  11   7   78.99   12.80
   2  11  -7   72.99    6.50
   2  11  -7   69.49   11.70
   1 -11  -7   -1.90    3.40
   1 -11  -7    1.20    1.30
  -1 -11   7    4.00    3.60
   1  11  -7    3.20    2.70
  -1  11   7    9.00    5.80
   1  11  -7    6.80    5.40
   0 -11  -7    6.50    4.30
   0 -11   7    3.60    3.40
   0 -11  -7    5.40    2.40
   0  11  -7    8.70    3.90
   0  11   7    8.50    3.60
   0  11  -7    9.40    5.60
   0  11   7   10.40    7.30
  -1 -11  -7   20.80    5.40
   1 -11   7   13.10    5.20
  -1 -11  -7   27.10    5.50
  -1  11  -7   13.10    5.40
  -1  11  -7   19.00    6.60
   1  11   7   15.60    7.60
  -2 -11  -7   20.70    5.60
  -2 -11  -7   21.40    5.40
   2 -11   7   17.60    5.50
  -2  11  -7   10.20    5.20
   2  11   7   16.00    7.80
  -2  11  -7   20.40    5.90
  -3 -11  -7   10.00    4.00
   3 -11   7    1.60    4.00
  -3  11  -7    9.80    3.90
   3  11   7    3.30    4.90
   4 -11   7    7.70    3.60
  -4 -11  -7   -2.00    2.90
  -4 -11  -7   -1.60    3.20
  -4 -11  -7    4.20    2.00
   4  11   7   -6.00    4.40
  -4  11  -7    5.00    2.90
  -4  11  -7    4.10    3.50
   5 -11   7   -2.80    3.10
   5 -11   7   -1.00    3.00
  -5 -11  -7    8.20    3.70
   5  11   7   -2.90    4.50
  -5  11  -7   -3.20    2.50
   5 -12  -7    6.20    6.00
   5 -12  -7   -4.70    4.00
  -5  12   7   13.20    5.20
   5  12  -7    4.70    3.40
   5  12  -7    5.00    6.10
  -4 -12   7   19.20    6.20
   4 -12  -7   26.50    8.20
   4 -12  -7   40.20    7.50
   4  12  -7   36.60    6.10
   4  12  -7   36.70   11.00
  -3 -12   7   58.49   10.60
   3 -12  -7   60.09    5.60
   3 -12  -7   62.79   12.30
   3  12  -7   76.69    6.90
   3  12  -7   82.39   14.40
  -3  12   7   68.29   11.60
   2 -12  -7   26.10    2.60
   2 -12  -7   20.30    2.20
   2 -12  -7   29.60    7.50
  -2 -12   7   21.00    6.40
   2  12  -7   23.30    4.50
  -2  12   7   15.40    6.60
   2  12  -7   12.10    7.60
   1 -12  -7   13.10    5.50
   1 -12  -7   18.10    3.00
  -1 -12   7   18.20    6.30
   1  12  -7    5.20    6.40
  -1  12   7    8.90    6.40
   1  12  -7   13.70    4.10
  -1  12   7   15.50    3.10
   0 -12   7    0.40    3.60
   0 -12  -7   10.10    4.80
   0 -12  -7    3.20    2.00
   0  12  -7    6.40    5.70
   0  12   7   -0.30    3.00
   0  12  -7    0.30    2.70
   0  12   7    0.50    5.20
  -1 -12  -7   64.39    6.50
   1 -12   7   55.29   10.00
  -1 -12  -7   58.19    9.90
   1  12   7   67.29   12.90
  -1  12  -7   56.29    9.00
  -1  12  -7   81.39   11.10
  -2 -12  -7    4.20    3.30
  -2 -12  -7    0.70    2.40
   2 -12   7    0.20    3.20
  -2  12  -7   -0.50    3.10
   2  12   7    6.60    5.90
  -2  12  -7    3.30    2.70
  -3 -12  -7   10.00    3.50
  -3 -12  -7   16.60    6.00
   3 -12   7   10.00    4.60
  -3  12  -7   15.30    4.40
   3  12   7    7.30    6.80
  -3  12  -7   12.20    5.20
   4 -12   7    6.60    3.70
  -4 -12  -7    4.70    1.80
  -4 -12  -7    0.00    2.70
  -4  12  -7    9.40    4.80
   4  12   7    1.80    5.40
  -4  12  -7    0.20    2.60
   5 -13  -7    7.30    5.70
   5 -13  -7    6.20    6.50
  -5 -13   7    6.60    4.40
   5  13  -7    8.50    4.40
  -5  13   7    7.00    5.30
   5  13  -7    5.70    5.70
   4 -13  -7   10.60    6.50
  -4 -13   7   11.40    5.30
   4 -13  -7    9.30    2.00
   4 -13  -7    1.20    3.80
   4  13  -7    0.80    2.50
   4  13  -7   20.00    8.60
  -4  13   7    1.50    4.80
   3 -13  -7    9.90    6.00
   3  13  -7   16.80    6.40
  -3  13   7    9.90    5.50
   3  13  -7   12.00    7.00
   2 -13  -7    9.00    4.90
  -2 -13   7    4.60    2.50
  -2  13   7    5.60    4.10
   2  13  -7    7.40    2.10
   2  13  -7    1.60    5.80
  -1 -13   7   94.99   13.40
   1 -13  -7   89.39    4.30
   1 -13  -7  115.49   15.10
   1  13  -7   79.19   12.70
   1  13  -7   92.59    8.80
  -1  13   7   97.59   15.00
  -1  13   7   87.69    5.00
   0 -13   7   38.70    9.00
   0 -13  -7   21.20    6.70
   0 -13  -7   26.60    4.40
   0  13  -7   37.10    9.00
   0  13  -7   19.40    5.80
   0  13   7   34.70    6.40
   0  13   7   16.90    7.60
  -1 -13  -7   44.30    8.80
   1 -13   7   46.10    8.90
  -1 -13  -7   48.60    5.40
   1  13   7   51.39   10.90
  -1  13  -7   34.60    7.50
  -1  13  -7   41.90    8.00
   2 -13   7    3.20    3.50
  -2 -13  -7    3.00    2.80
  -2 -13  -7   -2.40    2.20
   2  13   7    3.30    6.90
  -2  13  -7    7.40    4.40
  -2  13  -7    1.20    2.80
  -3 -13  -7    3.90    3.40
  -3 -13  -7    2.20    3.20
   3 -13   7    7.10    4.40
  -3  13  -7   10.50    3.60
  -3  13  -7    9.30    5.70
   3  13   7    7.00    7.20
  -4 -13  -7    3.50    2.00
  -4 -13  -7    7.50    4.30
   4 -13   7  -10.20    3.10
   4  13   7  -10.10    3.80
  -4  13  -7    1.90    2.90
  -4  13  -7    5.30    3.90
  -5 -14   7   -3.00    3.40
   5 -14  -7   -0.30    4.70
   5  14  -7    0.80    6.60
   5  14  -7   -1.70    3.80
  -5  14   7    2.10    3.80
   4 -14  -7   -0.70    2.20
   4 -14  -7   -0.30    4.70
  -4 -14   7   -4.30    3.10
  -4  14   7    0.60    4.30
   4  14  -7    0.20    6.40
   4  14  -7    0.90    2.90
  -3 -14   7   25.20    7.80
   3 -14  -7   11.20    6.80
   3  14  -7    5.70    3.50
  -3  14   7   18.30    7.80
   3  14  -7   20.10    8.80
  -2 -14   7   21.70    6.40
   2 -14  -7   23.20    7.30
  -2  14   7   37.30    9.30
   2  14  -7   29.00    8.50
   2  14  -7   30.40    6.20
   1 -14  -7   11.20    5.20
  -1 -14   7   20.60    6.40
  -1  14   7   13.60    7.10
   1  14  -7   10.70    4.20
   1  14  -7    7.90    6.40
   0 -14  -7   65.19   11.10
   0 -14  -7   61.49    5.10
   0 -14   7   67.69   11.90
   0  14   7   55.69    7.60
   0  14  -7   67.79   11.00
   0  14  -7   55.09    8.90
   0  14   7   68.29   13.50
   1 -14   7    7.10    4.10
  -1 -14  -7    2.10    3.60
  -1 -14  -7    1.50    2.70
   1  14   7    7.50    5.00
  -1  14  -7    2.50    3.60
  -1  14  -7   -0.80    2.80
   2 -14   7   12.20    4.80
  -2 -14  -7    2.60    3.30
  -2 -14  -7    6.10    4.10
  -2  14  -7    7.90    4.10
  -2  14  -7    5.70    3.10
   2  14   7    3.80    5.50
  -3 -14  -7    2.30    3.10
  -3 -14  -7    2.20    2.90
   3 -14   7    0.60    2.80
   3  14   7   11.00    7.40
  -3  14  -7    3.20    2.30
  -3  14  -7    0.20    2.80
  -4 -14  -7    0.60    2.80
  -4 -14  -7    6.80    3.30
  -4  14  -7   -2.10    3.50
  -4  14  -7    2.90    2.80
   4  14   7    2.60    7.80
   4 -15  -7   -1.10    5.20
  -4 -15   7   -1.90    2.10
   4  15  -7   -0.40    5.00
  -4  15   7   -1.90    3.40
   4  15  -7    2.10    3.00
  -3 -15   7    2.80    3.20
   3 -15  -7   -0.30    5.00
   3  15  -7    2.70    5.00
   3  15  -7    8.70    3.60
  -3  15   7   -2.80    2.90
   2 -15  -7   33.60    9.40
  -2 -15   7   31.00    7.80
   2  15  -7   50.09   10.50
  -2  15   7   14.90    7.50
   2  15  -7   15.40    4.40
  -1 -15   7    0.10    3.50
   1 -15  -7    1.60    3.80
   1  15  -7    8.80    4.20
   1  15  -7   -0.40    5.60
  -1  15   7   -2.90    3.70
   0 -15  -7   16.60    3.00
   0 -15  -7   13.30    6.00
   0 -15   7   21.30    6.80
   0  15  -7   17.80    5.30
   0  15   7   19.10    8.40
   0  15   7    3.10    3.80
   0  15  -7   11.50    5.50
  -1 -15  -7    3.60    2.30
   1 -15   7    2.20    3.50
  -1 -15  -7   -1.40    2.40
  -1  15  -7   -0.50    2.80
  -1  15  -7    0.80    2.30
   1  15   7   -6.00    4.10
   2 -15   7   22.60    6.90
  -2 -15  -7    9.00    4.20
  -2 -15  -7   19.20    4.20
   2  15   7   19.30    8.20
  -2  15  -7   15.70    6.30
  -2  15  -7   18.30    4.90
   3 -15   7    0.80    2.80
  -3 -15  -7   -1.90    2.20
  -3 -15  -7   -3.00    2.60
  -3  15  -7   10.30    5.10
  -3  15  -7    1.70    2.70
   3  15   7    7.00    6.40
  -4 -15  -7    0.40    2.80
  -4 -15  -7    1.90    4.30
   4 -15   7   -6.30    3.40
  -4  15  -7   -0.30    2.60
  -4  15  -7   -1.60    3.90
   4  15   7    0.90    6.70
   4 -16  -7   17.10    7.60
  -4 -16   7    9.10    5.20
  -4  16   7   10.50    5.50
   4  16  -7   14.30    5.10
   4  16  -7    5.10    7.60
  -3 -16   7   -4.90    3.10
   3 -16  -7   -2.20    3.20
   3  16  -7   -0.70    3.00
  -3  16   7    2.80    4.30
   2 -16  -7   23.10    8.60
  -2 -16   7   15.40    5.30
   2  16  -7   12.70    4.80
   2  16  -7   14.10    7.30
  -2  16   7   12.40    5.90
  -1 -16   7    4.30    3.30
   1 -16  -7    0.80    4.90
   1  16  -7    3.70    5.40
  -1  16   7    5.40    4.40
   1  16  -7    4.20    3.40
   0 -16  -7    4.80    1.90
   0 -16  -7    7.90    3.80
   0 -16   7   10.10    4.80
   0  16  -7    8.30    4.30
   0  16   7    6.90    5.90
   0  16  -7   10.50    5.10
  -1 -16  -7    3.60    2.40
   1 -16   7   -0.20    4.00
  -1 -16  -7    2.80    4.10
  -1  16  -7    6.10    4.40
  -1  16  -7    2.20    3.60
   1  16   7    3.20    6.10
   2 -16   7   13.30    6.60
  -2 -16  -7   10.10    4.40
  -2 -16  -7   24.30    5.40
  -2  16  -7   21.90    4.40
  -2  16  -7   13.60    5.20
   2  16   7   15.10    7.40
  -3 -16  -7    9.20    4.00
   3 -16   7   12.70    5.70
  -3  16  -7   11.00    3.50
   3  16   7    6.10    6.90
  -3  16  -7    8.30    5.50
   4 -17  -7    4.20    5.10
   4  17  -7   10.30    4.50
   4  17  -7    9.80    8.70
  -4  17   7   11.60    6.40
   3 -17  -7   20.70    8.60
  -3 -17   7   23.00    6.50
   3  17  -7    8.10    6.80
  -3  17   7   19.90    8.40
   3  17  -7   22.90    6.20
   2 -17  -7    5.10    4.90
  -2 -17   7    6.80    4.30
  -2  17   7   -0.60    4.70
   2  17  -7   -1.50    5.30
   2  17  -7    3.00    3.20
   1 -17  -7    9.90    4.90
  -1 -17   7    1.90    4.90
   1  17  -7    3.40    5.40
  -1  17   7   10.30    5.80
   1  17  -7    3.80    3.70
   0 -17  -7    0.80    1.50
   0 -17   7    6.90    4.30
   0 -17  -7   -1.90    3.80
   0  17   7   -4.20    2.50
   0  17  -7    5.20    3.60
   0  17   7    5.70    6.50
   0  17  -7    6.60    4.10
  -1 -17  -7    2.10    3.60
   1 -17   7    7.60    4.90
  -1 -17  -7    8.10    3.50
  -1  17  -7    6.80    4.50
   1  17   7   11.30    6.60
  -1  17  -7   10.40    4.00
   2 -17   7    0.00    3.80
  -2 -17  -7    0.60    3.70
  -2 -17  -7    2.00    2.80
  -2  17  -7    1.40    2.60
  -2  17  -7    7.70    3.80
   2  17   7   -3.70    5.90
  -3 -17  -7    1.70    3.20
  -3 -17  -7    7.80    4.90
   3 -17   7   18.50    6.90
   3  17   7    1.10    6.40
  -3  17  -7    0.50    2.70
  -3  17  -7    4.50    4.50
   3 -18  -7   11.00    6.70
  -3 -18   7   -1.70    3.80
  -3  18   7    0.20    3.10
   3  18  -7    4.20    3.30
   3  18  -7    1.10    6.70
  -2 -18   7   18.60    7.20
   2 -18  -7   13.20    6.60
   2  18  -7   23.40    8.10
  -2  18   7   22.20    8.10
   2  18  -7   22.00    6.30
   1 -18  -7    4.60    5.50
  -1 -18   7    4.00    4.30
  -1  18   7    3.60    6.40
   1  18  -7    5.00    5.90
   1  18  -7    3.90    3.90
   0 -18  -7    4.50    6.00
   0 -18   7    2.30    4.70
   0  18   7   10.50    6.30
   0  18  -7   17.20    6.40
   0  18  -7   13.30    5.80
  -1 -18  -7    7.00    3.10
   1 -18   7   13.10    6.60
  -1 -18  -7    1.00    4.10
  -1  18  -7    9.20    4.60
   1  18   7    8.70    6.70
  -1  18  -7    9.50    3.30
  -2 -18  -7    1.10    3.50
  -2 -18  -7   10.50    5.80
   2 -18   7   -4.70    3.70
   2  18   7   16.30    8.70
  -2  18  -7    6.10    3.30
  -2  18  -7   12.20    5.30
   3 -19  -7   -7.30    3.40
  -3 -19   7    3.00    4.90
  -3  19   7   -6.00    2.90
   3  19  -7    0.60    5.50
   3  19  -7    0.40    2.90
  -2 -19   7    7.10    5.70
   2 -19  -7   -0.30    4.50
  -2  19   7   13.10    5.60
   2  19  -7    2.10    4.30
   2  19  -7   14.20    7.10
  -1 -19   7    2.20    5.30
   1 -19  -7   -0.50    4.80
  -1  19   7    6.80    4.70
   1  19  -7    3.70    4.10
   1  19  -7   -2.30    4.30
   0 -19  -7   18.20    7.20
   0 -19   7    3.00    3.40
   0  19   7   24.70    8.80
   0  19  -7   15.50    5.00
   0  19  -7    8.00    4.30
  -1 -19  -7   -4.80    2.30
  -1 -19  -7    2.90    4.00
   1 -19   7   -8.80    2.80
   1  19   7    9.30    6.20
  -1  19  -7    1.40    2.80
  -1  19  -7    1.40    3.40
  -2 -19  -7   28.60    7.80
   2 -19   7   15.90    8.20
  -2 -19  -7   20.20    4.50
  -2  19  -7   21.90    4.80
  -2  19  -7   16.30    6.40
   2  19   7   29.40    9.60
   2 -20  -7    0.20    4.70
  -2 -20   7    9.60    5.90
   2  20  -7    1.50    3.20
   2  20  -7   -2.10    5.50
  -2  20   7   15.20    7.70
  -1 -20   7    3.50    4.30
   1 -20  -7    0.20    4.00
   1  20  -7    0.20    3.20
  -1  20   7    3.70    5.70
   1  20  -7   -3.50    4.20
   0 -20  -7    4.10    5.20
   0 -20   7    2.10    4.80
   0  20   7    2.80    4.90
   0  20  -7    5.00    3.00
   0  20  -7    5.80    3.80
   1 -20   7    0.30    2.30
  -1 -20  -7   -1.50    4.60
   1  20   7   -3.00    4.70
  -1  20  -7    4.00    4.60
  -1  20  -7    4.90    3.30
   6   0  -8    4.60    5.20
   6   0  -8    2.60    3.10
  -6   0   8    2.50    4.00
  -5   0   8   13.30    5.90
   5   0  -8   15.50    7.00
   5   0  -8   15.00    4.10
   4   0  -8    1.70    1.70
  -4   0   8    2.90    2.80
   4   0  -8    5.90    5.10
   4   0  -8    1.20    2.10
   3   0  -8    5.80    2.10
   3   0  -8    8.50    6.00
  -3   0   8    3.70    2.50
  -3   0   8    3.90    1.70
   2   0  -8   11.90    2.20
  -2   0   8   10.10    2.10
  -2   0   8   12.10    4.00
   2   0  -8   12.60    5.50
  -1   0   8  205.78    8.70
   1   0  -8  197.28    7.90
   1   0  -8  197.78   13.90
  -1   0   8  194.88   10.80
   0   0  -8  409.76   18.80
   0   0  -8  414.36   14.40
   0   0   8  401.86   14.50
   0   0   8  422.26   15.20
  -1   0  -8    7.30    1.90
  -1   0  -8    2.00    3.10
   1   0   8    9.80    3.30
   1   0   8    4.00    1.30
   2   0   8    2.80    3.20
   2   0   8   -0.40    0.50
  -2   0  -8    1.00    0.60
  -2   0  -8   -1.80    2.90
   3   0   8    5.20    3.70
  -3   0  -8    0.20    2.80
  -4   0  -8   36.70    8.90
   5   0   8   -3.00    2.90
  -5   0  -8    7.00    4.20
   6  -1  -8   23.50    5.50
   6  -1  -8   20.60    8.50
  -6  -1   8   13.50    5.30
  -6   1   8   13.80    6.10
   6   1  -8    7.40    3.50
   6   1  -8   23.10    8.60
  -5  -1   8   12.80    6.00
   5  -1  -8    6.80    5.80
   5  -1  -8   10.30    3.30
   5   1  -8   13.10    6.70
   5   1  -8   12.60    3.70
  -5   1   8    8.20    4.50
   4  -1  -8   98.99   13.80
  -4  -1   8   73.29   10.60
   4  -1  -8   68.59   11.90
  -4   1   8   79.19   11.20
  -4   1   8   69.79    5.80
   4   1  -8   76.99    6.80
   4   1  -8   71.69    5.20
   4   1  -8   56.09   10.10
   3  -1  -8  151.98    9.50
  -3  -1   8  138.39   11.10
   3  -1  -8  160.78   13.60
  -3   1   8  157.08    7.70
  -3   1   8  167.48   12.00
   3   1  -8  153.58   13.60
   3   1  -8  156.28    6.10
   3   1  -8  159.18    5.70
   2  -1  -8  100.29    5.90
   2  -1  -8   94.69   10.70
  -2  -1   8  113.49    9.20
  -2  -1   8  103.09    3.50
   2   1  -8  110.59    3.50
  -2   1   8  102.39    8.80
  -2   1   8  108.99    6.00
   2   1  -8  103.49   10.70
  -1  -1   8  584.84   15.30
  -1  -1   8  567.84   22.80
   1   1  -8  576.24   23.90
  -1   1   8  588.14   20.00
  -1   1   8  587.44   17.40
   1   1  -8  596.94   14.70
   0  -1  -8  100.69    6.80
   0  -1  -8  116.29   10.00
   0  -1   8  124.19    7.50
   0  -1   8  107.39    7.10
   0   1   8  105.89    7.50
   0   1   8  119.39    7.40
   0   1  -8   99.89    9.60
   0   1  -8  111.29    6.80
   1  -1   8   37.60    3.60
  -1  -1  -8   38.90    3.30
  -1  -1  -8   37.20    7.00
   1  -1   8   46.10    7.20
  -1   1  -8   35.30    7.20
   1   1   8   38.40    3.40
   1   1   8   47.60    7.30
  -2  -1  -8   10.40    4.40
   2  -1   8    9.40    1.60
   2  -1   8    2.20    3.20
   2   1   8   18.80    5.40
  -2   1  -8   13.00    2.10
  -2   1  -8    4.90    3.50
  -3  -1  -8    2.50    2.90
   3  -1   8    4.90    3.50
   3   1   8   12.00    6.10
  -3   1  -8    5.70    3.80
  -4   1  -8    0.50    2.60
   5  -1   8   -2.90    4.00
  -5  -1  -8    7.30    4.40
  -5   1  -8    0.30    2.40
   5   1   8    0.70    4.40
   6  -2  -8   -1.00    4.20
   6  -2  -8   -0.40    3.10
  -6  -2   8    0.70    3.40
  -6   2   8   -1.30    4.00
   6   2  -8   -1.70    2.30
   6   2  -8    9.70    6.90
  -5  -2   8   59.99   10.50
   5  -2  -8   72.39   13.20
   5   2  -8   60.69   20.40
  -5   2   8   48.40   10.40
   5   2  -8   56.99    5.70
  -4  -2   8    7.60    3.90
   4  -2  -8   20.30    7.30
   4   2  -8   14.40    3.10
  -4   2   8   16.20    4.80
   4   2  -8    8.90    2.20
   4   2  -8    9.60    6.50
  -4   2   8   23.40    4.60
   3  -2  -8   55.89    5.70
   3  -2  -8   71.09   11.00
  -3  -2   8   76.49   10.40
  -3   2   8   67.69    5.70
  -3   2   8   70.89    9.80
   3   2  -8   63.19   11.00
   2  -2  -8    8.70    5.10
  -2  -2   8   12.40    3.80
  -2   2   8    9.80    3.50
  -2   2   8   10.10    2.90
   2   2  -8   13.90    6.60
  -1  -2   8    9.90    2.20
  -1  -2   8   11.10    1.80
   1  -2  -8   11.00    5.30
   1  -2  -8   10.00    2.90
  -1  -2   8    8.90    3.60
  -1   2   8    7.60    4.00
  -1   2   8   11.70    3.40
   1   2  -8    3.10    4.30
   0  -2  -8   36.30    7.90
   0  -2   8   33.10    3.70
   0  -2   8   37.10    5.10
   0  -2   8   34.50    5.20
   0   2   8   43.70    6.80
   0   2  -8   37.80    7.90
   0   2   8   37.80    5.10
   1  -2   8  707.73   19.10
   1  -2   8  695.23   23.30
  -1  -2  -8  678.23   25.10
  -1  -2  -8  695.53   17.40
   1   2   8  690.73   17.60
  -1   2  -8  682.83   19.30
   1   2   8  696.93   24.20
  -1   2  -8  701.83   26.10
   2  -2   8   17.20    2.60
  -2  -2  -8   14.00    5.00
   2  -2   8   16.30    5.30
  -2   2  -8    8.30    4.70
  -2   2  -8   20.70    2.90
   2   2   8   15.50    5.00
   3  -2   8   46.00    9.20
  -3  -2  -8   43.20    8.80
  -3   2  -8   50.69    9.90
   3   2   8   41.40    9.00
   4  -2   8    8.70    6.70
  -4   2  -8   -0.10    3.70
  -5  -2  -8    4.40    4.70
   5  -2   8    5.00    4.90
  -5   2  -8    2.50    4.00
   5   2   8   12.10    5.60
   6  -3  -8    6.30    5.70
   6  -3  -8    3.00    3.50
   6   3  -8    4.80    3.00
   6   3  -8   11.50    7.00
  -6   3   8    5.70    3.90
  -5  -3   8   -0.60    3.30
   5  -3  -8    7.60    4.80
   5   3  -8    1.80    5.70
  -5   3   8    3.60    2.70
   5   3  -8    1.20    2.20
   5   3  -8    3.20    2.10
  -5   3   8   10.20    4.60
   4  -3  -8   54.89   10.10
  -4  -3   8   75.99   10.90
  -4   3   8   63.99    6.70
   4   3  -8   74.09    4.60
   4   3  -8   78.69   13.50
  -4   3   8   75.19   11.10
   4   3  -8   67.19    4.40
   3  -3  -8  235.48   13.50
   3  -3  -8  208.58   14.80
  -3  -3   8  201.38   13.60
   3   3  -8  229.48   16.90
  -3   3   8  237.68   14.60
  -3   3   8  210.68   10.90
   2  -3  -8  118.99    8.10
  -2  -3   8  136.99   10.00
   2  -3  -8  157.48   12.30
  -2   3   8  141.19    8.60
  -2   3   8  141.19   10.40
   2   3  -8  130.79   12.20
   1  -3  -8   56.99    8.80
  -1  -3   8   60.19    6.40
  -1  -3   8   58.39    3.60
   1  -3  -8   53.69    5.60
  -1  -3   8   56.29    3.30
   1   3  -8   60.39    9.60
  -1   3   8   60.69    6.40
  -1   3   8   46.20    7.80
   0  -3   8  229.08   10.40
   0  -3   8  233.98   11.30
   0  -3   8  234.58   10.00
   0   3   8  228.08   10.60
   0   3  -8  220.08   14.30
   0   3   8  239.38   12.50
   1  -3   8  104.59    6.70
  -1  -3  -8  100.49    9.20
   1  -3   8  102.79    8.40
  -1  -3  -8   93.29    5.50
  -1   3  -8   89.19    6.50
   1   3   8   92.59    8.70
  -1   3  -8   83.19    9.20
   1   3   8   97.09    5.70
   2  -3   8  177.98   13.00
  -2  -3  -8  176.18   12.60
   2  -3   8  185.88    8.00
  -2   3  -8  191.48   13.70
  -2   3  -8  166.38    9.50
   2   3   8  149.88   12.40
   3  -3   8   22.70    2.20
   3  -3   8   23.60    2.20
  -3  -3  -8   25.50    6.90
   3  -3   8   22.30    7.30
   3   3   8   19.50    6.60
  -3   3  -8   19.70    6.20
  -4  -3  -8   -2.00    2.70
   4  -3   8    2.80    4.20
  -4   3  -8    1.40    2.90
   4   3   8   -1.70    2.80
  -5  -3  -8    3.90    3.40
   5  -3   8   -1.80    3.30
   5   3   8    1.40    4.40
  -5   3  -8   -1.20    3.40
   6  -4  -8    8.30    4.10
   6  -4  -8   14.10    6.70
  -6  -4   8   21.50    6.90
  -6   4   8    8.60    4.60
   6   4  -8    3.70    3.30
   6   4  -8   16.70    7.80
  -5  -4   8   11.90    4.10
   5  -4  -8   -0.60    3.10
  -5   4   8    1.50    2.90
   5   4  -8   -2.10    4.30
   5   4  -8   -1.30    2.30
   5   4  -8    4.90    2.10
  -5   4   8   -0.70    2.50
  -4  -4   8  183.08   14.00
   4  -4  -8  210.18   16.10
   4   4  -8  190.58    7.00
  -4   4   8  187.98   11.70
  -4   4   8  206.08   15.00
   4   4  -8  183.18   17.30
   4   4  -8  185.68    6.60
   3  -4  -8   58.79   10.30
  -3  -4   8   59.09    9.30
  -3   4   8   59.79    9.90
  -3   4   8   55.09    6.30
   3   4  -8   69.39   11.70
  -2  -4   8  267.77   14.70
   2   4  -8  280.07   17.90
  -2   4   8  269.97   14.70
  -2   4   8  272.57   13.00
  -1  -4   8   20.80    2.70
  -1  -4   8   18.40    4.60
   1  -4  -8   24.10    6.00
  -1  -4   8   20.60    2.40
   1   4  -8   10.00    6.20
  -1   4   8   21.00    4.70
  -1   4   8   23.80    5.30
   0  -4   8   58.89    6.10
   0  -4   8   69.39    5.60
   0  -4  -8   47.80    8.00
   0  -4   8   74.09    5.50
   0   4   8   74.59    6.20
   0   4  -8   68.19   10.20
  -1  -4  -8   29.90    4.30
  -1  -4  -8   30.90    6.80
   1  -4   8   23.90    4.10
   1  -4   8   27.00    5.20
  -1   4  -8   26.90    4.70
  -1   4  -8   29.20    7.40
   1   4   8   31.10    7.00
   2  -4   8  113.79    6.90
   2  -4   8  117.39   10.60
  -2  -4  -8  112.89    4.10
  -2  -4  -8  121.19   10.70
  -2  -4  -8  114.79    4.40
  -2   4  -8  118.59    7.40
   2   4   8  104.59   10.60
  -2   4  -8  123.09   11.40
   3  -4   8    4.10    1.90
   3  -4   8    9.00    4.40
   3  -4   8    9.10    3.10
  -3  -4  -8    3.30    3.30
  -3   4  -8    4.30    3.20
   3   4   8   14.60    5.50
   4  -4   8    9.00    1.40
   4  -4   8   12.50    1.90
   4  -4   8    0.30    3.60
  -4  -4  -8   12.80    5.10
  -4   4  -8   13.80    6.00
   4   4   8   13.10    5.60
   5  -4   8    1.70    4.70
  -5  -4  -8    5.50    4.50
  -5   4  -8    0.60    3.50
   5   4   8    0.00    5.50
  -6  -5   8   13.90    5.20
   6  -5  -8   26.50    8.10
   6   5  -8   18.00    5.70
   6   5  -8   16.20    8.40
  -6   5   8   17.00    6.00
  -6   5   8   33.60    7.60
  -5  -5   8    5.90    4.00
   5  -5  -8   -2.80    3.70
  -5   5   8    7.50    3.90
   5   5  -8   -2.20    2.20
   5   5  -8    8.10    6.80
   5   5  -8    7.40    2.20
  -5   5   8    2.70    3.10
  -4  -5   8  174.38   13.80
   4  -5  -8  226.08   16.20
   4   5  -8  212.68   17.70
  -4   5   8  206.28   15.60
   4   5  -8  187.08    6.00
  -4   5   8  193.78   12.60
   4   5  -8  196.08    6.50
  -3  -5   8   39.30    7.90
   3  -5  -8   40.40    8.50
  -3   5   8   45.10    7.40
  -3   5   8   53.19    9.30
   3   5  -8   38.80   10.30
   2  -5  -8  613.34   23.60
  -2  -5   8  630.64   24.10
   2   5  -8  565.94   26.00
  -2   5   8  593.54   23.40
  -2   5   8  596.44   21.40
  -1  -5   8    4.30    1.50
  -1  -5   8    4.40    1.60
  -1  -5   8    4.80    3.20
   1  -5  -8    2.90    3.70
   1   5  -8    0.30    4.40
  -1   5   8    0.20    2.10
  -1   5   8    2.00    3.30
   0  -5   8   61.79    5.60
   0  -5  -8   72.09    7.70
   0  -5   8   73.69    5.70
   0  -5   8   59.69    8.70
   0   5   8   68.99    7.60
   0   5   8   63.99    6.10
   0   5  -8   67.09   10.00
  -1  -5  -8  118.79    6.70
   1  -5   8  113.09    8.90
   1  -5   8  112.09    7.80
  -1  -5  -8  119.89    7.50
  -1  -5  -8  131.29   10.20
   1   5   8  118.59   10.50
  -1   5  -8   93.59   10.00
   2  -5   8   18.30    3.90
   2  -5   8   21.80    5.90
  -2  -5  -8   17.40    5.20
  -2  -5  -8   22.00    2.50
  -2  -5  -8   20.70    2.20
   2   5   8   25.90    6.80
  -2   5  -8   27.00    4.80
  -2   5  -8   26.90    7.00
   3  -5   8    9.30    2.70
   3  -5   8   12.80    3.20
  -3  -5  -8    1.90    3.50
   3  -5   8    1.70    4.00
  -3   5  -8   12.30    5.60
   3   5   8   17.30    6.70
  -4  -5  -8    4.50    3.30
   4  -5   8    3.70    3.30
   4  -5   8    4.40    2.10
  -4   5  -8   13.00    4.90
   4   5   8   -0.60    3.70
  -5  -5  -8    4.10    3.40
   5  -5   8   10.00    5.60
   5   5   8    5.80    5.60
  -5   5  -8   17.10    6.70
   6  -6  -8    4.70    6.00
  -6  -6   8    0.10    3.70
   6   6  -8    5.20    6.10
  -6   6   8   -0.30    3.20
  -6   6   8   -1.90    2.90
   5  -6  -8    9.70    6.00
   5   6  -8    7.50    6.60
  -5   6   8    5.00    3.40
   5   6  -8    2.90    1.80
  -5   6   8    2.40    3.30
   5   6  -8    2.70    2.80
  -4  -6   8    2.30    3.00
   4  -6  -8   10.30    5.40
  -4   6   8    7.90    3.90
   4   6  -8    7.00    1.70
   4   6  -8    8.60    1.20
   4   6  -8    3.20    7.00
  -4   6   8    2.70    4.20
  -3  -6   8   88.59   12.20
   3  -6  -8   66.39   10.20
  -3   6   8   70.39    9.40
  -3   6   8   61.99   10.00
   3   6  -8   53.89   10.60
   2  -6  -8   42.00    7.60
  -2  -6   8   31.30    6.30
  -2   6   8   48.60    8.60
   2   6  -8   27.50    8.30
  -2   6   8   37.70    7.20
  -1  -6   8  388.96   17.90
  -1  -6   8  359.96   11.70
   1  -6  -8  364.26   16.30
  -1   6   8  374.26   17.20
   1   6  -8  383.56   11.40
  -1   6   8  372.16   17.70
   1   6  -8  425.36   21.60
   0  -6   8    6.20    3.20
   0  -6   8    6.30    2.60
   0  -6  -8   12.50    4.30
   0   6  -8    9.20    3.00
   0   6   8   12.60    5.10
   0   6   8   12.40    4.10
   0   6  -8    9.90    5.50
  -1  -6  -8  203.08    9.70
  -1  -6  -8  227.48   13.10
  -1  -6  -8  200.38   10.50
  -1   6  -8  221.98   14.50
  -1   6  -8  207.38   12.00
   1   6   8  207.08   14.50
   2  -6   8   -1.70    1.70
  -2  -6  -8    0.50    1.20
  -2  -6  -8   -0.40    1.10
   2  -6   8    2.60    3.30
  -2  -6  -8    0.00    2.00
  -2   6  -8   -0.80    3.50
   2   6   8    6.90    5.10
   3  -6   8   25.80    8.00
  -3  -6  -8   51.19    9.60
   3  -6   8   44.40    6.00
   3   6   8   39.30    9.40
  -3   6  -8   32.60    7.60
   4  -6   8    3.30    2.20
   4  -6   8    2.00    4.10
  -4  -6  -8    2.00    3.40
   4  -6   8    4.30    2.60
   4   6   8    9.60    6.40
  -4   6  -8   -0.50    2.50
   5  -6   8   14.80    7.60
   5  -6   8   12.80    2.70
  -5  -6  -8   21.10    7.00
  -5   6  -8   22.00    7.00
   5   6   8   12.30    7.60
  -6  -7   8    7.40    3.30
   6  -7  -8    3.00    4.60
  -6   7   8    6.50    5.40
   6   7  -8    7.60    6.30
  -6   7   8    3.80    3.50
   6   7  -8    9.30    3.90
   5  -7  -8   30.20    8.00
  -5  -7   8   22.10    6.40
   5   7  -8   37.40   12.30
   5   7  -8   24.20    4.10
  -5   7   8   35.30    7.10
  -5   7   8   36.10    9.50
  -4  -7   8   -2.70    2.10
   4  -7  -8   -2.10    3.90
   4   7  -8    1.10    1.10
  -4   7   8   -2.60    3.00
   4   7  -8   -4.60    4.20
   4   7  -8    1.00    0.90
  -4   7   8    2.60    3.00
   3  -7  -8  122.69   11.60
  -3  -7   8  137.29   12.20
  -3   7   8  120.79   11.60
   3   7  -8  134.69   14.20
  -3   7   8  138.39   11.30
   2  -7  -8   23.30    5.80
  -2  -7   8   26.70    6.20
  -2  -7   8   28.50    1.90
   2   7  -8   42.90   10.40
  -2   7   8   33.60    7.70
   2   7  -8   32.00    1.90
  -2   7   8   33.90    7.50
  -1  -7   8  253.37   14.60
  -1  -7   8  239.38   11.10
   1  -7  -8  264.27   13.30
   1   7  -8  248.08    9.40
   1   7  -8  231.08   16.70
  -1   7   8  257.97   15.50
  -1   7   8  247.48   14.10
   0  -7   8   27.00    5.90
   0  -7  -8   35.50    6.10
   0  -7  -8   47.40    7.10
   0   7  -8   28.20    4.90
   0   7   8   45.90    8.90
   0   7  -8   34.30    8.10
  -1  -7  -8   62.89    8.60
  -1  -7  -8   58.79    6.30
   1  -7   8   63.39    8.40
  -1   7  -8   50.69    9.40
  -1   7  -8   61.69    8.40
   1   7   8   48.30    9.90
  -2  -7  -8    8.30    1.80
  -2  -7  -8    5.20    3.70
   2  -7   8    7.20    3.00
  -2  -7  -8    5.30    2.30
  -2   7  -8   10.50    4.90
  -2   7  -8    9.70    3.80
   2   7   8    9.70    6.00
   3  -7   8   15.00    6.20
  -3  -7  -8   18.30    6.00
   3  -7   8   14.10    6.20
  -3   7  -8   13.80    5.30
   3   7   8    4.60    4.80
   4  -7   8    2.10    2.20
  -4  -7  -8    8.50    4.10
   4  -7   8    5.70    3.40
  -4   7  -8    3.70    3.20
   4   7   8   15.70    7.40
  -5  -7  -8   13.40    6.20
   5  -7   8   13.70    6.70
   5  -7   8   12.60    2.80
  -5   7  -8   20.60    6.50
   5   7   8    7.80    6.90
   6  -8  -8    4.80    5.30
  -6  -8   8   13.70    5.90
  -6   8   8    6.70    3.40
   6   8  -8   -3.40    3.10
  -6   8   8   10.60    6.70
   6   8  -8   -0.20    7.00
  -5  -8   8    8.20    4.00
   5   8  -8    6.70    2.80
  -5   8   8    6.00    3.30
   5   8  -8    2.80    7.50
  -5   8   8    8.10    3.80
   4  -8  -8    1.00    4.20
  -4  -8   8    2.70    3.50
   4   8  -8   -2.50    4.10
  -4   8   8    4.00    3.50
   4   8  -8    1.20    1.30
   4   8  -8    1.70    1.10
  -4   8   8    6.90    4.00
  -3  -8   8   69.09   10.80
   3  -8  -8   69.69   10.50
   3   8  -8   74.19   13.70
  -3   8   8   70.19   10.70
  -3   8   8   51.49    9.60
   2  -8  -8   -1.50    3.60
  -2  -8   8    1.10    1.40
  -2  -8   8    0.50    2.40
  -2   8   8    1.10    3.70
   2   8  -8    3.10    1.40
  -2   8   8    1.70    3.90
   2   8  -8    6.90    6.30
   1  -8  -8   13.90    4.50
  -1  -8   8   18.50    5.30
  -1  -8   8   31.50    4.70
   1  -8  -8   25.50    5.30
  -1   8   8   21.80    6.30
   1   8  -8   26.00    4.10
  -1   8   8   18.80    4.60
   1   8  -8   39.70    9.10
   0  -8  -8  157.68   10.10
   0  -8   8  181.88   12.40
   0  -8  -8  160.68   11.50
   0   8  -8  173.58   10.00
   0   8  -8  169.48   13.90
   0   8   8  154.38   12.90
  -1  -8  -8   19.70    4.80
  -1  -8  -8   22.10    5.30
   1  -8   8   12.70    4.60
  -1   8  -8   13.00    5.10
   1   8   8   16.50    6.70
  -1   8  -8   14.40    4.80
  -2  -8  -8   19.90    5.70
  -2  -8  -8   10.60    3.20
   2  -8   8   13.30    4.80
  -2  -8  -8    9.00    2.90
  -2   8  -8   23.10    6.10
   2   8   8   15.20    7.40
  -2   8  -8   14.20    5.80
   3  -8   8    8.10    2.50
  -3  -8  -8   10.40    4.60
  -3  -8  -8   12.10    2.30
  -3  -8  -8   13.70    2.10
   3   8   8    5.10    5.60
  -3   8  -8   12.80    6.10
  -3   8  -8   15.50    5.10
  -4  -8  -8   33.50    8.20
   4  -8   8   28.30    8.80
   4  -8   8   27.30    5.50
   4   8   8   24.70    7.90
  -4   8  -8   35.50    7.80
   5  -8   8    2.30    4.30
   5  -8   8   -2.20    2.40
  -5  -8  -8    2.70    4.50
   5   8   8   -4.30    5.10
  -5   8  -8   -2.30    2.10
   6  -9  -8   -3.40    6.20
   6  -9  -8    0.70    4.50
  -6  -9   8   -6.90    3.00
   6   9  -8    7.60    8.60
  -6   9   8    2.00    3.70
   6   9  -8    0.40    3.10
  -5  -9   8    1.40    3.40
   5  -9  -8    4.80    5.00
   5   9  -8   -1.10    2.10
  -5   9   8    0.30    3.40
   5   9  -8    2.20    2.20
   5   9  -8   -5.90    4.70
  -5   9   8   -3.50    3.80
   4  -9  -8   28.20    6.80
  -4  -9   8   20.70    6.30
   4   9  -8   28.10    3.00
  -4   9   8   26.00    6.90
   4   9  -8   26.90    2.50
   4   9  -8   30.50   11.10
  -4   9   8   27.40    9.90
  -3  -9   8   85.09    4.10
  -3  -9   8   98.09   11.00
   3  -9  -8   80.39    9.00
   3   9  -8   78.69    4.20
   3   9  -8  113.19   16.70
  -3   9   8   99.89   11.30
  -3   9   8   95.89   10.70
   2  -9  -8   47.50    9.10
   2  -9  -8   60.89    8.00
  -2  -9   8   57.39    9.70
  -2  -9   8   49.99    4.60
  -2   9   8   53.59    9.10
   2   9  -8   67.89   12.30
   2   9  -8   53.99    4.20
  -2   9   8   68.09   10.20
   1  -9  -8    0.50    2.50
  -1  -9   8    4.70    2.90
  -1  -9   8    3.70    2.90
   1  -9  -8    5.80    3.10
  -1   9   8   10.60    5.70
   1   9  -8    7.40    2.50
  -1   9   8    5.90    3.50
   1   9  -8    5.40    5.70
   0  -9  -8   43.20    7.50
   0  -9   8   42.60    7.70
   0  -9  -8   53.69    7.20
   0   9  -8   45.80    6.40
   0   9  -8   35.40    8.90
   0   9   8   48.90    9.70
  -1  -9  -8   46.00    7.60
   1  -9   8   40.80    7.20
  -1  -9  -8   32.60    6.00
   1   9   8   37.30    9.00
  -1   9  -8   40.60    7.20
  -1   9  -8   42.80    8.60
   2  -9   8   68.09    9.40
  -2  -9  -8   68.49   10.00
  -2  -9  -8   68.99    6.80
  -2   9  -8   66.19   10.40
  -2   9  -8   91.39   12.40
   2   9   8   56.79   10.70
  -3  -9  -8    2.30    2.60
  -3  -9  -8    3.60    1.70
   3  -9   8    7.40    3.70
  -3  -9  -8    4.40    3.70
   3   9   8   12.60    6.80
  -3   9  -8    8.20    4.10
  -3   9  -8    3.60    4.20
   4  -9   8   22.00    5.40
   4  -9   8   28.10    7.50
  -4  -9  -8   21.40    6.90
   4   9   8   32.30   11.20
  -4   9  -8   25.60    6.40
   5  -9   8   -4.10    3.00
   5  -9   8   -0.80    3.00
  -5  -9  -8    0.30    3.00
  -5   9  -8    3.00    3.40
   5 -10  -8    8.50    4.60
   5 -10  -8   10.40    5.80
  -5 -10   8   12.70    5.70
   5  10  -8   19.70    8.60
  -5  10   8    2.20    5.90
   5  10  -8   13.20    3.10
   4 -10  -8   20.60    7.30
   4 -10  -8   14.60    6.00
   4  10  -8   15.60    2.80
  -4  10   8   17.80    5.40
   4  10  -8   16.50    7.10
   4  10  -8   16.50    2.20
   3 -10  -8  240.58   14.10
   3 -10  -8  244.98   18.10
  -3 -10   8  232.38   16.80
  -3 -10   8  265.27    9.20
   3  10  -8  255.27    9.20
  -3  10   8  247.68   16.90
   3  10  -8  250.57   19.70
  -2 -10   8   49.70    9.30
  -2 -10   8   51.79    6.40
   2 -10  -8   38.40    4.40
   2 -10  -8   43.10    9.50
   2 -10  -8   42.30    6.50
   2  10  -8   47.00    4.40
   2  10  -8   41.30   10.60
  -2  10   8   55.59    9.60
  -1 -10   8   24.10    6.30
   1 -10  -8    6.10    4.20
   1 -10  -8   18.70    4.20
   1  10  -8   17.70    3.80
  -1  10   8    9.20    4.20
   1  10  -8   25.90    9.20
  -1  10   8   14.80    4.50
   0 -10   8   12.70    4.20
   0 -10  -8    5.90    3.00
   0 -10  -8    6.50    3.40
   0  10   8    8.50    6.20
   0  10  -8   10.30    6.70
   0  10  -8   14.90    3.90
   1 -10   8  110.79   10.40
  -1 -10  -8  109.69    9.90
  -1 -10  -8  107.89    8.80
   1  10   8  104.99   15.00
  -1  10  -8   95.69   10.80
  -1  10  -8  124.79   10.20
  -2 -10  -8    8.60    3.60
  -2 -10  -8    3.00    3.50
   2 -10   8    7.20    3.80
  -2  10  -8    3.20    3.90
  -2  10  -8    0.80    2.60
   2  10   8    7.60    5.60
  -3 -10  -8   43.20    5.40
   3 -10   8   36.20    6.80
  -3 -10  -8   52.59    9.50
  -3 -10  -8   39.10    5.50
  -3  10  -8   50.29    8.50
   3  10   8   80.19   14.30
  -4 -10  -8    3.50    3.50
   4 -10   8   -0.30    4.30
   4 -10   8   -4.60    3.40
   4  10   8   11.40    6.50
  -4  10  -8   11.80    5.80
  -4  10  -8    8.10    3.80
   5 -10   8   13.50    4.40
  -5 -10  -8    4.50    5.30
   5 -10   8    0.90    4.00
   5  10   8   -5.00    5.40
  -5  10  -8    3.10    2.80
   5 -11  -8    0.70    4.30
   5 -11  -8    1.20    3.90
  -5 -11   8   11.90    4.40
  -5  11   8    3.40    2.90
   5  11  -8    3.80    2.40
   5  11  -8    8.50    7.10
  -4 -11   8    1.00    3.60
   4 -11  -8   -6.40    3.30
   4 -11  -8   10.10    4.90
  -4  11   8    3.40    3.90
   4  11  -8    2.20    2.00
   4  11  -8   -0.80    1.70
   4  11  -8   -9.20    3.40
   3 -11  -8   92.39    6.50
  -3 -11   8  102.59   11.50
   3 -11  -8  110.89    9.00
  -3 -11   8  102.79    8.10
   3 -11  -8  107.69   12.40
   3  11  -8   89.49    6.10
   3  11  -8   96.79   15.50
  -3  11   8   99.89   11.10
  -2 -11   8   17.00    4.70
   2 -11  -8   24.60    4.20
  -2 -11   8   24.70    7.00
   2 -11  -8   32.70    5.10
   2 -11  -8   41.80    9.70
   2  11  -8   14.90    8.00
   2  11  -8   26.20    4.60
  -2  11   8   26.80    7.70
  -1 -11   8   23.60    6.40
   1 -11  -8   20.90    6.70
   1 -11  -8   25.70    4.20
   1  11  -8   13.20    3.70
   1  11  -8   13.20    7.10
  -1  11   8   21.30    4.60
  -1  11   8   12.20    6.90
   0 -11   8   13.80    5.00
   0 -11  -8   18.50    4.30
   0 -11  -8   22.10    5.90
   0  11  -8   14.60    4.70
   0  11   8   12.30    7.00
   0  11  -8   10.00    6.70
   1 -11   8   31.60    7.10
  -1 -11  -8   41.90    8.00
  -1 -11  -8   36.20    6.60
  -1  11  -8   39.00    7.70
   1  11   8   32.40    9.10
  -1  11  -8   32.10    7.70
   2 -11   8   12.80    5.00
  -2 -11  -8   10.30    4.20
  -2 -11  -8   17.10    4.70
  -2  11  -8   -0.50    3.40
   2  11   8   21.60    8.70
  -2  11  -8    9.00    4.50
  -3 -11  -8   20.10    4.00
  -3 -11  -8   11.40    4.90
   3 -11   8   32.20    7.70
   3  11   8    7.50    7.40
  -3  11  -8    9.50    4.40
  -3  11  -8   14.20    5.00
  -4 -11  -8    0.70    3.80
  -4 -11  -8    0.10    1.40
   4 -11   8   -1.40    2.50
  -4  11  -8    2.70    3.90
  -4  11  -8    1.90    3.00
   4  11   8    3.70    6.30
  -5 -12   8    1.90    3.90
   5 -12  -8   -9.80    3.50
   5 -12  -8    1.20    5.10
   5  12  -8   -5.00    5.60
   5  12  -8    2.50    2.60
  -5  12   8   -0.10    3.30
   4 -12  -8   16.00    7.10
  -4 -12   8   26.80    7.80
  -4 -12   8   26.80    4.50
   4  12  -8   30.20    4.70
   4  12  -8   28.90    9.10
   3 -12  -8    8.30    2.30
  -3 -12   8    5.60    3.90
  -3 -12   8    7.90    3.10
   3 -12  -8    2.40    6.90
   3 -12  -8   11.10    3.80
   3  12  -8   11.30    7.20
   3  12  -8    8.30    2.80
  -2 -12   8    3.40    4.30
   2 -12  -8    2.60    5.20
   2 -12  -8    3.40    2.00
  -2  12   8    8.90    6.00
   2  12  -8    1.00    5.70
   2  12  -8    0.00    1.80
   1 -12  -8   12.00    2.80
   1 -12  -8    7.80    4.60
  -1 -12   8    7.40    3.70
  -1  12   8   10.00    3.70
   1  12  -8   12.40    4.00
  -1  12   8   10.70    6.70
   1  12  -8   21.60    7.80
   0 -12  -8   53.29    5.30
   0 -12   8   51.89    9.10
   0 -12  -8   47.10    9.20
   0  12  -8   56.99    8.90
   0  12   8   47.40   11.30
   0  12  -8   57.09   10.40
  -1 -12  -8   58.69    8.20
  -1 -12  -8   53.79    9.10
   1 -12   8   56.09   10.00
  -1  12  -8   47.60    8.60
   1  12   8   47.90   10.60
  -1  12  -8   65.79   10.60
  -2 -12  -8   17.20    4.90
   2 -12   8   10.40    4.50
  -2 -12  -8   11.30    3.80
  -2  12  -8   13.20    4.90
   2  12   8    8.30    5.50
  -2  12  -8   12.40    5.60
  -3 -12  -8    6.60    4.60
  -3 -12  -8   -3.20    2.10
   3 -12   8    4.50    4.10
  -3  12  -8    5.30    2.90
   3  12   8    1.10    6.60
  -3  12  -8    6.00    4.10
   4 -12   8   -1.20    3.00
  -4 -12  -8    9.40    5.00
  -4 -12  -8    7.70    2.60
   4  12   8    5.10    6.30
  -4  12  -8    8.80    5.00
  -4  12  -8    8.60    4.00
   5 -13  -8    2.70    5.40
   5 -13  -8    3.10    4.80
   5  13  -8    4.50    2.90
   5  13  -8   11.20    8.60
  -4 -13   8   42.80    9.30
   4 -13  -8   37.20    9.90
   4 -13  -8   32.10    6.00
   4  13  -8   50.39   13.20
   4  13  -8   43.60    5.00
  -4  13   8   30.40    8.80
   3 -13  -8    5.20    5.00
  -3 -13   8    1.80    3.20
   3 -13  -8    3.10    1.30
   3 -13  -8    5.40    2.10
   3  13  -8    7.90    2.90
  -3  13   8   13.90    5.50
   3  13  -8    0.60    5.80
   2 -13  -8   59.29    3.70
  -2 -13   8   64.99   11.30
   2 -13  -8   53.89   10.20
   2 -13  -8   71.59    3.90
  -2  13   8   64.69   12.40
   2  13  -8   66.39   12.50
   2  13  -8   90.39   14.90
   1 -13  -8    2.90    1.40
   1 -13  -8    6.10    4.30
  -1 -13   8    2.40    3.00
   1  13  -8   -1.20    4.40
  -1  13   8    5.40    6.30
   1  13  -8    4.00    2.70
   0 -13   8   84.49   12.90
   0 -13  -8   85.49    6.60
   0 -13  -8   77.29   11.50
   0  13   8   95.29   15.30
   0  13  -8   78.79   11.60
   0  13  -8   85.09    8.80
  -1 -13  -8    5.30    4.20
  -1 -13  -8    6.00    3.00
   1 -13   8   -1.00    3.00
  -1  13  -8    2.00    3.30
  -1  13  -8    2.10    2.30
   1  13   8    5.30    6.30
   2 -13   8    5.10    3.80
  -2 -13  -8    3.50    3.10
  -2 -13  -8   -0.90    2.00
  -2  13  -8    2.20    2.90
   2  13   8   -6.90    4.20
  -2  13  -8    5.40    4.00
  -3 -13  -8    3.70    2.90
  -3 -13  -8    0.90    3.10
   3 -13   8   -3.00    3.40
  -3  13  -8    2.50    3.80
   3  13   8   -2.60    4.50
  -3  13  -8    1.10    2.20
   4 -13   8    3.50    3.90
  -4 -13  -8    3.40    4.20
  -4  13  -8   -2.30    4.10
   4  13   8  -10.90    4.50
  -4  13  -8    3.80    3.30
   5 -14  -8   -2.30    4.80
  -5 -14   8    4.30    4.50
  -5  14   8   33.00    8.50
   5  14  -8   -0.60    6.90
  -4 -14   8    0.00    4.00
   4 -14  -8   -4.00    2.10
  -4  14   8   -2.40    3.90
   4  14  -8   -8.70    3.70
   4  14  -8    1.10    3.20
   3 -14  -8    5.20    6.00
  -3 -14   8    5.10    3.90
   3  14  -8   -1.40    6.10
  -3  14   8    9.70    5.30
   3  14  -8    3.30    2.80
   2 -14  -8    3.10    5.20
  -2 -14   8    9.80    5.20
  -2  14   8   21.10    6.80
   2  14  -8    8.40    3.00
   2  14  -8    4.50    7.10
   1 -14  -8   11.80    6.00
  -1 -14   8    6.40    4.00
   1 -14  -8   11.90    2.30
  -1  14   8    6.10    2.10
   1  14  -8    9.00    3.90
   1  14  -8    7.30    5.90
  -1  14   8   10.20    6.10
   0 -14   8   28.50    8.10
   0 -14  -8   12.40    5.00
   0 -14  -8   23.90    4.30
   0  14   8   23.30    8.30
   0  14  -8   20.40    6.40
   0  14  -8   21.30    6.20
   1 -14   8   10.50    5.50
  -1 -14  -8   13.20    4.30
  -1 -14  -8    7.10    4.20
  -1  14  -8   14.60    5.20
   1  14   8    8.80    7.10
  -1  14  -8   13.80    4.80
  -2 -14  -8    3.30    3.90
   2 -14   8   12.00    5.20
  -2 -14  -8    9.40    4.10
   2  14   8   10.90    6.20
  -2  14  -8    7.60    3.10
   3 -14   8    2.40    3.90
  -3 -14  -8   15.50    4.80
  -3  14  -8   11.90    4.80
  -3  14  -8    8.20    4.70
   3  14   8   10.70    8.10
  -4 -14  -8   -1.60    2.30
  -4 -14  -8    0.90    4.10
   4 -14   8   -4.60    4.50
  -4  14  -8    3.70    3.10
  -4  14  -8   -2.70    2.90
   4  14   8   -3.90    5.60
   4 -15  -8    2.70    5.30
  -4 -15   8   -4.00    2.70
   4  15  -8    0.90    3.00
   4  15  -8    2.80    5.30
  -4  15   8    4.50    4.00
  -3 -15   8   19.10    7.00
   3 -15  -8   14.70    7.10
   3  15  -8   14.10    3.80
   3  15  -8   10.90    9.50
  -3  15   8   11.10    6.70
   2 -15  -8    4.00    4.80
  -2 -15   8    1.80    3.60
  -2  15   8   14.10    6.20
   2  15  -8    3.90    3.60
   2  15  -8   12.30    6.10
  -1 -15   8    7.00    4.10
   1 -15  -8    7.00    1.30
   1 -15  -8   -3.30    4.00
   1  15  -8    5.50    3.10
   1  15  -8    7.10    7.00
  -1  15   8    1.40    5.10
   0 -15  -8    1.10    2.10
   0 -15  -8   -1.50    3.20
   0  15   8    1.60    3.70
   0  15  -8   -2.00    3.10
   0  15  -8   -3.60    3.50
   1 -15   8   -4.40    2.80
  -1 -15  -8    4.40    3.80
  -1 -15  -8    2.80    3.00
  -1  15  -8   14.70    6.30
   1  15   8   12.30    8.40
  -1  15  -8   -0.40    3.00
  -2 -15  -8    2.80    3.60
   2 -15   8    9.00    6.50
  -2 -15  -8    6.70    3.60
  -2  15  -8    8.70    3.50
  -2  15  -8    5.40    3.50
   2  15   8    0.90    5.20
   3 -15   8    7.10    5.10
  -3 -15  -8   19.30    5.80
  -3 -15  -8    4.40    3.20
  -3  15  -8   14.20    4.30
  -3  15  -8    9.30    5.70
   3  15   8    9.90    6.80
   4 -16  -8   12.10    5.90
  -4 -16   8    2.40    2.70
   4  16  -8   14.40    4.40
   4  16  -8   -2.60    6.60
  -4  16   8   18.80    7.10
  -3 -16   8   13.60    5.40
   3 -16  -8    5.30    5.70
   3  16  -8   -2.30    6.90
  -3  16   8   26.70    8.60
   3  16  -8    8.30    3.50
   2 -16  -8   11.10    7.10
  -2 -16   8   12.70    6.40
  -2  16   8    5.50    5.20
   2  16  -8   23.90    5.90
   2  16  -8   30.20    9.80
  -1 -16   8    6.70    3.80
   1 -16  -8    3.20    3.90
   1  16  -8    1.40    3.00
  -1  16   8    1.20    4.90
   1  16  -8    5.60    5.90
   0 -16  -8    1.70    1.60
   0 -16   8    9.60    5.10
   0 -16  -8    5.20    4.90
   0  16  -8    5.40    4.20
   0  16   8    1.10    5.10
   0  16  -8    6.10    3.70
   0  16   8   -7.10    3.20
  -1 -16  -8    4.70    4.10
   1 -16   8    1.50    4.00
  -1 -16  -8    8.70    3.50
  -1  16  -8   11.20    5.20
  -1  16  -8    4.70    3.80
   1  16   8    0.80    5.60
  -2 -16  -8   18.20    5.40
   2 -16   8   29.80    8.30
  -2 -16  -8   18.50    5.60
  -2  16  -8   15.30    5.60
  -2  16  -8   21.50    5.40
   2  16   8   17.00    8.30
   3 -16   8   -4.90    3.00
  -3 -16  -8    3.60    3.60
  -3 -16  -8   10.70    4.20
  -3  16  -8    0.80    4.90
   3  16   8    2.60    6.20
  -3  16  -8    3.50    2.40
   3 -17  -8    0.00    3.40
  -3 -17   8    6.30    5.20
   3  17  -8    7.00    5.90
   3  17  -8   -0.50    2.80
  -3  17   8    4.40    4.40
  -2 -17   8   -0.10    4.30
   2 -17  -8    6.40    4.60
  -2  17   8    5.60    6.20
   2  17  -8    7.70    4.20
   2  17  -8    6.40    6.30
   1 -17  -8    0.60    4.70
  -1 -17   8   -3.50    3.60
   1  17  -8    2.10    2.60
   1  17  -8   -4.20    4.30
  -1  17   8    2.60    4.60
   0 -17  -8   35.50    9.20
   0 -17   8   29.00    7.80
   0 -17  -8   32.30    4.60
   0  17   8   32.80    9.80
   0  17   8   26.60    5.30
   0  17  -8   35.80    8.40
   0  17  -8   47.60    9.40
  -1 -17  -8    6.50    3.50
   1 -17   8    1.80    3.80
  -1  17  -8   -5.50    2.80
  -1  17  -8    7.30    3.80
   1  17   8    1.30    6.00
   2 -17   8   13.40    5.70
  -2 -17  -8    5.60    3.40
  -2 -17  -8    2.00    2.50
  -2  17  -8    6.60    3.20
  -2  17  -8   10.00    5.50
   2  17   8    7.30    6.80
  -3 -17  -8   -1.50    3.80
  -3 -17  -8   -2.60    2.40
   3 -17   8    3.20    3.80
  -3  17  -8    3.70    2.10
  -3  17  -8    2.80    4.10
   3  17   8    4.40    7.40
  -3 -18   8    1.10    3.60
   3 -18  -8    2.10    4.80
   3  18  -8   70.59   15.90
  -3  18   8    0.40    4.40
  -2 -18   8    9.30    4.60
   2 -18  -8   -3.20    3.80
  -2  18   8   21.40    8.50
   2  18  -8   12.20    4.50
   2  18  -8   18.30    8.20
   1 -18  -8   -2.90    3.70
  -1 -18   8    5.90    3.90
  -1  18   8   -0.20    5.70
   1  18  -8   -5.30    2.60
   1  18  -8    0.50    4.80
   0 -18   8   -2.30    3.80
   0 -18  -8   -3.80    3.70
   0 -18  -8   -5.20    1.60
   0  18   8    7.40    5.90
   0  18  -8    6.70    4.30
   0  18  -8    3.20    3.30
   0  18   8   -0.80    4.60
  -1 -18  -8   15.20    4.60
   1 -18   8   19.90    6.40
  -1 -18  -8   11.20    6.30
  -1  18  -8   16.60    5.90
   1  18   8   26.70   10.20
  -1  18  -8   24.70    5.40
   2 -18   8   10.00    5.00
  -2 -18  -8    4.00    5.20
  -2 -18  -8    1.20    2.40
  -2  18  -8   -3.70    4.10
  -2  18  -8    5.60    3.20
   2  18   8    7.80    6.20
  -2 -19   8   -2.50    2.50
   2 -19  -8    1.70    4.80
  -2  19   8    1.50    4.80
   2  19  -8    3.10    3.80
   2  19  -8    0.40    5.70
   1 -19  -8    1.90    4.20
  -1 -19   8    5.00    4.00
   1  19  -8    4.00    3.30
  -1  19   8   10.10    6.90
   1  19  -8   -3.00    4.30
   0 -19  -8    7.00    5.60
   0 -19   8   12.10    5.70
  -1 -19  -8    2.90    3.50
  -1 -19  -8    7.90    6.60
   1 -19   8    0.90    4.30
   1  19   8   11.20    7.20
  -1  19  -8   14.30    3.20
  -1  19  -8    4.80    4.10
   1 -20  -8    8.30    5.10
  -1 -20   8    7.80    4.20
   1  20  -8    9.70    4.60
  -1  20   8    3.10    5.80
   1  20  -8    1.00    5.50
   0 -20  -8   -5.50    3.80
   0 -20   8    7.30    4.90
   0  20   8    2.90    5.10
   0  20  -8    5.60    3.00
   0  20  -8   -6.00    3.30
  -1 -20  -8    3.10    3.10
  -1  20  -8    2.50    3.30
  -1  20  -8    7.40    3.30
  -6   0   9   -1.10    3.70
   6   0  -9    1.30    2.80
   6   0  -9    3.00    5.20
   5   0  -9    9.90    6.30
   5   0  -9   15.90    3.60
  -5   0   9   16.70    7.50
  -4   0   9   16.00    5.80
   4   0  -9   10.40    3.10
   4   0  -9   -0.60    5.20
   4   0  -9    6.40    2.10
   3   0  -9    6.20    2.20
  -3   0   9    4.80    3.40
  -3   0   9    3.30    1.50
   3   0  -9    5.30    5.80
  -2   0   9   41.00    3.50
  -2   0   9   32.70    6.40
   2   0  -9   44.70    3.20
   2   0  -9   56.59   10.40
  -1   0   9  185.88   10.90
   1   0  -9  184.88   14.20
   1   0  -9  182.68   11.30
  -1   0   9  190.18    9.00
   0   0  -9   24.50    7.20
   0   0   9   21.10    3.90
   0   0   9   25.00    4.60
   1   0   9    8.10    3.70
  -1   0  -9   10.10    2.60
  -1   0  -9    7.50    4.80
   1   0   9    7.60    2.20
  -2   0  -9    2.20    4.00
   2   0   9    2.20    0.90
   2   0   9    0.30    3.00
  -2   0  -9    2.80    1.00
  -3   0  -9    4.90    4.80
   3   0   9   10.00    5.20
  -4   0  -9    2.50    3.30
   4   0   9    4.10    4.40
   5   0   9   15.30    6.60
   6  -1  -9    9.30    7.20
  -6  -1   9   -1.40    2.70
   6  -1  -9    0.30    3.10
   6   1  -9    7.20    6.20
   6   1  -9   -4.20    2.20
  -6   1   9   -2.40    2.70
   5  -1  -9    6.80    3.00
   5  -1  -9   11.50    6.90
  -5  -1   9    8.80    5.20
   5   1  -9    6.70    6.50
  -5   1   9    5.00    6.10
   5   1  -9    6.10    2.80
   4  -1  -9    4.20    2.40
   4  -1  -9    1.60    6.40
  -4  -1   9    2.50    3.00
   4   1  -9   11.10    2.40
  -4   1   9    3.30    2.00
  -4   1   9    1.10    3.30
   4   1  -9    5.10    1.80
   4   1  -9    7.00    6.00
   3  -1  -9  148.19   14.00
  -3  -1   9  145.69   11.70
  -3   1   9  116.39   10.50
   3   1  -9  138.39   13.90
   3   1  -9  123.89    4.30
   3   1  -9  122.59    4.10
  -3   1   9  128.99    6.70
  -2  -1   9  208.78   13.00
  -2  -1   9  197.58    5.80
   2  -1  -9  195.88   15.00
   2  -1  -9  194.68    8.40
   2   1  -9  198.08   15.20
   2   1  -9  208.68    5.80
  -2   1   9  193.88   12.60
  -2   1   9  200.48    8.70
  -1  -1   9  124.69    9.10
   1  -1  -9  109.69   11.00
  -1  -1   9  123.49    6.70
   1  -1  -9  115.49    6.90
  -1   1   9  148.69    9.70
   1   1  -9  134.19    6.30
   1   1  -9  130.79   12.30
  -1   1   9  137.39    8.30
   0  -1   9    7.10    2.90
   0  -1  -9    7.40    4.80
   0  -1   9   11.30    3.10
   0   1   9    9.70    3.40
   0   1   9   12.60    3.40
   0   1  -9    9.50    3.00
   0   1  -9    7.60    4.20
   1  -1   9   48.10    4.50
  -1  -1  -9   57.89    9.50
   1  -1   9   50.79    7.70
  -1   1  -9   47.90    4.40
  -1   1  -9   46.00    8.70
   1   1   9   45.50    7.40
   1   1   9   43.20    3.80
  -2  -1  -9    6.50    3.90
  -2  -1  -9   10.00    1.30
   2  -1   9   12.70    2.10
   2  -1   9   16.00    5.10
  -2   1  -9   10.50    5.30
  -2   1  -9   13.70    2.40
   2   1   9    9.00    4.50
   3  -1   9   60.99   11.50
  -3  -1  -9   69.39   10.80
   3   1   9   59.39   10.40
  -3   1  -9   57.69   11.00
   4  -1   9    1.00    4.20
  -4  -1  -9    4.20    2.90
   4   1   9    3.50    4.30
  -4   1  -9    0.80    2.60
  -5  -1  -9    2.90    3.20
   5  -1   9    3.00    4.70
   5   1   9   -8.20    2.60
  -5   1  -9   -1.30    2.40
   6  -2  -9   19.20    5.10
  -6  -2   9    6.90    3.40
   6  -2  -9    9.20    5.30
   6   2  -9   11.30    6.50
   6   2  -9    3.00    3.10
  -6   2   9   17.90    7.20
  -5  -2   9   -4.80    3.50
   5  -2  -9   -5.30    3.30
   5   2  -9    1.60    4.40
   5   2  -9    6.60    2.30
   5   2  -9   -2.10    1.50
  -4  -2   9    7.90    4.20
   4  -2  -9    1.10    5.80
   4   2  -9    6.10    1.50
  -4   2   9    3.30    3.40
   4   2  -9   -0.50    5.80
  -4   2   9    7.20    2.10
   4   2  -9    2.40    1.70
  -3  -2   9   28.50    6.90
   3  -2  -9   28.60    4.70
   3  -2  -9   27.10    8.20
  -3   2   9   26.50    4.30
   3   2  -9   25.40    8.90
  -3   2   9   25.20    6.00
   2  -2  -9  336.07   19.00
  -2  -2   9  337.17   16.70
   2  -2  -9  333.97   12.80
   2   2  -9  343.37   20.10
  -2   2   9  340.07   12.90
  -2   2   9  332.77   16.50
  -1  -2   9    4.50    1.40
  -1  -2   9    3.70    1.90
   1  -2  -9    4.60    5.20
  -1  -2   9    1.20    2.40
   1  -2  -9    4.50    2.00
  -1   2   9    2.70    2.80
   1   2  -9    2.70    5.20
  -1   2   9    5.20    3.10
   0  -2  -9  147.59   11.80
   0  -2   9  127.99    7.50
   0  -2   9  127.59    8.30
   0  -2   9  141.69    8.50
   0   2  -9  149.49   12.40
   0   2   9  146.29   10.00
   0   2   9  141.69    8.40
  -1  -2  -9    7.10    4.00
   1  -2   9   13.20    3.80
   1   2   9   23.50    5.70
   1   2   9   17.90    3.20
  -1   2  -9    9.80    3.00
  -1   2  -9   16.60    6.10
   2  -2   9  136.59    6.30
  -2  -2  -9  144.49   12.20
   2  -2   9  129.19   11.60
  -2   2  -9  149.09   12.80
   2   2   9  173.68   13.10
  -2   2  -9  129.69    6.70
  -3  -2  -9    6.60    4.00
   3  -2   9    3.10    3.80
  -3   2  -9   11.30    4.30
   3   2   9   -2.10    4.00
   4  -2   9   -0.90    3.00
  -4  -2  -9   10.00    4.90
   4   2   9    7.30    5.30
  -4   2  -9    0.70    2.40
  -5  -2  -9    3.40    2.20
   5  -2   9    5.20    5.00
  -5   2  -9   -2.50    3.20
   5   2   9   -3.90    3.40
   6  -3  -9   15.30    4.00
  -6  -3   9   11.00    4.90
   6  -3  -9    8.40    6.00
   6   3  -9    9.30    6.30
   6   3  -9    3.50    3.10
  -6   3   9    1.80    4.30
   5  -3  -9   22.30    8.50
   5   3  -9   38.00   11.40
   5   3  -9   25.90    4.20
  -5   3   9   27.70    7.60
  -5   3   9   30.10    5.30
   4  -3  -9  285.87   19.50
  -4  -3   9  307.57   18.40
  -4   3   9  301.87   20.40
  -4   3   9  316.57   19.20
   4   3  -9  302.87   21.10
  -3  -3   9    9.40    4.20
   3  -3  -9   21.50    8.30
   3  -3  -9   23.30    5.60
  -3   3   9   21.40    5.70
  -3   3   9   23.20    4.80
   3   3  -9   18.00    7.50
   2  -3  -9   31.70    5.50
   2  -3  -9   21.00    6.50
  -2  -3   9   21.80    5.80
   2   3  -9   21.60    8.20
  -2   3   9   24.60    5.00
  -2   3   9   26.40    5.80
  -1  -3   9   23.10    3.10
  -1  -3   9   19.70    2.90
  -1  -3   9   15.30    4.20
   1  -3  -9   16.80    5.80
   1   3  -9   25.40    8.10
  -1   3   9   13.90    4.10
  -1   3   9   21.10    4.50
   0  -3   9  484.55   16.60
   0  -3   9  455.25   15.60
   0  -3   9  457.85   17.40
   0  -3  -9  466.05   20.70
   0   3   9  487.15   22.30
   0   3   9  475.05   16.80
   0   3  -9  460.35   21.70
   1  -3   9   32.40    6.00
  -1  -3  -9   33.90    4.30
  -1  -3  -9   27.40    6.40
   1  -3   9   36.10    4.00
   1   3   9   36.10    7.10
   1   3   9   33.50    3.80
  -1   3  -9   44.90    6.30
  -1   3  -9   30.10    7.10
   2  -3   9  176.38    8.00
  -2  -3  -9  165.38   13.10
  -2  -3  -9  175.18    4.80
  -2  -3  -9  177.18    5.00
   2  -3   9  175.38   13.30
   2   3   9  181.08   13.90
  -2   3  -9  166.58   13.50
   3  -3   9   23.80    2.20
  -3  -3  -9   26.30    6.90
   3  -3   9   33.20    7.90
   3  -3   9   30.10    2.40
   3   3   9   26.20    7.50
  -3   3  -9   29.10    7.20
   4  -3   9    1.20    3.70
  -4  -3  -9   -1.20    3.20
  -4   3  -9    2.30    3.00
   4   3   9   11.70    6.30
  -5  -3  -9    3.10    4.80
   5  -3   9   -3.70    2.60
  -5   3  -9    2.10    3.40
   5   3   9   -8.00    2.50
   6  -4  -9   11.70    4.30
  -6  -4   9   -2.40    2.80
   6  -4  -9    6.90    6.60
   6   4  -9   -5.90    2.90
   6   4  -9    9.20    6.90
  -6   4   9    3.20    4.70
  -5  -4   9    8.30    4.30
   5  -4  -9    0.50    4.70
  -5   4   9    5.40    2.90
   5   4  -9   -4.60    1.80
   5   4  -9   -1.50    5.80
  -5   4   9    8.80    5.00
  -4  -4   9   70.19   11.30
   4  -4  -9   71.19   12.50
  -4   4   9   64.79   10.60
  -4   4   9   71.09    7.40
   4   4  -9   54.59   11.70
  -3  -4   9  115.09   10.90
   3  -4  -9  102.89   11.80
  -3   4   9  110.29    8.40
  -3   4   9   97.79   10.00
   3   4  -9  123.29   16.80
  -2  -4   9   53.99    8.20
   2  -4  -9   69.89   11.10
  -2   4   9   58.99    8.90
  -2   4   9   59.39    7.70
   2   4  -9   62.49   11.70
  -1  -4   9  306.37    9.80
  -1  -4   9  313.37   10.00
  -1  -4   9  292.27   15.00
   1  -4  -9  327.97   17.30
  -1   4   9  300.87   14.70
   1   4  -9  316.67   19.10
  -1   4   9  318.97   15.10
   0  -4   9   68.39    5.60
   0  -4   9   56.99    6.10
   0  -4   9   68.59    6.10
   0  -4  -9   71.09    9.60
   0   4   9   65.19    6.10
   0   4  -9   78.29   11.30
   0   4   9   78.19    8.50
  -1  -4  -9  204.28    9.00
   1  -4   9  215.28   10.80
  -1  -4  -9  191.18   13.20
   1  -4   9  226.48   13.00
  -1   4  -9  208.38   14.90
   1   4   9  204.88   13.80
   1   4   9  203.78    9.40
   2  -4   9   19.90    3.50
   2  -4   9   24.90    6.20
  -2  -4  -9   22.40    1.90
  -2  -4  -9   23.70    2.30
  -2  -4  -9   32.40    7.60
  -2   4  -9   30.70    7.70
  -2   4  -9   26.10    4.50
   2   4   9   23.70    7.00
  -3  -4  -9   -1.70    2.70
   3  -4   9    0.40    3.10
   3  -4   9    1.10    1.70
   3  -4   9   10.00    2.30
   3   4   9    2.60    4.20
  -3   4  -9    3.90    2.80
  -4  -4  -9    0.70    3.00
   4  -4   9   -1.10    2.90
   4   4   9    6.20    4.50
  -4   4  -9    2.00    3.10
  -5  -4  -9   -0.40    3.30
   5   4   9   -0.80    4.00
  -5   4  -9   -1.40    3.20
  -6  -5   9   13.90    6.00
   6  -5  -9    2.10    5.60
   6   5  -9    9.80    4.30
  -6   5   9    8.70    6.10
   6   5  -9   -0.90    6.50
  -6   5   9   20.40    5.60
  -5  -5   9    3.50    4.40
   5  -5  -9   -0.90    4.80
  -5   5   9    4.20    2.60
  -5   5   9    3.20    4.50
   5   5  -9   14.10    8.90
   5   5  -9    6.10    1.40
   4  -5  -9   33.40    8.70
  -4  -5   9   13.00    5.30
  -4   5   9   16.30    4.90
   4   5  -9   12.40    8.30
  -4   5   9   22.00    7.10
   3  -5  -9   12.80    6.70
  -3  -5   9   21.30    6.00
  -3   5   9   27.00    6.70
   3   5  -9   29.50    8.80
  -3   5   9   20.60    5.20
   2  -5  -9  155.28   13.10
  -2  -5   9  138.99   11.30
  -2   5   9  159.98   12.00
   2   5  -9  142.19   14.40
  -1  -5   9  111.79    5.70
   1  -5  -9  109.19    9.90
  -1  -5   9   97.79    8.90
  -1  -5   9   93.59    5.30
   1   5  -9  117.29   15.30
  -1   5   9  100.59    8.90
  -1   5   9  109.89    9.80
   0  -5   9  113.39    7.60
   0  -5  -9  103.09    9.50
   0  -5   9  101.59    8.30
   0  -5   9   90.79    7.70
   0   5   9  109.59    8.00
   0   5   9  110.49   10.40
   0   5  -9  141.09   12.50
   1  -5   9   42.40    7.00
   1  -5   9   48.00    5.40
  -1  -5  -9   46.60    8.20
  -1  -5  -9   42.30    5.60
  -1  -5  -9   40.10    4.30
  -1   5  -9   44.70    9.70
   1   5   9   43.60    8.70
  -2  -5  -9   49.99    3.30
   2  -5   9   53.09    9.00
  -2  -5  -9   47.50    8.60
  -2  -5  -9   48.90    3.70
   2  -5   9   51.89    5.20
  -2   5  -9   50.99    9.50
   2   5   9   48.40    9.40
   3  -5   9    1.20    1.40
  -3  -5  -9    5.20    4.20
   3  -5   9    5.40    4.60
   3   5   9    9.40    5.80
  -3   5  -9    1.80    3.20
  -4  -5  -9    2.80    2.80
   4  -5   9    3.00    4.00
   4  -5   9    1.80    1.40
   4  -5   9   -0.30    1.50
  -4   5  -9   -0.50    2.60
   4   5   9   -2.00    3.00
  -5  -5  -9   -4.30    2.70
   5  -5   9   -1.40    4.20
   5   5   9   10.30    6.40
  -5   5  -9    2.60    2.50
   6  -6  -9   -3.70    4.70
  -6  -6   9    5.60    4.40
  -6   6   9    5.20    4.70
  -6   6   9    1.10    2.70
   6   6  -9    3.70    6.80
   6   6  -9   -6.90    2.50
  -5  -6   9    7.00    4.30
   5  -6  -9    7.70    5.60
  -5   6   9    2.90    2.90
  -5   6   9    6.10    3.00
   5   6  -9   -4.20    5.10
   4  -6  -9   35.40    8.50
  -4  -6   9   25.10    6.90
   4   6  -9   34.50   10.00
  -4   6   9   27.90    5.90
  -4   6   9   29.30    7.80
  -3  -6   9   51.19    9.00
   3  -6  -9   65.39   11.10
   3   6  -9   73.09   13.30
  -3   6   9   70.19   10.80
  -3   6   9   56.79    8.70
  -2  -6   9  207.78   14.00
   2  -6  -9  236.98   14.80
  -2   6   9  196.08   12.80
  -2   6   9  218.18   14.20
   2   6  -9  205.88   17.20
  -1  -6   9   34.70    3.50
   1  -6  -9   30.50    7.60
  -1  -6   9   35.70    3.60
  -1  -6   9   37.90    7.20
  -1   6   9   34.70    6.70
   1   6  -9   26.30    8.50
  -1   6   9   45.60    8.50
   0  -6   9  330.77   15.90
   0  -6   9  325.97   13.70
   0  -6  -9  270.47   14.90
   0   6   9  298.97   14.30
   0   6  -9  265.17   17.30
   0   6   9  277.77   16.20
  -1  -6  -9    9.90    3.00
   1  -6   9    0.70    2.60
   1  -6   9    5.20    2.30
  -1  -6  -9    9.50    2.40
  -1  -6  -9    8.70    4.30
   1   6   9    5.90    4.70
  -1   6  -9   12.30    5.90
  -2  -6  -9   27.00    3.10
   2  -6   9   31.10    5.00
  -2  -6  -9   30.60    4.20
  -2  -6  -9   30.40    6.90
   2  -6   9   41.10    8.20
   2   6   9   24.40    7.30
  -2   6  -9   30.70    7.70
  -3  -6  -9    3.00    3.70
   3  -6   9    6.30    4.30
   3  -6   9    3.80    2.30
  -3   6  -9    7.80    5.00
   3   6   9    6.60    5.40
   4  -6   9    2.10    2.40
   4  -6   9    2.50    2.00
  -4  -6  -9    3.10    3.40
   4  -6   9    5.40    4.50
   4   6   9    5.70    5.50
  -4   6  -9    4.90    3.70
  -5  -6  -9    5.80    3.40
   5  -6   9    5.80    5.50
  -5   6  -9    3.10    3.90
   5   6   9    1.60    3.70
   6  -7  -9   11.70    7.50
  -6  -7   9   17.50    5.50
  -6   7   9   21.80    6.70
   6   7  -9   15.70    8.80
   6   7  -9    9.00    3.00
  -6   7   9    5.40    5.50
  -5  -7   9   -5.30    2.50
   5  -7  -9   -1.90    4.80
   5   7  -9   -1.40    5.80
  -5   7   9    1.50    2.20
  -5   7   9    6.70    5.00
  -4  -7   9   15.00    5.20
   4  -7  -9   19.80    7.30
  -4   7   9    7.60    4.60
   4   7  -9   21.00    8.70
  -4   7   9   12.10    4.90
   3  -7  -9   68.99   10.60
  -3  -7   9   70.49   11.00
  -3   7   9   92.09   11.60
   3   7  -9   66.79   14.00
  -3   7   9   84.19    9.70
  -2  -7   9  246.08   15.80
   2  -7  -9  239.98   17.40
  -2   7   9  234.18   15.40
  -2   7   9  269.57   15.80
   2   7  -9  268.87   19.60
   1  -7  -9   83.29   11.10
  -1  -7   9   93.69    9.50
  -1   7   9  112.99   10.80
   1   7  -9  109.09    6.10
   1   7  -9  127.19   16.20
  -1   7   9  115.09    9.80
   0  -7  -9   87.09    8.50
   0  -7  -9   82.49    8.10
   0  -7   9   86.19    8.30
   0   7   9   73.99   11.00
   0   7  -9   80.39   12.00
   0   7  -9   88.69    7.10
  -1  -7  -9    5.10    3.20
   1  -7   9    7.50    3.10
  -1  -7  -9   11.60    4.00
  -1   7  -9    4.30    5.20
   1   7   9    8.00    5.40
  -1   7  -9   13.90    4.30
  -2  -7  -9   17.70    5.50
   2  -7   9   18.20    4.40
  -2  -7  -9   16.80    3.50
   2  -7   9   12.80    5.00
  -2  -7  -9   10.60    2.70
  -2   7  -9   26.10    7.50
   2   7   9   17.60    7.50
   3  -7   9    5.00    3.40
  -3  -7  -9   14.20    4.50
   3  -7   9   15.90    6.50
   3   7   9   11.30    5.50
  -3   7  -9   13.50    4.80
  -4  -7  -9   24.20    7.10
   4  -7   9   11.50    5.20
   4  -7   9   26.80    4.40
   4   7   9   28.10    9.30
  -4   7  -9   31.50    7.40
  -5  -7  -9    4.70    4.50
   5  -7   9   -0.80    2.20
   5  -7   9    2.20    6.00
   5   7   9   12.40    7.80
  -5   7  -9    6.40    3.60
   6  -8  -9   -2.70    4.80
  -6  -8   9   11.30    4.90
   6   8  -9    1.40    7.20
  -6   8   9    1.20    3.90
  -6   8   9    1.40    4.60
  -5  -8   9    5.70    3.80
   5  -8  -9   12.60    6.20
  -5   8   9    4.20    3.60
  -5   8   9   15.60    5.20
   5   8  -9    0.80    5.40
   4  -8  -9   11.30    5.30
  -4  -8   9    6.20    3.30
  -4   8   9    9.00    3.70
   3  -8  -9  101.59   12.90
  -3  -8   9   86.09   12.10
   3   8  -9   78.49   13.90
  -3   8   9   91.59   10.20
  -3   8   9   98.99   13.90
  -2  -8   9   29.60    2.60
  -2  -8   9   23.00    6.10
   2  -8  -9   38.00    8.00
   2   8  -9   21.80    1.90
  -2   8   9   28.60    7.10
   2   8  -9   19.20    8.10
  -2   8   9   25.00    6.70
  -1  -8   9  177.18   13.00
   1  -8  -9  164.48   11.30
  -1  -8   9  162.68    8.90
   1   8  -9  183.68   15.90
  -1   8   9  154.78   12.90
  -1   8   9  142.79   11.60
   1   8  -9  162.08    8.00
   0  -8   9   33.10    6.20
   0  -8  -9   26.90    5.90
   0  -8  -9   24.30    6.00
   0   8   9   24.30    7.20
   0   8  -9   27.20    8.30
   1  -8   9  107.19    9.60
  -1  -8  -9  113.59    9.80
  -1   8  -9  102.89   11.40
   1   8   9   93.49   13.30
  -1   8  -9   91.29    8.80
  -2  -8  -9    3.90    2.60
  -2  -8  -9   -1.80    1.80
   2  -8   9    0.10    2.20
  -2  -8  -9    4.50    3.10
  -2   8  -9    4.30    3.40
   2   8   9    1.20    4.70
  -2   8  -9   -3.90    3.00
   3  -8   9   15.50    5.70
  -3  -8  -9   42.50    8.40
   3  -8   9   35.20    6.20
  -3  -8  -9   27.50    2.20
  -3  -8  -9   29.20    2.30
  -3   8  -9   25.00    7.00
   3   8   9   36.40   11.10
   4  -8   9   -3.70    3.30
  -4  -8  -9    7.30    3.70
   4  -8   9    7.80    2.90
  -4   8  -9   13.00    5.10
   4   8   9    4.90    5.70
   5  -8   9    2.80    5.50
  -5  -8  -9    6.50    5.00
   5  -8   9   12.90    3.40
   5   8   9    4.50    6.90
  -5   8  -9   17.70    5.70
   5  -9  -9   32.70    8.70
  -5  -9   9   23.40    6.70
   5   9  -9    5.10    8.20
  -5   9   9   15.20    7.00
  -5   9   9   14.90    6.20
   4  -9  -9    1.20    4.10
  -4  -9   9    5.40    4.80
   4   9  -9    8.00    6.70
  -4   9   9    3.20    4.50
  -4   9   9    7.00    4.30
   3  -9  -9   93.39   10.30
  -3  -9   9   98.39   11.20
   3   9  -9  103.69   16.00
  -3   9   9   87.09   12.20
  -3   9   9   83.19   12.60
  -2  -9   9   56.79   10.10
  -2  -9   9   53.39    4.30
   2  -9  -9   46.70    7.70
   2   9  -9   52.79    3.60
  -2   9   9   68.79   10.80
   2   9  -9   49.00   11.40
  -2   9   9   42.60    8.10
  -1  -9   9    3.30    3.00
   1  -9  -9   -5.00    2.20
   1  -9  -9   -1.90    2.30
  -1  -9   9    4.70    2.60
  -1   9   9    0.60    4.00
   1   9  -9   -1.00    6.20
   1   9  -9    0.10    1.60
   0  -9   9   -1.90    2.00
   0  -9  -9    1.70    2.60
   0  -9  -9    0.00    2.50
   0   9  -9    4.50    5.40
   0   9   9    3.20    5.20
   0   9  -9   -2.00    1.60
  -1  -9  -9   -0.90    2.20
  -1  -9  -9    0.70    2.50
   1  -9   9    5.80    3.10
  -1   9  -9   -0.20    2.60
  -1   9  -9   -4.00    3.90
   1   9   9   -3.20    4.70
  -2  -9  -9   40.10    8.10
  -2  -9  -9   44.50    6.60
   2  -9   9   36.90    7.00
   2   9   9   33.00    9.30
  -2   9  -9   22.40    7.10
  -2   9  -9   52.19    9.50
  -3  -9  -9   17.00    3.00
  -3  -9  -9   22.80    3.40
   3  -9   9   25.80    5.70
  -3  -9  -9   20.40    6.50
  -3   9  -9   25.00    6.00
   3   9   9   34.70    9.30
   4  -9   9    3.30    4.50
  -4  -9  -9    6.50    3.60
   4  -9   9   -1.10    2.90
  -4   9  -9    8.50    3.90
   4   9   9    4.90    4.80
   5 -10  -9    7.80    5.40
  -5 -10   9    0.50    2.10
   5 -10  -9   -4.60    4.10
   5  10  -9    5.60    7.10
  -5  10   9    4.70    4.40
   4 -10  -9    1.10    4.30
  -4 -10   9    3.60    3.40
   4  10  -9   -4.50    5.70
  -4  10   9    5.20    3.40
  -4  10   9   -1.90    3.00
  -3 -10   9   10.60    1.60
   3 -10  -9   15.60    6.50
  -3 -10   9   14.10    5.60
  -3  10   9    7.10    5.20
   3  10  -9   11.80    1.60
   3  10  -9   -3.70    5.10
  -3  10   9   13.10    5.20
  -2 -10   9  124.19   12.30
   2 -10  -9  133.99   13.40
   2 -10  -9  122.59    9.40
  -2  10   9  116.89   12.30
   2  10  -9  120.99   16.40
   2  10  -9  115.09    6.10
  -1 -10   9    2.30    2.80
   1 -10  -9    5.20    3.40
   1 -10  -9    1.00    3.30
   1  10  -9   -4.50    5.70
  -1  10   9   -1.00    3.90
   1  10  -9    2.10    2.20
   0 -10   9   35.60    7.40
   0 -10  -9   40.50    7.80
   0 -10  -9   38.70    6.20
   0  10  -9   45.80    7.10
   0  10  -9   35.70    9.20
   0  10   9   37.60    9.50
  -1 -10  -9   38.40    7.30
   1 -10   9   27.10    6.50
  -1 -10  -9   34.70    6.90
  -1  10  -9   22.90    7.40
  -1  10  -9   25.50    6.10
   1  10   9   17.20    8.00
  -2 -10  -9   19.40    5.60
  -2 -10  -9   28.60    6.30
   2 -10   9   26.30    6.20
  -2  10  -9   21.40    6.50
   2  10   9   28.20    9.70
  -2  10  -9   16.60    4.40
   3 -10   9   -6.20    2.60
  -3 -10  -9    0.50    2.20
  -3 -10  -9    0.20    1.70
  -3 -10  -9    8.00    3.50
  -3  10  -9    3.10    3.50
   3  10   9   -1.00    4.20
  -3  10  -9    8.80    3.70
   4 -10   9   20.00    7.40
  -4 -10  -9   10.90    4.60
   4 -10   9   12.50    4.20
   4  10   9   10.30    8.10
  -4  10  -9   12.30    4.70
   5 -11  -9    7.70    5.40
  -5 -11   9    3.50    4.50
   5 -11  -9    5.50    5.00
  -5  11   9    7.70    4.50
   5  11  -9    8.70    6.40
   4 -11  -9    8.70    5.60
  -4 -11   9   14.70    5.10
   4 -11  -9    6.80    5.70
   4  11  -9   12.60    7.60
  -4  11   9   16.10    4.60
  -3 -11   9   11.90    2.50
  -3 -11   9    6.00    4.50
   3 -11  -9    8.70    4.30
   3  11  -9   20.30    7.80
  -3  11   9   16.70    5.40
   3  11  -9   14.40    2.40
  -2 -11   9   53.39    6.60
   2 -11  -9   54.79    7.20
   2 -11  -9   59.69    7.00
   2 -11  -9   66.69   11.70
  -2 -11   9   52.29   10.10
   2  11  -9   64.09   13.00
   2  11  -9   59.69    5.00
  -2  11   9   52.79   10.30
   1 -11  -9   19.10    6.10
  -1 -11   9   15.70    5.00
   1 -11  -9   17.50    4.20
   1  11  -9   22.20    8.60
  -1  11   9    4.70    5.50
   1  11  -9   15.00    3.70
   0 -11  -9   28.90    7.30
   0 -11   9   34.20    7.10
   0 -11  -9   39.00    6.40
   0  11  -9   32.20    6.20
   0  11  -9   40.80   10.00
   0  11   9   33.50    9.10
  -1 -11  -9   41.20    7.90
   1 -11   9   45.20    8.10
  -1 -11  -9   44.30    7.60
   1  11   9   40.30   10.50
  -1  11  -9   39.20    7.50
  -1  11  -9   36.80    8.40
  -2 -11  -9   34.80    6.70
  -2 -11  -9   37.80    7.70
   2 -11   9   45.80    8.60
   2  11   9   27.80   10.40
  -2  11  -9   28.50    6.80
  -2  11  -9   40.50    8.40
  -3 -11  -9   -3.50    2.00
  -3 -11  -9    2.20    3.00
   3 -11   9    1.70    2.90
  -3  11  -9    4.10    4.00
   3  11   9   -1.60    4.90
  -3  11  -9   -1.70    2.30
  -4 -11  -9    5.30    4.10
   4 -11   9    5.90    5.50
   4 -11   9    3.60    2.80
  -4  11  -9    1.30    2.50
   4  11   9   -2.70    6.80
  -5 -12   9    4.30    4.90
   5 -12  -9   -1.20    3.70
   5 -12  -9   -7.10    4.20
  -5  12   9    3.80    4.00
   5  12  -9    0.90    5.50
  -4 -12   9    5.00    3.80
   4 -12  -9   -1.90    4.40
   4 -12  -9   14.40    6.90
   4  12  -9   12.00    2.10
   4  12  -9    9.10    6.70
   4  12  -9    5.00    1.80
  -4  12   9   18.30    7.40
  -3 -12   9   24.50    7.20
   3 -12  -9   23.90    8.10
   3 -12  -9   29.40    6.80
   3 -12  -9   29.40    5.70
  -3  12   9   27.20    7.80
   3  12  -9   20.60    3.40
   3  12  -9   20.50    8.50
   2 -12  -9    9.00    4.80
   2 -12  -9    8.00    3.00
  -2 -12   9    4.20    4.00
  -2  12   9   13.60    6.50
   2  12  -9    6.80    2.60
   2  12  -9   14.00    8.90
   1 -12  -9   94.09    6.60
  -1 -12   9   87.59   12.30
   1 -12  -9  105.49   11.70
  -1  12   9   84.29   10.90
   1  12  -9   68.29   13.10
   1  12  -9   81.69    7.50
  -1  12   9  107.29   14.40
   0 -12  -9    2.00    2.10
   0 -12  -9   -4.40    2.60
   0 -12   9    2.80    3.00
   0  12  -9   -1.30    2.40
   0  12   9    0.70    5.70
   0  12  -9   10.00    6.30
  -1 -12  -9   87.29    8.20
   1 -12   9   81.09    9.10
  -1 -12  -9   90.29   10.10
  -1  12  -9  104.99   11.30
   1  12   9   92.29   14.30
  -1  12  -9  108.39   10.30
   2 -12   9    5.30    2.50
  -2 -12  -9   -0.20    2.10
  -2 -12  -9    2.60    3.40
   2  12   9   -4.70    4.20
  -2  12  -9    0.80    2.90
  -2  12  -9    2.30    3.40
  -3 -12  -9   -1.10    2.30
   3 -12   9   -0.90    3.40
  -3 -12  -9    3.50    4.10
  -3  12  -9    0.50    3.00
  -3  12  -9    3.30    2.70
   3  12   9    3.80    5.60
   4 -12   9    4.70    3.40
  -4 -12  -9    0.00    1.80
  -4 -12  -9    5.70    4.90
  -4  12  -9    9.40    2.60
  -4  12  -9    4.70    5.00
   4  12   9   -2.90    5.50
   5 -13  -9    8.80    6.30
  -5 -13   9   16.20    5.80
   5 -13  -9    3.40    5.00
   5  13  -9   -5.30    5.00
  -5  13   9    3.50    4.60
   4 -13  -9   -1.30    4.70
   4 -13  -9   -4.90    3.20
  -4 -13   9    5.10    4.20
  -4  13   9    4.90    4.00
   4  13  -9    3.80    1.60
   4  13  -9    5.10    8.60
  -3 -13   9   57.59   11.40
   3 -13  -9   43.70    4.30
   3 -13  -9   45.60   11.20
   3 -13  -9   60.19    5.40
  -3 -13   9   51.99    6.30
  -3  13   9   48.00   12.30
   3  13  -9   58.49    5.00
[truncated: 196,408 more chars]
