# Supplementary material for: Crystal structure and Hirshfeld surface analysis of (E)-1-[2,2-di­chloro-1-(4-methyl­phen­yl)ethen­yl]-2-(4-meth­oxy­phen­yl)diazene
Source: Acta Crystallogr E Crystallogr Commun. 2021 Aug 27;77(Pt 9):965–70. doi: 10.1107/S2056989021008756 (PMC8423004; doi:10.1107/S2056989021008756)
Supplement: Supplementary file 2 [file e-77-00965-Isup2.hkl]

data_I                                                                          
_shelx_title ' AQ19-RA in P2(1)'                                                
_shelx_refln_list_code          4                                               
_shelx_F_calc_maximum      185.95                                               
_exptl_crystal_F_000       664.00                                               
_reflns_d_resolution_high  0.8007                                               
                                                                                
loop_                                                                           
 _space_group_symop_operation_xyz                                               
 'x, y, z'                                                                      
 '-x, y+1/2, -z'                                                                
                                                                                
_cell_length_a     5.5366                                                       
_cell_length_b    17.9208                                                       
_cell_length_c    16.2085                                                       
_cell_angle_alpha  90.000                                                       
_cell_angle_beta   99.173                                                       
_cell_angle_gamma  90.000                                                       
                                                                                
_shelx_F_squared_multiplier     1.000                                           
                                                                                
loop_                                                                           
 _refln_index_h                                                                 
 _refln_index_k                                                                 
 _refln_index_l                                                                 
 _refln_F_squared_calc                                                          
 _refln_F_squared_meas                                                          
 _refln_F_squared_sigma                                                         
 _refln_observed_status                                                         
   0 -22   0         10.97         17.58        23.44 o                         
   1 -22   0          2.70         -8.53         8.53 o                         
   1 -21   0         10.84          6.68        16.55 o                         
   2 -21   0          0.80          1.93        12.93 o                         
   0 -20   0         13.66         38.95        21.72 o                         
   1 -20   0         14.36         44.95        15.33 o                         
   2 -20   0          6.62          5.20        24.48 o                         
   3 -20   0          5.99         10.42        20.86 o                         
   1 -19   0         86.02        117.15        27.06 o                         
   2 -19   0          1.43         -1.93         8.79 o                         
   3 -19   0          5.25         -7.93         7.93 o                         
   0 -18   0        258.19        262.65        47.57 o                         
   1 -18   0          9.02         11.89        12.19 o                         
   2 -18   0         42.69         47.48        13.58 o                         
   3 -18   0          2.74          6.50         8.03 o                         
   4 -18   0          6.11          8.94        14.48 o                         
   1 -17   0          1.44         14.84        10.27 o                         
   2 -17   0         35.28         32.55        14.82 o                         
   3 -17   0          0.42          2.50        12.93 o                         
   4 -17   0         43.48         24.65        13.45 o                         
   0 -16   0        529.89        578.74        53.43 o                         
   1 -16   0        164.49        151.79        23.94 o                         
   2 -16   0         33.15         16.55        14.13 o                         
   3 -16   0          0.89         -0.96         6.96 o                         
   4 -16   0         35.43         22.34         5.53 o                         
   1 -15   0       1428.17       1499.26        58.98 o                         
   2 -15   0          0.89          5.03         8.10 o                         
   3 -15   0        132.54        131.67        17.96 o                         
   4 -15   0          4.87         11.83         7.28 o                         
   5 -15   0         35.04         30.71        15.04 o                         
   0 -14   0        438.14        408.13        41.71 o                         
   1 -14   0        400.25        413.71        30.34 o                         
   2 -14   0          2.27          0.21         6.34 o                         
   3 -14   0         94.98         81.12         8.81 o                         
   4 -14   0         46.11         41.33        14.86 o                         
   5 -14   0         14.87         18.52         8.02 o                         
   1 -13   0         11.62         17.52         9.11 o                         
   2 -13   0         55.02         53.71        10.86 o                         
   3 -13   0          2.14          3.64         4.98 o                         
   4 -13   0        159.66        180.87        19.75 o                         
   5 -13   0          1.82         -4.39         7.74 o                         
   0 -12   0        513.40        461.56        39.99 o                         
   1 -12   0        251.38        226.77        24.98 o                         
   2 -12   0        355.80        383.32        20.99 o                         
   3 -12   0         27.16         27.74         6.18 o                         
   4 -12   0          2.86         -4.27         7.36 o                         
   5 -12   0          1.54         -8.07         8.07 o                         
   1 -11   0       2063.90       2076.55        71.04 o                         
   2 -11   0         31.81         39.01         6.37 o                         
   3 -11   0        313.14        295.18        14.42 o                         
   4 -11   0         13.38         14.67         8.33 o                         
   5 -11   0          1.66          3.15         6.29 o                         
   0 -10   0         22.81         40.33        14.13 o                         
   1 -10   0       1017.52       1066.81        28.89 o                         
   2 -10   0        719.93        705.78        18.77 o                         
   3 -10   0        163.97        175.83        11.92 o                         
   4 -10   0         17.99         27.40         8.49 o                         
   5 -10   0         37.34         30.92        10.46 o                         
   6 -10   0         10.16          6.96         6.50 o                         
   1  -9   0         75.83         98.35        10.32 o                         
   2  -9   0        376.28        376.06        13.38 o                         
   3  -9   0         30.26         48.85         7.01 o                         
   4  -9   0        150.67        136.85        23.80 o                         
   5  -9   0          8.12         21.71         8.94 o                         
   6  -9   0          2.53         -3.25         9.95 o                         
   0  -8   0       3033.56       2871.69        87.91 o                         
   1  -8   0         31.95         32.39         4.08 o                         
   2  -8   0        355.44        335.21        12.27 o                         
   3  -8   0         10.64         17.80         6.58 o                         
   4  -8   0        125.55        103.91        12.92 o                         
   5  -8   0          0.64          3.07        11.95 o                         
   6  -8   0         15.08          3.91        19.53 o                         
   1  -7   0        234.99        226.60         7.50 o                         
   2  -7   0        107.55         97.65         8.47 o                         
   3  -7   0         46.42         43.26         7.67 o                         
   4  -7   0         52.80         58.10         9.99 o                         
   5  -7   0        164.57        177.89        17.57 o                         
   6  -7   0          1.75          2.59         4.32 o                         
   0  -6   0        874.56        836.95        38.25 o                         
   1  -6   0       2182.53       2083.63        24.19 o                         
   2  -6   0        220.20        207.86         9.89 o                         
   3  -6   0        112.65        122.31        15.05 o                         
   4  -6   0          1.33         10.37         5.09 o                         
   5  -6   0         77.87         65.62        10.20 o                         
   6  -6   0          2.40         -2.73         5.22 o                         
   1  -5   0        586.44        559.10        10.54 o                         
   2  -5   0        411.23        391.90        10.07 o                         
   3  -5   0        378.81        370.39        16.20 o                         
   4  -5   0        184.47        199.55        14.03 o                         
   5  -5   0          4.61          0.56         5.32 o                         
   6  -5   0          2.17         -5.10         5.10 o                         
   0  -4   0       1120.80       1090.44        26.69 o                         
   1  -4   0        603.44        598.17        11.16 o                         
   2  -4   0       2788.35       2700.94        30.39 o                         
   3  -4   0         69.77         83.46        12.02 o                         
   4  -4   0        119.02        118.02        12.28 o                         
   5  -4   0          7.17          9.71         4.65 o                         
   6  -4   0          1.14         -1.43         5.39 o                         
   1  -3   0       4349.29       4265.03        34.69 o                         
   2  -3   0         68.50         61.18         4.72 o                         
   3  -3   0       1826.72       1860.81        35.95 o                         
   4  -3   0        178.00        172.93        15.81 o                         
   5  -3   0         18.01         47.86         9.06 o                         
   6  -3   0          1.81         -3.72         7.04 o                         
   0  -2   0         29.24         31.14         3.28 o                         
   1  -2   0       1258.14       1250.27        15.56 o                         
   2  -2   0         15.56         15.00         2.67 o                         
   3  -2   0        246.60        240.09        11.57 o                         
   4  -2   0          8.96          5.35         5.22 o                         
   5  -2   0        146.49        167.11        14.85 o                         
   6  -2   0          1.86         -5.15         5.15 o                         
   1  -1   0       3926.37       3930.91        35.09 o                         
   2  -1   0        698.38        663.25        12.76 o                         
   3  -1   0         98.05         90.03         7.72 o                         
   4  -1   0        362.27        364.40        18.54 o                         
   5  -1   0        179.48        174.58        18.88 o                         
   6  -1   0          8.42         16.77         8.53 o                         
   1   0   0          0.75          1.79         1.31 o                         
   2   0   0         53.79         68.21         4.63 o                         
   3   0   0          6.85         12.44         4.39 o                         
   4   0   0       1217.57       1215.55        38.05 o                         
   5   0   0          6.55          3.35         5.34 o                         
   6   0   0         19.83         22.74         8.34 o                         
   1   1   0       3859.26       3870.50        32.09 o                         
   2   1   0        687.76        639.15        10.90 o                         
   3   1   0         98.95        103.48         8.33 o                         
   4   1   0        365.21        349.80        17.83 o                         
   5   1   0        176.90        188.38        17.96 o                         
   6   1   0          8.88         18.63        10.48 o                         
   0   2   0         30.22         37.32         5.30 o                         
   1   2   0       1203.47       1202.42        14.20 o                         
   2   2   0         15.59         14.04         2.54 o                         
   3   2   0        246.16        249.80         9.78 o                         
   4   2   0          8.93         11.40         5.22 o                         
   5   2   0        147.15        153.72        15.50 o                         
   6   2   0          1.87         17.68        10.02 o                         
   1   3   0       4293.46       4217.92        39.83 o                         
   2   3   0         67.73         69.86         5.15 o                         
   3   3   0       1791.85       1843.50        30.18 o                         
   4   3   0        176.30        204.09        15.77 o                         
   5   3   0         17.51         43.81        13.27 o                         
   6   3   0          1.91         -6.32         6.32 o                         
   0   4   0       1089.13       1091.44        14.94 o                         
   1   4   0        601.69        601.08        10.34 o                         
   2   4   0       2725.24       2643.34        37.57 o                         
   3   4   0         69.69         91.09        14.16 o                         
   4   4   0        120.04        132.96        14.73 o                         
   5   4   0          7.29         12.55         7.20 o                         
   6   4   0          1.15         -6.73         6.73 o                         
   1   5   0        586.47        565.61        10.80 o                         
   2   5   0        406.45        373.23        12.19 o                         
   3   5   0        375.08        356.57        15.92 o                         
   4   5   0        184.23        219.93        20.14 o                         
   5   5   0          4.29         10.01         5.53 o                         
   6   5   0          2.02        -10.19        14.13 o                         
   0   6   0        875.58        834.15        14.32 o                         
   1   6   0       2185.92       2088.83        26.11 o                         
   2   6   0        223.66        214.23         9.78 o                         
   3   6   0        115.53        118.20        16.32 o                         
   4   6   0          1.54         -4.96         5.01 o                         
   5   6   0         78.53         81.78        13.37 o                         
   6   6   0          2.38         -0.64        30.16 o                         
   1   7   0        252.41        214.13        10.90 o                         
   2   7   0        103.49         91.29         9.20 o                         
   3   7   0         46.32         51.78         8.89 o                         
   4   7   0         52.01         56.05        11.34 o                         
   5   7   0        165.02        192.59        21.59 o                         
   6   7   0          1.90          7.25        10.50 o                         
   0   8   0       2988.15       2778.71        38.52 o                         
   1   8   0         34.21         31.66         3.83 o                         
   2   8   0        369.88        365.87        15.96 o                         
   3   8   0         10.94          7.18        10.30 o                         
   4   8   0        123.43        123.29        14.84 o                         
   5   8   0          0.70          0.92         6.65 o                         
   6   8   0         15.28          2.75         7.15 o                         
   1   9   0         73.27         74.63        10.11 o                         
   2   9   0        380.89        387.50        14.67 o                         
   3   9   0         30.24         62.88         9.52 o                         
   4   9   0        150.87        165.55        19.71 o                         
   5   9   0          7.91          9.31         6.65 o                         
   6   9   0          2.58         -8.19        20.01 o                         
   0  10   0         23.15         48.55         8.30 o                         
   1  10   0       1012.04       1071.18        28.63 o                         
   2  10   0        727.30        689.53        26.38 o                         
   3  10   0        162.70        176.54        22.59 o                         
   4  10   0         17.91         36.55         8.93 o                         
   5  10   0         37.31         17.05         9.26 o                         
   6  10   0         10.32         -2.92         7.74 o                         
   1  11   0       2076.19       2018.88        51.19 o                         
   2  11   0         32.37         32.18         5.32 o                         
   3  11   0        311.73        288.62        16.55 o                         
   4  11   0         13.54         18.90         8.14 o                         
   5  11   0          1.58         -2.84        14.16 o                         
   0  12   0        505.06        487.43        14.50 o                         
   1  12   0        248.26        225.20        12.97 o                         
   2  12   0        370.11        383.52        28.64 o                         
   3  12   0         26.40         34.49         7.43 o                         
   4  12   0          2.58         -2.16         5.42 o                         
   5  12   0          1.59         16.27        10.00 o                         
   1  13   0         11.07          1.84         6.82 o                         
   2  13   0         52.35         83.83        20.34 o                         
   3  13   0          2.07          2.22         4.04 o                         
   4  13   0        158.80        179.73        18.53 o                         
   5  13   0          1.70         -7.40         9.22 o                         
   0  14   0        434.50        406.97        13.48 o                         
   1  14   0        402.64        385.66        21.72 o                         
   2  14   0          2.08          7.52        10.00 o                         
   3  14   0         94.00         99.28        26.54 o                         
   4  14   0         46.46         42.40         9.53 o                         
   5  14   0         15.01          5.35         6.79 o                         
   1  15   0       1418.63       1466.40        50.04 o                         
   2  15   0          0.87          5.32         7.05 o                         
   3  15   0        128.51        104.67        21.03 o                         
   4  15   0          4.81          9.02        11.80 o                         
   5  15   0         35.33         32.56        17.18 o                         
   0  16   0        523.73        541.32        14.99 o                         
   1  16   0        161.73        174.23        18.10 o                         
   2  16   0         34.01         35.44        12.29 o                         
   3  16   0          1.06          7.42        10.68 o                         
   4  16   0         34.40         10.06        18.62 o                         
   1  17   0          1.45          2.15         7.34 o                         
   2  17   0         33.73         56.50        12.68 o                         
   3  17   0          0.43         -2.00         5.22 o                         
   4  17   0         42.45         57.75        17.14 o                         
   0  18   0        261.91        197.50        41.02 o                         
   1  18   0          8.82          4.70         7.90 o                         
   2  18   0         41.75         36.84        12.02 o                         
   3  18   0          2.67          0.19         9.22 o                         
   4  18   0          6.05          1.87         8.74 o                         
   1  19   0         85.14         90.57        14.62 o                         
   2  19   0          1.41          7.58         8.08 o                         
   3  19   0          5.29          7.79         9.78 o                         
   0  20   0         12.88         -0.34        17.58 o                         
   1  20   0         13.79         18.74        10.08 o                         
   2  20   0          6.78         11.84         9.66 o                         
   3  20   0          5.89         14.55        10.54 o                         
   1  21   0         10.93          7.86         8.16 o                         
   2  21   0          0.72          7.87        12.42 o                         
   0  22   0         11.25          7.58        18.62 o                         
   1  22   0          2.82         -0.30         7.59 o                         
  -1 -22   1         19.37         18.59        12.23 o                         
   0 -22   1          8.97         29.07        15.26 o                         
   1 -22   1          1.04         27.97        15.06 o                         
  -2 -21   1          0.24          4.79        10.43 o                         
  -1 -21   1         12.55         -7.97        10.23 o                         
   0 -21   1          1.19          3.25        10.43 o                         
   1 -21   1         17.62         21.07        35.68 o                         
   2 -21   1          1.09        -10.50        10.50 o                         
  -3 -20   1         15.38         17.96        11.60 o                         
  -2 -20   1          3.13          0.36        20.34 o                         
  -1 -20   1         14.38          4.80        10.34 o                         
   0 -20   1         14.00         32.30        13.38 o                         
   1 -20   1          4.12          8.83        21.20 o                         
   2 -20   1          6.56         10.49        14.82 o                         
  -3 -19   1          1.39        -18.62        18.62 o                         
  -2 -19   1         14.20         -5.27        16.37 o                         
  -1 -19   1          2.33         -5.39         9.65 o                         
   0 -19   1        187.77        215.74        30.73 o                         
   1 -19   1          5.87          5.36        11.76 o                         
   2 -19   1          5.46         11.32        11.33 o                         
   3 -19   1          0.95        -16.89        18.62 o                         
  -4 -18   1          5.58         -2.82         8.20 o                         
  -3 -18   1         23.62         14.49        11.35 o                         
  -2 -18   1         61.06        101.34        32.58 o                         
  -1 -18   1          7.64         17.91        12.96 o                         
   0 -18   1         76.67         60.14        18.73 o                         
   1 -18   1         17.01         22.47        16.72 o                         
   2 -18   1          6.25         25.08        11.82 o                         
   3 -18   1          2.81         15.67         9.48 o                         
  -4 -17   1          3.02         25.84        11.29 o                         
  -3 -17   1         19.29         21.11        30.51 o                         
  -2 -17   1          3.68          1.28         9.49 o                         
  -1 -17   1        160.67        158.35        27.40 o                         
   0 -17   1         15.13         -0.69        11.72 o                         
   1 -17   1          5.20          8.65        11.72 o                         
   2 -17   1          6.99         40.88        12.51 o                         
   3 -17   1         45.41         29.28        21.72 o                         
   4 -17   1          0.33          5.39        12.24 o                         
  -4 -16   1         35.46         14.29         8.16 o                         
  -3 -16   1         53.95         73.52        21.89 o                         
  -2 -16   1         23.84         35.82        17.84 o                         
  -1 -16   1         72.22         48.55        14.85 o                         
   0 -16   1        300.19        361.40       109.80 o                         
   1 -16   1        240.40        209.36        45.83 o                         
   2 -16   1         15.49         19.99        14.13 o                         
   3 -16   1         13.96         16.13         7.75 o                         
   4 -16   1          1.89         -6.96         6.96 o                         
  -5 -15   1          3.43          6.16         6.51 o                         
  -4 -15   1        101.38        106.92         8.35 o                         
  -3 -15   1          7.13          5.27        11.38 o                         
  -2 -15   1         35.46         44.28        31.20 o                         
  -1 -15   1         26.40         27.49        12.47 o                         
   0 -15   1        137.54        142.21        23.64 o                         
   1 -15   1         11.47         11.11         9.65 o                         
   2 -15   1        155.60        179.79        18.84 o                         
   3 -15   1          0.30          1.58         7.75 o                         
   4 -15   1         51.14         56.36        12.24 o                         
  -5 -14   1          3.23         15.83         9.68 o                         
  -4 -14   1         68.50         55.42         8.27 o                         
  -3 -14   1         31.16         29.32         9.08 o                         
  -2 -14   1          2.26         -0.74         8.45 o                         
  -1 -14   1        233.81        268.88        29.00 o                         
   0 -14   1        516.57        419.58        30.23 o                         
   1 -14   1        114.69        132.74        21.77 o                         
   2 -14   1         25.25         29.96         8.97 o                         
   3 -14   1         46.45         63.14        14.70 o                         
   4 -14   1         25.11         11.24         7.46 o                         
   5 -14   1         11.14         -5.84        10.15 o                         
  -5 -13   1          6.88         15.27        10.35 o                         
  -4 -13   1          1.79         -3.02        13.10 o                         
  -3 -13   1         70.86         70.77         6.16 o                         
  -2 -13   1          5.97          1.03         6.11 o                         
  -1 -13   1       1169.08       1128.22        83.58 o                         
   0 -13   1         64.23         61.40        15.15 o                         
   1 -13   1        307.15        345.46        18.67 o                         
   2 -13   1         24.97         21.23         5.06 o                         
   3 -13   1         49.71         33.45         9.65 o                         
   4 -13   1         34.42         32.41         9.49 o                         
   5 -13   1         25.81         41.70        11.62 o                         
  -5 -12   1         25.96         26.95         9.43 o                         
  -4 -12   1          3.91          0.26         5.85 o                         
  -3 -12   1        101.89        108.86        15.70 o                         
  -2 -12   1         40.42         63.85        10.61 o                         
  -1 -12   1       1648.88       1495.77        52.74 o                         
   0 -12   1         66.85         63.98        13.94 o                         
   1 -12   1        217.06        217.61        21.23 o                         
   2 -12   1        339.17        354.82        14.28 o                         
   3 -12   1        166.28        151.17        13.09 o                         
   4 -12   1          0.20          9.68         6.80 o                         
   5 -12   1         15.50         15.32         7.20 o                         
  -5 -11   1          1.63          0.06         6.68 o                         
  -4 -11   1         35.10         31.79        16.27 o                         
  -3 -11   1          7.52          4.34         5.22 o                         
  -2 -11   1        210.09        216.12        21.13 o                         
  -1 -11   1         47.48         60.79        13.73 o                         
   0 -11   1         44.43         31.03         9.99 o                         
   1 -11   1        153.05        161.10        13.10 o                         
   2 -11   1       1024.09        978.40        23.96 o                         
   3 -11   1         17.19          7.39         4.68 o                         
   4 -11   1         79.65         79.22        15.62 o                         
   5 -11   1          0.49         10.09         6.32 o                         
  -6 -10   1          1.71         -6.24        11.30 o                         
  -5 -10   1         15.80          8.60         8.05 o                         
  -4 -10   1         11.64         10.15         6.47 o                         
  -3 -10   1        131.92        144.39        10.57 o                         
  -2 -10   1       1207.13       1207.27        23.63 o                         
  -1 -10   1        247.19        264.78        19.95 o                         
   0 -10   1         77.88        100.02        15.71 o                         
   1 -10   1        144.95        135.36         7.58 o                         
   2 -10   1       1729.79       1608.88        37.16 o                         
   3 -10   1          4.41         10.12         6.92 o                         
   4 -10   1        121.90        106.46        13.76 o                         
   5 -10   1          4.58          1.09         9.58 o                         
   6 -10   1         18.73         39.24        11.86 o                         
  -6  -9   1          3.67         -6.02         6.02 o                         
  -5  -9   1         77.63         94.39        14.16 o                         
  -4  -9   1         24.66         31.37        12.27 o                         
  -3  -9   1        134.74        114.79        10.80 o                         
  -2  -9   1         42.41         64.78         5.93 o                         
  -1  -9   1        188.01        161.90        17.86 o                         
   0  -9   1         29.24         46.74        10.06 o                         
   1  -9   1        721.47        737.15        18.63 o                         
   2  -9   1        244.87        233.34        11.46 o                         
   3  -9   1        109.25        111.80        12.59 o                         
   4  -9   1          8.52         23.73        10.14 o                         
   5  -9   1          1.46         -1.32         5.19 o                         
   6  -9   1          2.02          4.88         6.89 o                         
  -6  -8   1          0.61          0.36         6.98 o                         
  -5  -8   1         24.82         19.17         8.08 o                         
  -4  -8   1         17.48         27.30         8.16 o                         
  -3  -8   1        200.55        231.19        11.91 o                         
  -2  -8   1         38.19         40.42         7.14 o                         
  -1  -8   1       2365.99       2386.53        42.81 o                         
   0  -8   1        232.33        228.18        16.58 o                         
   1  -8   1        397.83        376.48        12.12 o                         
   2  -8   1         61.02         60.10         7.32 o                         
   3  -8   1        339.91        375.31        23.95 o                         
   4  -8   1          4.51          6.56         8.62 o                         
   5  -8   1         19.58         26.32         6.85 o                         
   6  -8   1          5.38         15.20         7.36 o                         
  -6  -7   1         11.71         10.97         7.60 o                         
  -5  -7   1          9.06          9.21         6.54 o                         
  -4  -7   1        146.46        158.82        15.72 o                         
  -3  -7   1         11.98         10.58         5.33 o                         
  -2  -7   1       1068.26       1187.74        28.35 o                         
  -1  -7   1        139.01        136.29         9.26 o                         
   0  -7   1       3326.49       3230.36        36.94 o                         
   1  -7   1        547.52        562.45        20.35 o                         
   2  -7   1        134.57        147.22        15.41 o                         
   3  -7   1         12.97          4.19         4.19 o                         
   4  -7   1        268.33        269.48        34.31 o                         
   5  -7   1         35.22         35.64         8.90 o                         
   6  -7   1          8.73          0.45         9.35 o                         
  -6  -6   1         15.06         18.98         6.60 o                         
  -5  -6   1         10.09         13.58         7.12 o                         
  -4  -6   1        111.08        124.77        13.93 o                         
  -3  -6   1         37.37         36.94         8.60 o                         
  -2  -6   1        643.67        734.85        17.49 o                         
  -1  -6   1        238.91        232.31         6.38 o                         
   0  -6   1       4465.06       4295.96        43.68 o                         
   1  -6   1        183.08        184.60         6.88 o                         
   2  -6   1       2621.87       2867.25        40.40 o                         
   3  -6   1          0.32          1.35         4.95 o                         
   4  -6   1         73.75         80.70        19.41 o                         
   5  -6   1         24.10         35.19         7.15 o                         
   6  -6   1         20.46         28.72         7.18 o                         
  -6  -5   1          7.31         18.64         6.51 o                         
  -5  -5   1         17.69         17.45        11.08 o                         
  -4  -5   1        124.03        140.52        14.48 o                         
  -3  -5   1        345.62        363.50        20.76 o                         
  -2  -5   1        490.78        529.88        16.84 o                         
  -1  -5   1        311.59        281.06         6.84 o                         
   0  -5   1         88.02         87.02         5.52 o                         
   1  -5   1        540.63        495.12        13.50 o                         
   2  -5   1       1004.23        978.08        18.10 o                         
   3  -5   1        856.10        779.56        22.90 o                         
   4  -5   1         77.57         70.99         9.83 o                         
   5  -5   1         18.44         24.11         6.29 o                         
   6  -5   1          0.73          0.02         7.46 o                         
  -6  -4   1          0.41         -0.61         6.97 o                         
  -5  -4   1         61.14         49.65        10.89 o                         
  -4  -4   1          4.20          1.44         5.37 o                         
  -3  -4   1       3103.98       3397.80        68.27 o                         
  -2  -4   1         55.50         54.89         5.42 o                         
  -1  -4   1      10539.49      10514.26        81.22 o                         
   0  -4   1          3.96          5.67         2.11 o                         
   1  -4   1      14964.86      14766.53       109.87 o                         
   2  -4   1         35.15         36.23         3.91 o                         
   3  -4   1        490.36        484.24        17.11 o                         
   4  -4   1          0.29         -0.13         8.83 o                         
   5  -4   1         52.05         49.08        13.24 o                         
   6  -4   1          0.36         -5.59         8.01 o                         
  -6  -3   1         11.87         20.54        17.23 o                         
  -5  -3   1          1.65          5.87         4.47 o                         
  -4  -3   1        347.84        347.18        23.37 o                         
  -3  -3   1        597.16        654.33        25.41 o                         
  -2  -3   1        440.65        450.45        11.68 o                         
  -1  -3   1        283.98        316.25         7.14 o                         
   0  -3   1       3575.32       3629.33        30.64 o                         
   1  -3   1       3554.70       3623.90        32.78 o                         
   2  -3   1       1530.60       1489.86        21.54 o                         
   3  -3   1        373.04        416.18        12.92 o                         
   4  -3   1        208.82        215.57        12.19 o                         
   5  -3   1         10.53         10.34         4.87 o                         
   6  -3   1          4.68         -2.74         5.20 o                         
  -6  -2   1         46.25         66.92        12.31 o                         
  -5  -2   1          9.70          5.33         5.35 o                         
  -4  -2   1          9.92         10.00         6.58 o                         
  -3  -2   1          4.91          5.65         4.06 o                         
  -2  -2   1       2991.18       2824.93        32.87 o                         
  -1  -2   1        125.27        134.52         4.37 o                         
   0  -2   1       1811.74       1884.41        18.64 o                         
   1  -2   1        448.13        443.31         7.86 o                         
   2  -2   1       2251.80       2233.21        25.16 o                         
   3  -2   1         22.87         20.37         4.45 o                         
   4  -2   1        229.77        239.52        15.55 o                         
   5  -2   1          6.44          4.41         6.67 o                         
   6  -2   1         14.70         22.19         8.10 o                         
  -6  -1   1         19.14         19.40         9.67 o                         
  -5  -1   1         34.54         43.33         8.67 o                         
  -4  -1   1        127.93        117.00        19.13 o                         
  -3  -1   1          8.33          7.89         3.85 o                         
  -2  -1   1       1115.51       1002.98        18.85 o                         
  -1  -1   1       1598.85       1514.10        15.62 o                         
   1  -1   1       6209.06       6390.03        44.84 o                         
   2  -1   1        525.51        510.51        10.72 o                         
   3  -1   1        395.30        412.57        12.87 o                         
   4  -1   1        393.67        403.44        17.89 o                         
   5  -1   1        100.00        108.29        13.50 o                         
   6  -1   1          0.98         -1.17         9.00 o                         
  -6   0   1          0.02          8.01         7.61 o                         
  -5   0   1          3.80          5.72         5.97 o                         
  -4   0   1          3.65          3.72         6.69 o                         
  -3   0   1         41.73         60.10         6.58 o                         
  -2   0   1          2.23          0.02         1.76 o                         
  -1   0   1        873.79        787.35        10.00 o                         
   1   0   1        921.43        865.91        10.28 o                         
   2   0   1         13.42         10.38         2.18 o                         
   3   0   1         41.46         50.42         5.95 o                         
   4   0   1          0.21         -3.33         3.33 o                         
   5   0   1         77.92         95.73        18.11 o                         
   6   0   1          1.34         -6.71         6.71 o                         
  -6   1   1         20.16          9.65         7.76 o                         
  -5   1   1         33.79         25.34         7.61 o                         
  -4   1   1        130.03        124.83        12.90 o                         
  -3   1   1          8.38          9.17         2.92 o                         
  -2   1   1       1106.63        998.77        15.28 o                         
  -1   1   1       1576.65       1489.12        15.62 o                         
   0   1   1        414.70        375.24         9.38 o                         
   1   1   1       6112.86       6315.37        53.99 o                         
   2   1   1        514.70        500.48         9.42 o                         
   3   1   1        392.80        395.19        26.78 o                         
   4   1   1        394.04        366.36        24.78 o                         
   5   1   1         97.61        126.80        15.70 o                         
   6   1   1          1.02         14.13        12.07 o                         
  -6   2   1         46.60         46.37        21.82 o                         
  -5   2   1          9.91         20.64         7.25 o                         
  -4   2   1          8.06          9.60         5.35 o                         
  -3   2   1          5.02         15.57         4.43 o                         
  -2   2   1       2984.33       2840.52        33.23 o                         
  -1   2   1        126.15        134.24         4.49 o                         
   0   2   1       1809.60       1904.22        17.09 o                         
   1   2   1        444.02        429.03         7.84 o                         
   2   2   1       2248.71       2233.05        29.00 o                         
   3   2   1         22.84         17.90         4.88 o                         
   4   2   1        229.09        233.54        12.20 o                         
   5   2   1          6.32         -4.00         8.96 o                         
   6   2   1         14.81         11.60        16.20 o                         
  -6   3   1         12.09         -3.40         8.73 o                         
  -5   3   1          1.44          2.41         6.17 o                         
  -4   3   1        341.73        376.98        22.04 o                         
  -3   3   1        588.91        625.28        18.55 o                         
  -2   3   1        454.68        473.44        11.81 o                         
  -1   3   1        271.63        303.63         7.01 o                         
   0   3   1       3565.82       3632.83        30.46 o                         
   1   3   1       3560.56       3596.78        35.66 o                         
   2   3   1       1563.77       1448.54        24.35 o                         
   3   3   1        357.42        398.83        17.79 o                         
   4   3   1        209.44        193.02        13.25 o                         
   5   3   1         10.33         16.63        15.17 o                         
   6   3   1          4.74          9.69        11.67 o                         
  -6   4   1          0.43         -1.13        11.72 o                         
  -5   4   1         61.03         63.84        16.03 o                         
  -4   4   1          4.13         -0.82         4.19 o                         
  -3   4   1       3137.32       3421.49        62.34 o                         
  -2   4   1         54.75         61.68         5.29 o                         
  -1   4   1      10580.54      10495.75        86.87 o                         
   0   4   1          3.76          5.35         2.06 o                         
   1   4   1      15026.81      14831.61       109.01 o                         
   2   4   1         34.97         36.47         4.85 o                         
   3   4   1        496.42        484.31        15.66 o                         
   4   4   1          0.35          6.18         4.23 o                         
   5   4   1         52.23         67.48        15.09 o                         
   6   4   1          0.34         -6.21         8.16 o                         
  -6   5   1          7.46          1.73         9.85 o                         
  -5   5   1         16.83          8.63        11.05 o                         
  -4   5   1        124.06        147.01        15.36 o                         
  -3   5   1        345.84        367.30        16.36 o                         
  -2   5   1        483.46        540.33        14.62 o                         
  -1   5   1        310.33        291.94        11.89 o                         
   0   5   1         95.78         97.02         6.63 o                         
   1   5   1        521.96        478.59        12.07 o                         
   2   5   1        990.28       1017.76        25.09 o                         
   3   5   1        844.78        763.47        21.44 o                         
   4   5   1         77.65         71.54        11.30 o                         
   5   5   1         17.52         15.38        13.27 o                         
   6   5   1          0.79         -6.75         8.34 o                         
  -6   6   1         15.39         15.55        10.58 o                         
  -5   6   1         10.52         25.18         8.29 o                         
  -4   6   1        115.04        117.09        13.66 o                         
  -3   6   1         37.14         48.38         8.46 o                         
  -2   6   1        622.81        710.10        25.93 o                         
  -1   6   1        239.84        237.02        10.39 o                         
   0   6   1       4424.20       4247.64        35.54 o                         
   1   6   1        181.02        176.46         7.09 o                         
   2   6   1       2658.11       2923.73        41.25 o                         
   3   6   1          0.29         -0.52         3.79 o                         
   4   6   1         73.02         70.52        10.85 o                         
   5   6   1         24.12         24.61         8.44 o                         
   6   6   1         20.42         19.23        12.07 o                         
  -6   7   1         12.61         31.44        10.54 o                         
  -5   7   1          8.90          7.85         6.66 o                         
  -4   7   1        146.96        156.84        15.53 o                         
  -3   7   1         12.08         16.90         5.98 o                         
  -2   7   1       1044.81       1194.98        26.18 o                         
  -1   7   1        141.22        118.23        13.89 o                         
   0   7   1       3300.27       3209.39        29.68 o                         
   1   7   1        553.84        574.33        12.52 o                         
   2   7   1        132.09        139.22        18.94 o                         
   3   7   1         13.15         18.12         6.62 o                         
   4   7   1        264.32        304.96        21.15 o                         
   5   7   1         35.53         41.44        10.37 o                         
   6   7   1          8.76         -1.69        11.55 o                         
  -6   8   1          0.58          4.80         9.66 o                         
  -5   8   1         23.24         19.71         8.62 o                         
  -4   8   1         17.28         37.08         8.98 o                         
  -3   8   1        199.99        239.36        15.51 o                         
  -2   8   1         39.58         38.99         6.17 o                         
  -1   8   1       2442.61       2427.35        44.34 o                         
   0   8   1        229.00        230.51         7.07 o                         
   1   8   1        392.02        364.93        11.92 o                         
   2   8   1         62.25         59.42         8.32 o                         
   3   8   1        347.04        406.67        19.07 o                         
   4   8   1          4.57          4.72         6.24 o                         
   5   8   1         19.42         17.81         7.82 o                         
   6   8   1          5.36         15.53        11.07 o                         
  -6   9   1          3.78         -6.12        22.24 o                         
  -5   9   1         78.07         61.01        12.14 o                         
  -4   9   1         24.91         40.25         8.13 o                         
  -3   9   1        136.07        117.34        13.36 o                         
  -2   9   1         42.76         48.63         6.63 o                         
  -1   9   1        187.68        179.39        10.14 o                         
   0   9   1         30.82         46.61         3.65 o                         
   1   9   1        707.30        754.61        16.60 o                         
   2   9   1        247.22        257.55        13.22 o                         
   3   9   1        109.96        100.44        12.19 o                         
   4   9   1          8.39         17.86         8.16 o                         
   5   9   1          1.33         11.66         6.64 o                         
   6   9   1          1.99         -6.31         6.31 o                         
  -6  10   1          1.83         -6.64         6.64 o                         
  -5  10   1         15.95         20.34         8.45 o                         
  -4  10   1         12.52         12.18         7.35 o                         
  -3  10   1        131.77        134.42        11.84 o                         
  -2  10   1       1225.06       1226.44        25.10 o                         
  -1  10   1        247.12        246.42        11.76 o                         
   0  10   1         77.05        100.44         5.74 o                         
   1  10   1        143.06        127.29         6.66 o                         
   2  10   1       1745.60       1646.03        41.22 o                         
   3  10   1          5.03         13.98         6.13 o                         
   4  10   1        120.71        119.66        15.15 o                         
   5  10   1          4.62          6.83         7.46 o                         
   6  10   1         18.67         21.75        10.41 o                         
  -5  11   1          1.67          2.71         6.88 o                         
  -4  11   1         35.76         41.23        10.60 o                         
  -3  11   1          7.67          7.40         5.34 o                         
  -2  11   1        198.84        185.67        23.06 o                         
  -1  11   1         49.03         51.00         7.56 o                         
   0  11   1         40.69         52.75         3.88 o                         
   1  11   1        151.25        145.05         7.13 o                         
   2  11   1       1013.20       1006.37        25.63 o                         
   3  11   1         16.33         10.07         6.27 o                         
   4  11   1         79.81         76.44        12.80 o                         
   5  11   1          0.49         -0.20         6.74 o                         
  -5  12   1         26.30         24.16        10.31 o                         
  -4  12   1          4.29         -5.50        10.64 o                         
  -3  12   1        100.66        108.42        10.29 o                         
  -2  12   1         43.07         47.63        14.43 o                         
  -1  12   1       1653.39       1564.78        39.56 o                         
   0  12   1         66.02         68.89         5.29 o                         
   1  12   1        211.24        171.03         5.69 o                         
   2  12   1        344.71        385.61        20.83 o                         
   3  12   1        168.27        143.25        17.91 o                         
   4  12   1          0.23          7.99        15.50 o                         
   5  12   1         15.62          0.75         7.96 o                         
  -5  13   1          6.79         13.28         8.07 o                         
  -4  13   1          1.80         -5.09         5.09 o                         
  -3  13   1         71.19         64.07        16.70 o                         
  -2  13   1          5.93          9.25         7.95 o                         
  -1  13   1       1169.59       1171.40        35.23 o                         
   0  13   1         64.01         82.69         5.01 o                         
   1  13   1        293.46        368.76        18.53 o                         
   2  13   1         25.66         29.70         5.13 o                         
   3  13   1         51.03         40.83        12.80 o                         
   4  13   1         34.29         16.48         7.35 o                         
   5  13   1         25.48         16.14        13.23 o                         
  -5  14   1          3.23         -8.45         8.45 o                         
  -4  14   1         71.03         48.45        15.31 o                         
  -3  14   1         31.25         50.33        20.68 o                         
  -2  14   1          2.65          7.81         9.80 o                         
  -1  14   1        240.44        226.73        20.74 o                         
   0  14   1        514.15        484.54        10.31 o                         
   1  14   1        115.80        140.60        15.73 o                         
   2  14   1         25.86         13.98        19.82 o                         
   3  14   1         45.33         38.83         7.58 o                         
   4  14   1         24.65         25.20        14.48 o                         
   5  14   1         10.83          8.08         9.95 o                         
  -5  15   1          3.52          1.01        12.54 o                         
  -4  15   1        100.83        112.13        29.82 o                         
  -3  15   1          7.24         15.91         8.71 o                         
  -2  15   1         37.04         51.81        11.27 o                         
  -1  15   1         26.25         13.26         8.67 o                         
   0  15   1        135.61        156.83         6.60 o                         
   1  15   1         11.38         21.26         8.24 o                         
   2  15   1        156.00        162.54        25.43 o                         
   3  15   1          0.33          0.93         5.79 o                         
   4  15   1         48.66         43.44        14.95 o                         
  -4  16   1         35.35         33.44        18.96 o                         
  -3  16   1         52.72         75.34        15.70 o                         
  -2  16   1         24.20         31.00        10.02 o                         
  -1  16   1         73.95         92.63        13.66 o                         
   0  16   1        297.41        283.58        12.92 o                         
   1  16   1        234.22        262.21        19.46 o                         
   2  16   1         14.78          3.86        11.04 o                         
   3  16   1         14.77          8.02        11.95 o                         
   4  16   1          2.05         -6.85         9.50 o                         
  -4  17   1          2.98         21.78         9.52 o                         
  -3  17   1         18.80         22.28         9.10 o                         
  -2  17   1          3.63          6.81         7.61 o                         
  -1  17   1        164.82        136.13        30.85 o                         
   0  17   1         15.15         20.90         4.52 o                         
   1  17   1          5.26          5.79         9.36 o                         
   2  17   1          6.89          0.11         6.58 o                         
   3  17   1         45.75         33.89        14.29 o                         
   4  17   1          0.33         11.43        12.24 o                         
  -4  18   1          5.66          5.96        13.14 o                         
  -3  18   1         23.17         30.17        10.17 o                         
  -2  18   1         60.42         68.24        26.09 o                         
  -1  18   1          6.91         18.14        13.30 o                         
   0  18   1         78.61         73.46         5.12 o                         
   1  18   1         18.23         10.11         8.25 o                         
   2  18   1          5.95          7.46        15.55 o                         
   3  18   1          2.86         -7.10         7.10 o                         
  -3  19   1          1.40          2.12         8.55 o                         
  -2  19   1         13.73          9.10         7.90 o                         
  -1  19   1          2.35         10.38        11.18 o                         
   0  19   1        190.23        204.19        28.87 o                         
   1  19   1          5.84          1.04         7.16 o                         
   2  19   1          5.84          6.38         8.01 o                         
   3  19   1          0.95         12.44         9.06 o                         
  -3  20   1         15.38         -1.02        13.89 o                         
  -2  20   1          3.12         -5.16         9.67 o                         
  -1  20   1         14.23         11.55         7.53 o                         
   0  20   1         13.07         31.10        21.55 o                         
   1  20   1          3.99         -7.07         7.07 o                         
   2  20   1          6.69         19.93        10.08 o                         
  -2  21   1          0.24         -6.53        13.33 o                         
  -1  21   1         12.68         39.35        15.79 o                         
   0  21   1          1.21         21.76        15.00 o                         
   1  21   1         18.52         10.68         9.10 o                         
   2  21   1          1.07          0.50        18.97 o                         
  -1  22   1         19.33         14.95        16.55 o                         
   0  22   1          9.15         26.95        18.96 o                         
   1  22   1          1.12         26.20        19.99 o                         
  -1 -22   2          3.95        -13.79        13.79 o                         
   0 -22   2         10.84         -5.28        19.31 o                         
  -2 -21   2         12.55          4.63        10.77 o                         
  -1 -21   2          2.54         -9.91         9.91 o                         
   0 -21   2         58.33         70.22        19.74 o                         
   1 -21   2          0.50         12.11        17.41 o                         
   2 -21   2          4.20         -5.78        10.51 o                         
  -3 -20   2         35.72         41.95        15.72 o                         
  -2 -20   2          9.51         21.67        13.10 o                         
  -1 -20   2          9.39         25.19        16.03 o                         
   0 -20   2          2.09         -9.25         9.25 o                         
   1 -20   2         42.26         38.61        15.36 o                         
   2 -20   2          2.99          7.62        23.96 o                         
  -3 -19   2         22.60         30.77        15.36 o                         
  -2 -19   2          1.09         -7.68        25.68 o                         
  -1 -19   2         32.55         25.30        14.26 o                         
   0 -19   2          4.35          6.70         9.52 o                         
   1 -19   2        274.62        269.73        35.83 o                         
   2 -19   2          1.28         19.55        11.55 o                         
   3 -19   2          3.89         -5.47        13.10 o                         
  -4 -18   2          7.70         25.47         9.36 o                         
  -3 -18   2         14.89         10.22         9.67 o                         
  -2 -18   2         29.06         56.92        14.67 o                         
  -1 -18   2          3.02         -2.15        12.41 o                         
   0 -18   2         60.92         56.80        17.41 o                         
   2 -18   2         18.19         12.02        10.85 o                         
   3 -18   2         13.87         20.50         8.78 o                         
  -4 -17   2         49.97         63.05        17.97 o                         
  -3 -17   2          3.82         -6.21         8.29 o                         
  -2 -17   2        119.50         86.18        18.69 o                         
  -1 -17   2          8.04         16.09        13.15 o                         
   0 -17   2        649.32        621.97        42.46 o                         
   1 -17   2         10.38         18.18        10.85 o                         
   2 -17   2         45.21         42.44        16.99 o                         
   3 -17   2          1.78         -6.33         7.75 o                         
   4 -17   2          5.08         16.98        12.65 o                         
  -4 -16   2         49.86         64.70        15.06 o                         
  -3 -16   2         54.28         76.99        19.95 o                         
  -2 -16   2         70.46        113.59        21.34 o                         
  -1 -16   2         21.03          5.30        16.03 o                         
   0 -16   2        161.16        175.39        25.34 o                         
   1 -16   2        102.75        116.61        21.20 o                         
   2 -16   2          1.77         -7.20         7.20 o                         
   3 -16   2          9.42         24.67         9.21 o                         
   4 -16   2          5.37          6.39        12.96 o                         
  -5 -15   2          3.56         -5.92         6.52 o                         
  -4 -15   2          0.49         -7.20         7.20 o                         
  -3 -15   2         23.43         11.85        20.34 o                         
  -2 -15   2          6.96          0.20         6.94 o                         
  -1 -15   2        128.73        136.37        21.57 o                         
   0 -15   2          7.66          7.45         9.82 o                         
   1 -15   2        647.18        673.53        38.88 o                         
   2 -15   2          7.98         15.88         7.39 o                         
   3 -15   2         23.06         16.16        10.06 o                         
   4 -15   2          0.61          9.15         6.94 o                         
  -5 -14   2          3.84          1.27         9.21 o                         
  -4 -14   2          0.95         -2.13         5.44 o                         
  -3 -14   2         15.39         22.94        10.99 o                         
  -2 -14   2          4.53          5.25         7.77 o                         
  -1 -14   2         79.98         59.64        15.31 o                         
   0 -14   2         37.82         38.82        24.82 o                         
   1 -14   2         15.99         10.12         6.83 o                         
   2 -14   2         20.42         15.63         5.06 o                         
   3 -14   2          5.57         10.88         5.98 o                         
   4 -14   2         16.70          3.58         5.63 o                         
   5 -14   2         18.43         13.44        13.73 o                         
  -5 -13   2          6.05          8.70         7.26 o                         
  -4 -13   2         18.81         14.17         4.27 o                         
  -3 -13   2          1.11          1.72         9.48 o                         
  -2 -13   2        269.14        320.21        32.17 o                         
  -1 -13   2         17.21          8.10         8.59 o                         
   0 -13   2       1677.85       1681.74        67.40 o                         
   1 -13   2         12.47         13.88         8.55 o                         
   2 -13   2        870.61        794.61        22.50 o                         
   3 -13   2          5.16         -0.39         4.87 o                         
   4 -13   2         95.42        119.46        15.57 o                         
   5 -13   2          1.66         -5.23         5.23 o                         
  -5 -12   2         16.89         12.64         7.45 o                         
  -4 -12   2         55.63         47.34        11.01 o                         
  -3 -12   2         64.74         51.73         5.65 o                         
  -2 -12   2         70.56         67.20        14.47 o                         
  -1 -12   2        342.91        368.94        26.41 o                         
   0 -12   2          8.39         19.37         9.52 o                         
   1 -12   2         94.92        106.96        11.20 o                         
   2 -12   2       1157.75       1099.64        34.03 o                         
   3 -12   2         74.96         71.68        11.71 o                         
   4 -12   2          9.65         16.17        10.73 o                         
   5 -12   2          7.77         20.60         6.24 o                         
  -6 -11   2          0.14         -7.37         7.37 o                         
  -5 -11   2          5.25         15.64         8.42 o                         
  -4 -11   2          6.58         -3.01         5.66 o                         
  -3 -11   2        114.17        132.61        11.03 o                         
  -2 -11   2         70.84         75.87        15.51 o                         
  -1 -11   2          0.09         -4.65         5.36 o                         
   0 -11   2          7.65         21.54         8.59 o                         
   1 -11   2        204.55        200.79        10.40 o                         
   2 -11   2        120.43        120.86        12.22 o                         
   3 -11   2        128.14        127.93        14.77 o                         
   4 -11   2          7.02         10.87         6.76 o                         
   5 -11   2          7.80          4.55         6.22 o                         
  -6 -10   2          0.63          3.40         8.02 o                         
  -5 -10   2         14.54         20.17        16.13 o                         
  -4 -10   2          0.38         -5.41         5.41 o                         
  -3 -10   2        747.14        655.27        19.86 o                         
  -2 -10   2         26.38         24.33         6.86 o                         
  -1 -10   2        283.88        293.96        21.82 o                         
   0 -10   2         54.18         57.23         7.15 o                         
   1 -10   2        553.75        513.53        15.24 o                         
   2 -10   2         53.46         73.31         8.47 o                         
   3 -10   2        260.29        288.53        17.70 o                         
   4 -10   2          2.00          5.81         5.16 o                         
   5 -10   2          2.12         -5.44         5.44 o                         
  -6  -9   2          7.24         15.21        10.82 o                         
  -5  -9   2          6.36          3.28         9.71 o                         
  -4  -9   2        160.26        124.52        15.80 o                         
  -3  -9   2         34.82         28.42         7.02 o                         
  -2  -9   2        616.70        589.61        12.46 o                         
  -1  -9   2        405.00        433.14        24.59 o                         
   0  -9   2        565.31        639.47        17.39 o                         
   1  -9   2        243.83        209.45        10.54 o                         
   2  -9   2       1112.02       1076.92        29.23 o                         
   3  -9   2         86.56         90.41        11.40 o                         
   4  -9   2         42.91         50.22        14.16 o                         
   5  -9   2          2.32         -4.68         4.68 o                         
   6  -9   2         12.07         15.69        11.15 o                         
  -6  -8   2         17.51         20.25        16.43 o                         
  -5  -8   2          5.78         -2.90         5.00 o                         
  -4  -8   2        118.88        127.56        15.41 o                         
  -3  -8   2         29.57         51.07         8.41 o                         
  -2  -8   2        501.58        519.63        11.34 o                         
  -1  -8   2        386.13        433.64        33.09 o                         
   0  -8   2        330.01        371.24        10.55 o                         
   1  -8   2        266.00        285.43        12.20 o                         
   2  -8   2          7.13          7.85         4.93 o                         
   3  -8   2        204.00        195.78        14.50 o                         
   4  -8   2         65.57        103.13        17.62 o                         
   5  -8   2          3.37          0.52         4.46 o                         
   6  -8   2         28.52         18.98         6.31 o                         
  -6  -7   2          2.09         -4.18         5.62 o                         
  -5  -7   2         37.32         26.91         8.69 o                         
  -4  -7   2         19.32         21.41         7.57 o                         
  -3  -7   2         47.64         64.73         9.63 o                         
  -2  -7   2          7.79         17.50         3.53 o                         
  -1  -7   2        717.52        675.32        27.16 o                         
   0  -7   2        574.55        532.91        14.34 o                         
   1  -7   2       1272.31       1247.07        23.27 o                         
   2  -7   2          8.26          9.64         3.91 o                         
   3  -7   2         51.29         49.46         7.96 o                         
   4  -7   2         64.47         66.96         9.28 o                         
   5  -7   2         14.80         15.56        11.01 o                         
   6  -7   2          2.21         -9.21         9.89 o                         
  -6  -6   2          1.72         -2.95         4.38 o                         
  -5  -6   2         65.54         71.74        16.34 o                         
  -4  -6   2         16.89         35.41        11.24 o                         
  -3  -6   2        979.51       1014.33        29.64 o                         
  -2  -6   2        373.40        426.36        17.82 o                         
  -1  -6   2       2455.47       2433.45        23.13 o                         
   0  -6   2        238.97        230.95         7.86 o                         
   1  -6   2       2101.71       2102.39        26.20 o                         
   2  -6   2        276.61        259.86        12.12 o                         
   3  -6   2          8.60         19.49         5.78 o                         
   4  -6   2         42.16         47.53         7.93 o                         
   5  -6   2        184.85        184.12        13.16 o                         
   6  -6   2          2.29          7.12        10.83 o                         
  -6  -5   2         17.76          3.95         6.56 o                         
  -5  -5   2          0.82        -10.00        15.51 o                         
  -4  -5   2        262.08        274.59        20.37 o                         
  -3  -5   2         27.69         25.45         7.94 o                         
  -2  -5   2       3435.36       3565.83        58.78 o                         
  -1  -5   2        369.78        382.22         7.84 o                         
   0  -5   2       1744.48       1718.87        20.32 o                         
   1  -5   2        350.18        373.97         9.69 o                         
   2  -5   2       2371.54       2502.73        43.79 o                         
   3  -5   2        110.86        132.16        10.07 o                         
   4  -5   2        136.45        161.20        12.00 o                         
   5  -5   2          6.00         14.56         5.93 o                         
   6  -5   2         16.06         12.33         6.93 o                         
  -6  -4   2          5.61         12.51         5.89 o                         
  -5  -4   2          1.11         -2.04         5.99 o                         
  -4  -4   2         18.02         21.27         6.94 o                         
  -3  -4   2         63.80         73.86         9.00 o                         
  -2  -4   2        453.13        485.37        12.23 o                         
  -1  -4   2         35.96         40.55         3.39 o                         
   0  -4   2        733.98        703.77        12.77 o                         
   1  -4   2        549.15        486.96        10.13 o                         
   2  -4   2       3025.82       2875.75        36.81 o                         
   3  -4   2          4.48          6.67         2.87 o                         
   4  -4   2        131.48        124.09        10.79 o                         
   5  -4   2          4.71          8.36         3.95 o                         
   6  -4   2         22.21         19.33         6.03 o                         
  -6  -3   2          9.28         29.63         9.41 o                         
  -5  -3   2          7.01         10.22         5.11 o                         
  -4  -3   2         77.64         75.39        13.13 o                         
  -3  -3   2        455.90        472.82        58.24 o                         
  -2  -3   2        906.49        894.89        15.20 o                         
  -1  -3   2        488.23        511.10         8.71 o                         
   0  -3   2       4184.39       4260.32        41.15 o                         
   1  -3   2       5774.23       5876.52        80.31 o                         
   2  -3   2        771.63        739.98        17.19 o                         
   3  -3   2         34.83         39.11         4.71 o                         
   4  -3   2        197.02        202.86        11.75 o                         
   5  -3   2         28.69         27.45         8.32 o                         
   6  -3   2          0.15          3.46         7.31 o                         
  -6  -2   2         11.67         27.88         8.30 o                         
  -5  -2   2        229.57        225.70        20.49 o                         
  -4  -2   2          1.65          2.53         5.27 o                         
  -3  -2   2       1333.84       1237.47        36.86 o                         
  -2  -2   2          6.65          8.64         2.51 o                         
  -1  -2   2      15568.19      15543.82       101.87 o                         
   0  -2   2        138.81        152.06         5.55 o                         
   2  -2   2          6.69          5.11         1.76 o                         
   3  -2   2        618.39        565.04        14.90 o                         
   4  -2   2          3.34         -2.39         2.67 o                         
   5  -2   2        166.24        174.17        14.52 o                         
   6  -2   2          2.86         -5.42         5.42 o                         
  -6  -1   2          0.78         -2.43         5.98 o                         
  -5  -1   2         44.26         27.01         8.55 o                         
  -4  -1   2        174.28        153.35        14.67 o                         
  -3  -1   2         33.85         42.66         9.12 o                         
  -2  -1   2        891.89        942.62        18.74 o                         
  -1  -1   2        636.83        652.66         9.97 o                         
   0  -1   2        463.87        436.51        17.93 o                         
   1  -1   2       3151.91       3134.93        31.65 o                         
   2  -1   2        530.21        525.77         8.81 o                         
   3  -1   2        244.36        277.16        10.15 o                         
   4  -1   2        137.75        142.61         7.94 o                         
   5  -1   2         28.33         12.32         6.47 o                         
   6  -1   2          7.60          7.26         7.20 o                         
  -6   0   2          6.98         26.82         9.81 o                         
  -5   0   2          0.10         -1.96         5.74 o                         
  -4   0   2        137.21        127.75        15.23 o                         
  -3   0   2         16.47         10.07         4.30 o                         
  -2   0   2       1872.23       1824.10        21.99 o                         
  -1   0   2          3.59          3.49         1.61 o                         
   0   0   2      10138.95      10020.48        99.18 o                         
   1   0   2          9.03         18.83         1.43 o                         
   2   0   2        105.19        125.66         4.73 o                         
   3   0   2          4.47         -0.37         2.79 o                         
   4   0   2         60.68         73.24         9.26 o                         
   5   0   2          3.40         -2.33         7.98 o                         
   6   0   2          3.05          5.17        11.38 o                         
  -6   1   2          0.88          2.84         6.93 o                         
  -5   1   2         44.21         57.75        13.53 o                         
  -4   1   2        178.55        153.56        14.06 o                         
  -3   1   2         33.88         44.10         6.97 o                         
  -2   1   2        880.25        945.16        13.46 o                         
  -1   1   2        615.45        631.14         8.47 o                         
   0   1   2        412.71        394.47         7.55 o                         
   1   1   2       3122.57       3110.01        31.54 o                         
   2   1   2        511.75        516.25        13.52 o                         
   3   1   2        240.01        257.67        18.08 o                         
   4   1   2        137.05        172.09        11.76 o                         
   5   1   2         28.29         20.84        10.11 o                         
   6   1   2          7.66          1.72         6.75 o                         
  -6   2   2         11.58         10.90         7.33 o                         
  -5   2   2        234.49        244.26        20.80 o                         
  -4   2   2          1.71         -3.16         3.71 o                         
  -3   2   2       1334.40       1288.10        26.48 o                         
  -2   2   2          6.73          8.41         1.95 o                         
  -1   2   2      15653.71      15251.34       120.71 o                         
   0   2   2        140.47        148.08         4.75 o                         
   1   2   2      34263.95      32704.63       556.33 o                         
   2   2   2          6.82          1.28         2.05 o                         
   3   2   2        605.66        488.33        16.46 o                         
   4   2   2          3.41          8.52         4.17 o                         
   5   2   2        167.23        170.77        16.70 o                         
   6   2   2          2.91         -1.08         6.57 o                         
  -6   3   2          9.29         -2.66         6.61 o                         
  -5   3   2          7.59         -0.61         5.56 o                         
  -4   3   2         75.54         65.55         8.35 o                         
  -3   3   2        462.24        505.39        15.29 o                         
  -2   3   2        916.14        921.97        18.05 o                         
  -1   3   2        500.43        518.25        11.35 o                         
   0   3   2       4185.87       4214.28        39.40 o                         
   1   3   2       5864.26       5857.24        54.48 o                         
   2   3   2        789.39        718.63        16.11 o                         
   3   3   2         34.74         31.12         7.31 o                         
   4   3   2        195.06        209.79        13.26 o                         
   5   3   2         28.37         23.58         6.10 o                         
   6   3   2          0.15          7.02         8.86 o                         
  -6   4   2          5.72          0.73         9.52 o                         
  -5   4   2          1.03          9.09         9.90 o                         
  -4   4   2         17.36         18.80         5.06 o                         
  -3   4   2         64.95         61.14         7.47 o                         
  -2   4   2        449.10        476.23        11.88 o                         
  -1   4   2         36.93         31.42         5.10 o                         
   0   4   2        732.69        699.26        11.39 o                         
   1   4   2        551.54        487.12        11.33 o                         
   2   4   2       3022.76       2926.68        39.56 o                         
   3   4   2          4.66          8.79         3.73 o                         
   4   4   2        136.95        138.37        12.21 o                         
   5   4   2          4.81          9.35         6.73 o                         
   6   4   2         22.51         19.09        10.83 o                         
  -6   5   2         18.02          8.96         9.69 o                         
  -5   5   2          0.87         15.84         6.94 o                         
  -4   5   2        260.31        272.41        14.94 o                         
  -3   5   2         26.50         33.66         6.10 o                         
  -2   5   2       3398.81       3510.95        40.73 o                         
  -1   5   2        367.47        384.01        12.09 o                         
   0   5   2       1814.47       1769.42        20.85 o                         
   1   5   2        354.27        378.60        12.36 o                         
   2   5   2       2312.67       2473.13        36.54 o                         
   3   5   2        109.69        134.29         9.27 o                         
   4   5   2        138.58        145.98        11.12 o                         
   5   5   2          5.79         13.43        10.36 o                         
   6   5   2         16.25         -9.20        20.17 o                         
  -6   6   2          1.84         -7.41         8.10 o                         
  -5   6   2         67.52        107.74        25.07 o                         
  -4   6   2         17.10         24.35         7.54 o                         
  -3   6   2        970.04        936.68        26.41 o                         
  -2   6   2        371.47        416.86        16.31 o                         
  -1   6   2       2468.53       2389.86        31.21 o                         
   0   6   2        238.69        230.61         7.18 o                         
   1   6   2       2033.78       2007.02        27.95 o                         
   2   6   2        277.20        277.26        18.91 o                         
   3   6   2          7.59         12.52         4.61 o                         
   4   6   2         43.14         45.58         7.61 o                         
   5   6   2        183.35        185.85        23.85 o                         
   6   6   2          2.35         -2.17        13.44 o                         
  -6   7   2          2.13         -6.21         6.21 o                         
  -5   7   2         36.59         30.49         8.32 o                         
  -4   7   2         19.84         17.11         6.84 o                         
  -3   7   2         48.13         69.31         9.63 o                         
  -2   7   2          7.26         16.03         4.42 o                         
  -1   7   2        696.70        708.90        20.91 o                         
   0   7   2        564.98        531.29        11.99 o                         
   1   7   2       1275.87       1250.22        21.36 o                         
   2   7   2          8.09          4.57         3.78 o                         
   3   7   2         52.82         46.95         7.36 o                         
   4   7   2         62.46         47.05        10.28 o                         
   5   7   2         14.47          7.16         7.17 o                         
   6   7   2          2.09         -2.71        25.17 o                         
  -6   8   2         17.26         21.56        13.44 o                         
  -5   8   2          5.57          4.66         7.25 o                         
  -4   8   2        119.13        137.80        31.66 o                         
  -3   8   2         30.39         45.61         8.52 o                         
  -2   8   2        513.64        541.28        25.86 o                         
  -1   8   2        396.10        418.98        17.33 o                         
   0   8   2        330.48        360.06        11.12 o                         
   1   8   2        269.60        258.68        10.83 o                         
   2   8   2          7.61          9.13         4.88 o                         
   3   8   2        203.72        196.34        18.28 o                         
   4   8   2         65.92        103.77        14.44 o                         
   5   8   2          3.23          0.17         6.29 o                         
   6   8   2         28.20         11.70        10.04 o                         
  -6   9   2          7.26         -9.33        14.14 o                         
  -5   9   2          6.55         10.67         7.75 o                         
  -4   9   2        163.76        163.41        16.80 o                         
  -3   9   2         34.40         39.15         7.88 o                         
  -2   9   2        623.30        673.78        42.40 o                         
  -1   9   2        408.55        404.79        14.57 o                         
   0   9   2        589.68        635.38        13.29 o                         
   1   9   2        239.92        208.54         9.89 o                         
   2   9   2       1126.24       1124.76        29.28 o                         
   3   9   2         88.54        106.21        14.11 o                         
   4   9   2         42.57         37.79         9.64 o                         
   5   9   2          2.39         -4.50         9.65 o                         
   6   9   2         12.07         -7.39        23.61 o                         
  -6  10   2          0.63         -6.72        16.03 o                         
  -5  10   2         15.07         10.66         7.34 o                         
  -4  10   2          0.24          6.44         6.56 o                         
  -3  10   2        742.09        738.08        23.75 o                         
  -2  10   2         26.51         19.05        10.51 o                         
  -1  10   2        291.63        325.18        15.24 o                         
   0  10   2         54.12         51.59         4.91 o                         
   1  10   2        543.19        504.81        14.96 o                         
   2  10   2         51.85         56.19         8.69 o                         
   3  10   2        275.44        278.00        28.48 o                         
   4  10   2          1.90         -3.14         8.05 o                         
   5  10   2          2.23          0.52        11.01 o                         
  -6  11   2          0.13         -2.06        11.72 o                         
  -5  11   2          5.08          7.83         7.81 o                         
  -4  11   2          6.43         -2.12         8.35 o                         
  -3  11   2        114.53        103.14        28.79 o                         
  -2  11   2         68.88         71.40        12.27 o                         
  -1  11   2          0.02         -3.04         6.09 o                         
   0  11   2          8.08         10.52         2.79 o                         
   1  11   2        201.10        187.23        11.51 o                         
   2  11   2        119.25         99.92         9.80 o                         
   3  11   2        124.34        119.44        13.55 o                         
   4  11   2          7.08          6.59         6.08 o                         
   5  11   2          7.55         -0.21         6.55 o                         
  -5  12   2         17.32          3.58         7.76 o                         
  -4  12   2         57.51         47.40        15.84 o                         
  -3  12   2         65.60         53.21        31.03 o                         
  -2  12   2         70.05         58.51        12.52 o                         
  -1  12   2        347.10        356.39        19.72 o                         
   0  12   2          7.80          0.83         2.37 o                         
   1  12   2         93.78         89.39        12.89 o                         
   2  12   2       1155.35       1095.71        29.08 o                         
   3  12   2         76.38         60.97         9.88 o                         
   4  12   2          8.98         -4.95         5.89 o                         
   5  12   2          7.98          3.47        10.56 o                         
  -5  13   2          6.03          6.64        11.47 o                         
  -4  13   2         17.90          8.76        28.27 o                         
  -3  13   2          1.09          8.48         9.52 o                         
  -2  13   2        268.83        268.66        21.09 o                         
  -1  13   2         17.90         21.11         8.93 o                         
   0  13   2       1674.37       1614.78        21.94 o                         
   1  13   2         11.99         16.25         3.69 o                         
   2  13   2        875.32        832.00        24.46 o                         
   3  13   2          5.05         17.27         6.22 o                         
   4  13   2         93.30        113.24        15.14 o                         
   5  13   2          1.56         -6.65         6.65 o                         
  -5  14   2          3.49         14.06        17.41 o                         
  -4  14   2          1.04         15.91        12.41 o                         
  -3  14   2         15.56         13.77        10.63 o                         
  -2  14   2          5.15          5.90         7.90 o                         
  -1  14   2         85.36         90.04        13.10 o                         
   0  14   2         37.81         55.98         4.68 o                         
   1  14   2         17.85         13.61         3.98 o                         
   2  14   2         20.78         19.61         5.25 o                         
   3  14   2          4.98          7.36         4.62 o                         
   4  14   2         17.05         13.77         8.78 o                         
   5  14   2         17.95          8.89        16.11 o                         
  -5  15   2          3.91         -3.03        12.34 o                         
  -4  15   2          0.43         -6.73         6.73 o                         
  -3  15   2         23.79         31.47        10.68 o                         
  -2  15   2          7.07          1.92         7.23 o                         
  -1  15   2        130.08        110.01        20.70 o                         
   0  15   2          7.57          8.01         2.68 o                         
   1  15   2        648.69        625.85        14.08 o                         
   2  15   2          7.74         12.03        12.93 o                         
   3  15   2         23.15         21.28         6.95 o                         
   4  15   2          0.56          4.59         7.01 o                         
  -4  16   2         51.03         64.33        20.34 o                         
  -3  16   2         54.44         54.66        20.67 o                         
  -2  16   2         71.50         95.85        17.31 o                         
  -1  16   2         21.15         24.68        12.80 o                         
   0  16   2        161.96        163.42        10.88 o                         
   1  16   2        100.12        101.49        13.20 o                         
   2  16   2          2.02         17.58        12.62 o                         
   3  16   2          9.61          8.28        15.60 o                         
   4  16   2          5.73          3.41         6.35 o                         
  -4  17   2         49.94         41.04        16.50 o                         
  -3  17   2          3.85         24.33        12.18 o                         
  -2  17   2        118.90        135.50        18.40 o                         
  -1  17   2          8.05         16.54         9.67 o                         
   0  17   2        646.23        637.89        25.04 o                         
   1  17   2         10.64          7.77         7.25 o                         
   2  17   2         43.82         48.82        17.17 o                         
   3  17   2          1.70          7.57        11.01 o                         
   4  17   2          5.19         18.08        15.22 o                         
  -4  18   2          7.95         -8.62         8.62 o                         
  -3  18   2         14.62         21.72        10.76 o                         
  -2  18   2         29.27         42.54        13.20 o                         
  -1  18   2          2.56         -8.72         8.72 o                         
   0  18   2         61.24         65.51         9.48 o                         
   1  18   2         30.79         23.42        10.49 o                         
   2  18   2         18.38          4.73         7.11 o                         
   3  18   2         14.00         -5.90        12.58 o                         
  -3  19   2         22.04         30.90        12.53 o                         
  -2  19   2          1.07          3.95         8.21 o                         
  -1  19   2         32.32         35.48        11.18 o                         
   0  19   2          4.33         10.99         3.98 o                         
   1  19   2        274.09        277.59        19.93 o                         
   2  19   2          1.31          4.19         7.45 o                         
   3  19   2          3.76          7.74         9.86 o                         
  -3  20   2         35.78         31.24        17.43 o                         
  -2  20   2          9.60         12.91         9.29 o                         
  -1  20   2          9.29         13.34        14.11 o                         
   0  20   2          2.15          0.56        10.19 o                         
   1  20   2         42.76         22.68        13.67 o                         
   2  20   2          2.98          1.96         7.36 o                         
  -2  21   2         12.82          8.42         8.61 o                         
  -1  21   2          2.56         -5.83         9.42 o                         
   0  21   2         58.13         41.75        18.10 o                         
   1  21   2          0.51         10.18        13.62 o                         
   2  21   2          4.24         31.55        11.07 o                         
  -1  22   2          4.02         -8.25         8.60 o                         
   0  22   2         10.72          7.14        19.31 o                         
   0 -22   3          7.52         14.33        11.26 o                         
  -2 -21   3          1.06          5.50         8.85 o                         
  -1 -21   3         19.88         23.26        12.71 o                         
   0 -21   3          1.31         11.69        12.01 o                         
   1 -21   3         60.94         43.45        15.82 o                         
  -3 -20   3         19.64         32.38        15.70 o                         
  -2 -20   3         12.49         -3.03        24.82 o                         
  -1 -20   3          8.27         -3.92        10.59 o                         
   0 -20   3          6.73         15.83        13.51 o                         
   1 -20   3         14.05         12.66        15.51 o                         
   2 -20   3          1.00         -1.82        18.96 o                         
  -3 -19   3          5.36          0.29        19.99 o                         
  -2 -19   3          1.68          2.22        27.23 o                         
  -1 -19   3          1.51         30.87        13.45 o                         
   0 -19   3        100.82        110.01        37.58 o                         
   1 -19   3         18.04         -1.12        10.34 o                         
   2 -19   3         13.04          3.14        12.07 o                         
   3 -19   3          0.78          4.16         6.55 o                         
  -4 -18   3         11.23         24.62        19.48 o                         
  -3 -18   3         22.51         23.40        26.72 o                         
  -2 -18   3         14.05         18.10        11.16 o                         
  -1 -18   3         25.43         25.39        29.30 o                         
   0 -18   3         79.73         74.82        17.79 o                         
   1 -18   3        102.69        142.96        24.63 o                         
   2 -18   3         30.56         41.00         9.82 o                         
   3 -18   3         16.13         16.01        11.91 o                         
  -4 -17   3          0.11         -0.00        14.65 o                         
  -3 -17   3        113.89        127.97        48.76 o                         
  -2 -17   3          4.61         -0.95         9.36 o                         
  -1 -17   3         19.36         20.46        12.05 o                         
   0 -17   3          3.54          3.38         9.08 o                         
   1 -17   3        248.68        259.33        32.14 o                         
   2 -17   3          3.28          4.15         5.50 o                         
   3 -17   3          8.75          9.71         6.98 o                         
   4 -17   3          0.52         -9.18         9.18 o                         
  -4 -16   3         14.70         18.67        11.08 o                         
  -3 -16   3         10.64          4.35         9.50 o                         
  -2 -16   3         36.98         29.30        12.07 o                         
  -1 -16   3         47.84         55.47        16.44 o                         
   0 -16   3        239.46        257.23        30.08 o                         
   1 -16   3        126.22        142.78        15.85 o                         
   2 -16   3         51.85         75.98         7.00 o                         
   3 -16   3         17.96          7.96         7.04 o                         
   4 -16   3         14.39         16.07         7.85 o                         
  -5 -15   3          3.22         11.68         7.08 o                         
  -4 -15   3          0.35         11.23         8.29 o                         
  -3 -15   3          1.19         11.41        10.50 o                         
  -2 -15   3        174.92        189.89        25.57 o                         
  -1 -15   3         31.51         51.54        13.31 o                         
   0 -15   3        373.87        379.50        33.96 o                         
   1 -15   3          4.20         18.11         6.78 o                         
   2 -15   3         69.09         89.99        13.61 o                         
   3 -15   3          7.62          0.33        10.69 o                         
   4 -15   3          3.41         32.34        17.94 o                         
  -5 -14   3          0.85         -4.81         6.17 o                         
  -4 -14   3         17.06          6.48         6.47 o                         
  -3 -14   3         32.46         27.76        11.55 o                         
  -2 -14   3        182.27        201.50        33.59 o                         
  -1 -14   3         33.68         47.95        41.71 o                         
   0 -14   3        372.28        304.34        29.30 o                         
   1 -14   3         19.62         31.99         8.76 o                         
   2 -14   3         75.03         70.62        13.02 o                         
   3 -14   3          3.55         11.58         6.12 o                         
   4 -14   3         48.63         31.30         9.91 o                         
   5 -14   3          5.39         12.56         6.06 o                         
  -5 -13   3        112.75        108.50        13.09 o                         
  -4 -13   3          8.56         -0.96         6.13 o                         
  -3 -13   3          0.62         10.09         7.18 o                         
  -2 -13   3         27.82         21.57         9.75 o                         
  -1 -13   3        123.82         97.75        18.51 o                         
   0 -13   3         19.34         34.64        11.48 o                         
   1 -13   3        125.30        149.63        13.34 o                         
   2 -13   3         26.41         16.26         6.29 o                         
   3 -13   3        168.76        157.20        23.96 o                         
   4 -13   3          0.34         -4.93         6.69 o                         
   5 -13   3          7.30         17.10        10.45 o                         
  -5 -12   3         59.37         55.94        10.23 o                         
  -4 -12   3         52.91         57.41         8.90 o                         
  -3 -12   3         40.51         64.21         5.70 o                         
  -2 -12   3         13.79          8.66        18.27 o                         
  -1 -12   3        118.87         88.01        16.55 o                         
   0 -12   3        186.55        189.60        11.18 o                         
   1 -12   3        291.17        281.96        13.74 o                         
   2 -12   3        120.62        119.73        11.71 o                         
   3 -12   3        174.24        167.11        16.30 o                         
   4 -12   3          7.23         15.78        13.96 o                         
   5 -12   3         12.96         16.53         7.44 o                         
  -6 -11   3          8.42         -5.68         5.68 o                         
  -5 -11   3          9.10         15.10         6.39 o                         
  -4 -11   3        108.96         94.85        10.43 o                         
  -3 -11   3         52.83         59.69         6.38 o                         
  -2 -11   3        593.04        580.38        32.04 o                         
  -1 -11   3         71.90         79.29        15.40 o                         
   0 -11   3        459.24        428.58        15.20 o                         
   1 -11   3         65.47         79.95         8.57 o                         
   2 -11   3        250.97        237.61        13.69 o                         
   3 -11   3        120.96        124.74        14.35 o                         
   4 -11   3         52.96         62.37        10.55 o                         
   5 -11   3          1.36         -4.22        11.03 o                         
  -6 -10   3          7.47          4.52        13.23 o                         
  -5 -10   3          9.98         23.61         9.24 o                         
  -4 -10   3         15.23         11.16         7.45 o                         
  -3 -10   3         84.19        119.62         9.69 o                         
  -2 -10   3        163.30        179.77        21.69 o                         
  -1 -10   3         85.88         84.55        21.03 o                         
   0 -10   3         97.34        102.74         7.01 o                         
   1 -10   3         41.28         49.61         7.21 o                         
   2 -10   3        947.95        972.33        45.47 o                         
   3 -10   3        233.11        233.70        18.77 o                         
   4 -10   3          1.40          4.31         5.73 o                         
   5 -10   3          1.80         -1.77         5.05 o                         
  -6  -9   3          0.76         -5.44         8.06 o                         
  -5  -9   3         50.46         58.10        12.22 o                         
  -4  -9   3          5.95         14.26         7.81 o                         
  -3  -9   3        429.80        437.83        13.95 o                         
  -2  -9   3        168.82        164.50         7.01 o                         
  -1  -9   3       4253.88       4337.84        88.36 o                         
   0  -9   3        123.66        128.90         7.31 o                         
   1  -9   3        643.35        637.41        21.20 o                         
   2  -9   3        112.29        142.96        11.54 o                         
   3  -9   3        304.01        297.66        17.44 o                         
   4  -9   3          0.94         15.78         8.34 o                         
   5  -9   3          6.69          2.61         6.00 o                         
  -6  -8   3          5.75          7.07         6.76 o                         
  -5  -8   3         18.36         35.51        10.06 o                         
  -4  -8   3         18.69         35.02        12.81 o                         
  -3  -8   3        111.05        141.91        10.23 o                         
  -2  -8   3         25.88         27.69         3.84 o                         
  -1  -8   3       1334.81       1610.37        41.18 o                         
   0  -8   3         53.75         55.40         6.54 o                         
   1  -8   3        403.97        455.33        17.65 o                         
   2  -8   3          0.28          1.81         3.87 o                         
   3  -8   3        943.74        973.30        28.51 o                         
   4  -8   3         10.25          1.99         5.02 o                         
   5  -8   3          5.61          8.61         5.40 o                         
   6  -8   3          3.16        -10.00        10.00 o                         
  -6  -7   3          9.31         -4.01         8.56 o                         
  -5  -7   3         20.47         22.30         8.17 o                         
  -4  -7   3        221.50        260.86        19.91 o                         
  -3  -7   3          2.19          5.40         4.32 o                         
  -2  -7   3         37.55         46.91         5.86 o                         
  -1  -7   3        430.69        447.86        12.85 o                         
   0  -7   3         12.89         29.77         4.29 o                         
   1  -7   3          4.41         11.33         4.01 o                         
   2  -7   3        210.09        205.31        10.17 o                         
   3  -7   3         49.91         44.10         7.24 o                         
   4  -7   3          2.20          8.24         5.07 o                         
   5  -7   3          1.29          0.93         4.54 o                         
   6  -7   3          0.40          0.55         6.16 o                         
  -6  -6   3         10.27         17.48        10.10 o                         
  -5  -6   3          0.78         13.04        14.77 o                         
  -4  -6   3        117.99        133.98        18.51 o                         
  -3  -6   3         40.56         52.42         8.46 o                         
  -2  -6   3       2921.62       2977.28        44.11 o                         
  -1  -6   3         17.22         11.83         2.45 o                         
   0  -6   3       5839.43       5782.34        52.58 o                         
   1  -6   3         32.28         43.97         5.64 o                         
   2  -6   3       1339.48       1286.87        33.98 o                         
   3  -6   3          7.47         15.99         4.39 o                         
   4  -6   3        302.46        294.03        14.51 o                         
   5  -6   3          3.27          3.63         4.92 o                         
   6  -6   3         14.22         13.13         6.78 o                         
  -6  -5   3          6.03         10.63         5.34 o                         
  -5  -5   3         29.28         51.87        15.00 o                         
  -4  -5   3         17.90         18.05         9.24 o                         
  -3  -5   3         38.64         42.12         7.15 o                         
  -2  -5   3        911.47       1038.28        18.08 o                         
  -1  -5   3       1608.27       1526.73        20.04 o                         
   0  -5   3       1843.75       1794.33        22.54 o                         
   1  -5   3       1689.68       1616.57        22.22 o                         
   2  -5   3        307.81        303.24        12.59 o                         
   3  -5   3        121.16        149.43         9.95 o                         
   4  -5   3         11.56         22.95         5.58 o                         
   5  -5   3          4.44         13.25         4.64 o                         
   6  -5   3          7.02          6.69         6.57 o                         
  -6  -4   3          3.21         -7.88         7.88 o                         
  -5  -4   3         74.27         82.10        18.96 o                         
  -4  -4   3          2.38          2.24         6.87 o                         
  -3  -4   3        570.49        584.00        26.41 o                         
  -2  -4   3        258.13        270.49         9.05 o                         
  -1  -4   3       2074.36       2055.27        27.43 o                         
   0  -4   3        139.70        143.14         8.42 o                         
   1  -4   3       1010.29        948.35        15.26 o                         
   2  -4   3        516.15        527.01        46.23 o                         
   3  -4   3        249.28        229.52         8.89 o                         
   4  -4   3          4.29          4.68         3.50 o                         
   5  -4   3         15.12         15.70         5.05 o                         
   6  -4   3          0.60          0.98         6.69 o                         
  -6  -3   3          5.30          2.00         6.44 o                         
  -5  -3   3         36.90         23.31         7.88 o                         
  -4  -3   3         45.88         40.29        10.59 o                         
  -3  -3   3       1480.97       1382.89       117.21 o                         
  -2  -3   3       2807.60       2852.62        30.77 o                         
  -1  -3   3        475.19        494.04        10.02 o                         
   0  -3   3       4757.70       4559.04        79.10 o                         
   1  -3   3        139.62        168.65         6.31 o                         
   2  -3   3         91.95         82.33         6.05 o                         
   3  -3   3        205.47        233.77         8.61 o                         
   4  -3   3        319.80        337.54        11.13 o                         
   5  -3   3          2.08          1.16         3.24 o                         
   6  -3   3          8.70         16.99         8.39 o                         
  -6  -2   3        196.16        225.81        22.46 o                         
  -5  -2   3          0.08          2.15        10.18 o                         
  -4  -2   3        268.68        327.50        21.99 o                         
  -3  -2   3         14.39         40.12         8.70 o                         
  -2  -2   3        350.58        322.19        11.61 o                         
  -1  -2   3          1.71         -1.38         2.13 o                         
   0  -2   3       5163.61       5159.72        50.98 o                         
   1  -2   3        258.81        280.81         6.27 o                         
   2  -2   3       1142.59       1236.14        17.28 o                         
   3  -2   3          6.30         10.18         2.39 o                         
   4  -2   3         59.62         63.09         6.62 o                         
   5  -2   3          7.88          5.26         6.93 o                         
   6  -2   3          0.32         -6.13         6.13 o                         
  -6  -1   3         17.31         12.87        19.88 o                         
  -5  -1   3        286.02        275.04        25.10 o                         
  -4  -1   3         87.73        103.64        12.54 o                         
  -3  -1   3        142.97        148.91        12.26 o                         
  -2  -1   3        139.30        162.33         6.89 o                         
  -1  -1   3       4129.45       4102.49        39.62 o                         
   0  -1   3        409.11        436.51         7.57 o                         
   1  -1   3       8189.43       7794.61        83.42 o                         
   2  -1   3        546.84        574.75        11.89 o                         
   3  -1   3         61.72         58.51         4.50 o                         
   4  -1   3          4.79          7.68         5.83 o                         
   5  -1   3         34.27         25.62        12.65 o                         
   6  -1   3          9.11         -0.49         8.66 o                         
  -6   0   3          6.17          5.64        11.75 o                         
  -5   0   3          0.39          4.50         5.84 o                         
  -4   0   3         12.82          6.06         9.87 o                         
  -3   0   3        107.54        125.47        10.65 o                         
  -2   0   3         20.77         27.90         3.34 o                         
  -1   0   3       1279.58       1284.91        14.75 o                         
   0   0   3          8.38          8.64         2.02 o                         
   1   0   3      34576.28      34027.93       448.62 o                         
   2   0   3         29.11         31.57         3.99 o                         
   3   0   3          3.22          3.52         2.07 o                         
   4   0   3          0.76          6.07         5.06 o                         
   5   0   3        205.65        203.51        11.49 o                         
   6   0   3          1.15         -1.21        10.28 o                         
  -6   1   3         17.40         15.39         6.92 o                         
  -5   1   3        282.21        276.76        20.37 o                         
  -4   1   3         89.12         89.84        11.21 o                         
  -3   1   3        143.62        142.67         7.58 o                         
  -2   1   3        144.63        169.39         5.45 o                         
  -1   1   3       4067.42       4029.45        34.44 o                         
   0   1   3        384.50        396.92         9.50 o                         
   1   1   3       8228.49       7740.30        86.20 o                         
   2   1   3        536.59        574.63        19.59 o                         
   3   1   3         62.51         63.73         5.66 o                         
   4   1   3          4.32          0.14         8.42 o                         
   5   1   3         35.32         38.66         8.38 o                         
   6   1   3          9.10          3.84         7.49 o                         
  -6   2   3        194.40        176.55        33.56 o                         
  -5   2   3          0.08         -3.20         5.49 o                         
  -4   2   3        263.28        320.11        14.83 o                         
  -3   2   3         14.01         29.58         4.93 o                         
  -2   2   3        361.24        323.29         7.64 o                         
  -1   2   3          1.57          1.20         1.86 o                         
   0   2   3       5209.42       5129.29        49.00 o                         
   1   2   3        263.89        280.30         8.51 o                         
   2   2   3       1148.65       1241.33        20.06 o                         
   3   2   3          6.33          2.77         2.85 o                         
   4   2   3         55.10         67.33        15.66 o                         
   5   2   3          7.91         15.70         9.08 o                         
   6   2   3          0.25          5.18         6.67 o                         
  -6   3   3          5.14         -5.68         5.68 o                         
  -5   3   3         37.27         19.79        14.92 o                         
  -4   3   3         46.35         34.73         6.93 o                         
  -3   3   3       1475.24       1425.37        25.33 o                         
  -2   3   3       2795.75       2825.20        33.20 o                         
  -1   3   3        484.58        508.05         9.56 o                         
   0   3   3       4795.49       4781.09        59.69 o                         
   1   3   3        155.95        179.44         6.00 o                         
   2   3   3         83.28         75.47         5.59 o                         
   3   3   3        208.93        231.33         9.98 o                         
   4   3   3        314.15        333.83        14.99 o                         
   5   3   3          2.20          0.33         8.45 o                         
   6   3   3          8.55          8.18         6.72 o                         
  -6   4   3          3.23         -6.71         6.71 o                         
  -5   4   3         74.09         97.27        11.81 o                         
  -4   4   3          2.15          0.18         4.24 o                         
  -3   4   3        590.30        622.41        15.36 o                         
  -2   4   3        254.90        254.65         9.74 o                         
  -1   4   3       2029.99       2063.90        21.57 o                         
   0   4   3        139.15        129.40         7.38 o                         
   1   4   3        997.91        926.18        16.35 o                         
   2   4   3        510.34        521.13        15.62 o                         
   3   4   3        250.55        254.11        11.06 o                         
   4   4   3          4.10         13.76         4.83 o                         
   5   4   3         15.45         23.63        11.32 o                         
   6   4   3          0.61          3.92        14.13 o                         
  -6   5   3          5.93          9.51         9.63 o                         
  -5   5   3         30.37         23.61         6.85 o                         
  -4   5   3         16.92         16.40         6.07 o                         
  -3   5   3         38.58         48.04         7.05 o                         
  -2   5   3        911.33       1049.09        25.21 o                         
  -1   5   3       1576.61       1529.52        18.40 o                         
   0   5   3       1870.65       1827.52        27.43 o                         
   1   5   3       1694.66       1650.35        21.93 o                         
   2   5   3        300.37        300.34        10.11 o                         
   3   5   3        121.70        134.39        13.18 o                         
   4   5   3         11.48         30.73         7.89 o                         
   5   5   3          4.36         15.49         9.26 o                         
   6   5   3          6.97         16.82        30.16 o                         
  -6   6   3          9.69          3.08         8.08 o                         
  -5   6   3          0.91          1.22         6.24 o                         
  -4   6   3        116.72        126.60        12.56 o                         
  -3   6   3         40.91         43.50         6.72 o                         
  -2   6   3       2932.72       3015.01        50.56 o                         
  -1   6   3         18.11         10.70         4.28 o                         
   0   6   3       5931.68       5839.11        52.35 o                         
   1   6   3         30.59         37.64         4.98 o                         
   2   6   3       1363.29       1381.28        32.70 o                         
   3   6   3          6.94          7.13         4.06 o                         
   4   6   3        314.43        309.81        20.25 o                         
   5   6   3          3.33         -3.17         4.50 o                         
   6   6   3         14.33         34.58        13.01 o                         
  -6   7   3          8.94         16.46        18.62 o                         
  -5   7   3         20.93         23.29         8.08 o                         
  -4   7   3        218.31        218.02        18.04 o                         
  -3   7   3          2.14          8.66         4.82 o                         
  -2   7   3         39.21         52.36         8.18 o                         
  -1   7   3        423.38        415.56        13.84 o                         
   0   7   3         10.37         35.39         4.54 o                         
   1   7   3          4.36         -1.71         2.97 o                         
   2   7   3        207.97        230.30        11.43 o                         
   3   7   3         50.26         44.13         6.95 o                         
   4   7   3          2.29          3.77        12.76 o                         
   5   7   3          1.44         -5.67         5.67 o                         
   6   7   3          0.34        -11.93        15.34 o                         
  -6   8   3          5.72          0.32         7.43 o                         
  -5   8   3         19.19         23.05         8.03 o                         
  -4   8   3         18.56         28.96         7.39 o                         
  -3   8   3        112.04        133.28        12.94 o                         
  -2   8   3         26.63         23.41         7.20 o                         
  -1   8   3       1350.63       1549.92        34.48 o                         
   0   8   3         53.14         60.79         6.28 o                         
   1   8   3        425.86        478.89        19.95 o                         
   2   8   3          0.33         -0.55         3.42 o                         
   3   8   3        944.80        968.63        31.29 o                         
   4   8   3         10.38         18.14         7.45 o                         
   5   8   3          5.37          9.50         8.81 o                         
   6   8   3          3.16         -5.54         8.42 o                         
  -6   9   3          0.77         -1.97         9.40 o                         
  -5   9   3         52.62         63.70        12.22 o                         
  -4   9   3          5.75         19.24         7.84 o                         
  -3   9   3        431.52        399.86        37.92 o                         
  -2   9   3        170.12        222.76        16.60 o                         
  -1   9   3       4238.44       4356.39        94.55 o                         
   0   9   3        125.78        150.76        14.38 o                         
   1   9   3        629.33        619.83        18.91 o                         
   2   9   3        112.55        133.97        13.56 o                         
   3   9   3        299.37        300.94        46.31 o                         
   4   9   3          1.03          9.93         6.95 o                         
   5   9   3          6.93          3.51        11.63 o                         
  -6  10   3          7.31         -6.64         7.67 o                         
  -5  10   3          9.73          9.62        15.12 o                         
  -4  10   3         15.83          8.18        15.17 o                         
  -3  10   3         83.43        133.27        19.12 o                         
  -2  10   3        166.09        198.01        17.51 o                         
  -1  10   3         88.07         81.92        12.65 o                         
   0  10   3        101.05         97.06         8.33 o                         
   1  10   3         41.97         47.92         6.34 o                         
   2  10   3        946.06       1001.54        29.59 o                         
   3  10   3        238.07        222.45        17.18 o                         
   4  10   3          1.22          3.86         6.77 o                         
   5  10   3          1.84          6.56         7.05 o                         
  -6  11   3          8.26         -2.58        11.03 o                         
  -5  11   3          9.10          1.97         9.11 o                         
  -4  11   3        110.35        103.19        18.88 o                         
  -3  11   3         53.86         64.46        12.60 o                         
  -2  11   3        584.91        591.11        25.37 o                         
  -1  11   3         70.72         79.42        12.11 o                         
   0  11   3        450.26        415.62        13.87 o                         
   1  11   3         65.75         85.45         8.87 o                         
   2  11   3        243.94        227.04        15.55 o                         
   3  11   3        122.30        158.75        15.85 o                         
   4  11   3         54.07         58.79        11.82 o                         
   5  11   3          1.31         -6.30         6.30 o                         
  -5  12   3         59.72         44.70        35.34 o                         
  -4  12   3         53.62         43.09        18.96 o                         
  -3  12   3         41.35         56.94        12.24 o                         
  -2  12   3         12.54          7.10         7.28 o                         
  -1  12   3        119.30        113.82        14.25 o                         
   0  12   3        190.76        174.97         9.66 o                         
   1  12   3        289.68        298.01        16.80 o                         
   2  12   3        117.01        124.39        11.47 o                         
   3  12   3        178.47        140.59        49.28 o                         
   4  12   3          6.92          2.36         9.01 o                         
   5  12   3         12.97          7.95         7.31 o                         
  -5  13   3        111.95        103.69        19.43 o                         
  -4  13   3          8.51         -0.45         9.99 o                         
  -3  13   3          0.43         17.49         8.65 o                         
  -2  13   3         28.03         19.24         9.36 o                         
  -1  13   3        139.34        140.04        19.99 o                         
   0  13   3         19.47         20.30         5.26 o                         
   1  13   3        125.23        146.36        12.90 o                         
   2  13   3         26.10         39.81         8.47 o                         
   3  13   3        171.55        154.11        14.52 o                         
   4  13   3          0.29         10.00         6.66 o                         
   5  13   3          7.37          3.68        13.92 o                         
  -5  14   3          0.68          6.46         9.16 o                         
  -4  14   3         16.37         26.19         9.96 o                         
  -3  14   3         32.46         22.11         9.52 o                         
  -2  14   3        186.72        232.08        22.67 o                         
  -1  14   3         33.79         48.27        12.10 o                         
   0  14   3        375.87        336.99        13.60 o                         
   1  14   3         19.80         31.27         7.45 o                         
   2  14   3         75.92         81.24        15.06 o                         
   3  14   3          3.42          3.80         5.41 o                         
   4  14   3         50.04         56.40        19.78 o                         
   5  14   3          5.34         -2.85        14.73 o                         
  -5  15   3          3.28          6.71         9.87 o                         
  -4  15   3          0.26          8.93        10.30 o                         
  -3  15   3          1.13         -2.03         7.07 o                         
  -2  15   3        171.62        168.54        18.94 o                         
  -1  15   3         31.75         35.62        10.99 o                         
   0  15   3        374.33        376.09        10.13 o                         
   1  15   3          4.20         14.50         5.74 o                         
   2  15   3         66.89         88.16        10.60 o                         
   3  15   3          7.77         20.69         5.93 o                         
   4  15   3          2.95         -5.14         6.00 o                         
  -4  16   3         15.48         14.00        16.14 o                         
  -3  16   3         10.62          7.49         8.68 o                         
  -2  16   3         36.12         33.49        10.90 o                         
  -1  16   3         47.05         45.19        11.25 o                         
   0  16   3        243.61        224.07        12.55 o                         
   1  16   3        125.86        124.94        11.30 o                         
   2  16   3         52.06         71.10         8.59 o                         
   3  16   3         18.09         25.70         6.48 o                         
   4  16   3         14.71         10.70        15.84 o                         
  -4  17   3          0.10          0.72        10.00 o                         
  -3  17   3        113.33         96.06        24.89 o                         
  -2  17   3          4.63          3.29         8.16 o                         
  -1  17   3         19.59         12.47         9.49 o                         
   0  17   3          3.65          6.61         5.30 o                         
   1  17   3        253.77        237.96         8.52 o                         
   2  17   3          3.33          2.69        14.65 o                         
   3  17   3          8.27         13.89         7.26 o                         
   4  17   3          0.53         -4.96        17.52 o                         
  -4  18   3         11.45         18.53        11.34 o                         
  -3  18   3         22.29         16.80         9.94 o                         
  -2  18   3         13.81         32.55        11.38 o                         
  -1  18   3         24.49         25.63        10.58 o                         
   0  18   3         78.72         81.67         9.11 o                         
   1  18   3        104.42        118.32        14.38 o                         
   2  18   3         30.05         33.96        17.93 o                         
   3  18   3         16.25         24.72        21.72 o                         
  -3  19   3          5.32          2.15        16.84 o                         
  -2  19   3          1.57         15.65        15.69 o                         
  -1  19   3          1.48          1.14         7.92 o                         
   0  19   3        103.62        107.02        12.29 o                         
   1  19   3         17.81         13.96         7.76 o                         
   2  19   3         12.88         21.92         9.18 o                         
   3  19   3          0.80         17.94        11.73 o                         
  -3  20   3         19.82         19.47        13.59 o                         
  -2  20   3         12.69         -4.36         8.61 o                         
  -1  20   3          8.32        -10.63        10.88 o                         
   0  20   3          6.16         20.78        19.97 o                         
   1  20   3         14.84          0.42         7.51 o                         
   2  20   3          1.00         17.17         8.53 o                         
  -2  21   3          1.04         -8.22        11.39 o                         
  -1  21   3         20.22         15.12        18.78 o                         
   0  21   3          1.36          5.27        10.52 o                         
   1  21   3         60.97         53.67        22.61 o                         
   0  22   3          7.55        -13.44        17.06 o                         
  -2 -21   4         47.21         62.14        19.38 o                         
  -1 -21   4          1.19         -4.74         9.56 o                         
   0 -21   4          9.56         23.37        13.49 o                         
   1 -21   4          2.45         21.25        11.20 o                         
  -2 -20   4          1.48         -3.49         9.99 o                         
  -1 -20   4          7.59          4.78        12.25 o                         
   0 -20   4          2.80         -4.86         8.54 o                         
   1 -20   4          6.40         -4.30         8.89 o                         
   2 -20   4          6.80         -8.36        14.82 o                         
  -3 -19   4          3.53         15.09        10.99 o                         
  -2 -19   4          0.15          8.98        10.83 o                         
  -1 -19   4         48.80         45.44        49.81 o                         
   0 -19   4          5.37          3.26        17.93 o                         
   1 -19   4        242.46        276.61        33.76 o                         
   2 -19   4          1.12          1.72        12.03 o                         
   3 -19   4          0.11         -1.66        17.97 o                         
  -4 -18   4          0.36          3.67         9.69 o                         
  -3 -18   4          7.98          1.00         9.55 o                         
  -2 -18   4         52.89         65.46        17.71 o                         
  -1 -18   4         41.53         38.18        19.82 o                         
   0 -18   4         14.03         18.04        11.72 o                         
   1 -18   4         57.93         66.71        17.97 o                         
   2 -18   4          4.12         18.78         8.57 o                         
   3 -18   4          3.11         -6.69         6.69 o                         
  -4 -17   4          7.26         10.59         9.58 o                         
  -3 -17   4          0.74         -7.59         7.59 o                         
  -2 -17   4         41.68         39.92        14.81 o                         
  -1 -17   4          1.26         -0.50         8.52 o                         
   0 -17   4         56.88         88.56        20.86 o                         
   1 -17   4          6.05          2.18         6.56 o                         
   2 -17   4         80.96         70.28        12.07 o                         
   3 -17   4          5.21         -5.94         6.13 o                         
   4 -17   4          3.13         -7.93        12.41 o                         
  -4 -16   4         11.07          8.66         9.63 o                         
  -3 -16   4         20.86         -9.98        27.41 o                         
  -2 -16   4         42.21         49.03        15.85 o                         
  -1 -16   4          5.11          1.42         7.93 o                         
   0 -16   4         41.26         40.15        13.24 o                         
   1 -16   4        128.19        142.24        15.42 o                         
   2 -16   4         73.35         87.18        14.83 o                         
   3 -16   4          1.01         -5.14         5.94 o                         
   4 -16   4         14.74         11.53        11.74 o                         
  -5 -15   4         51.24         26.41        13.20 o                         
  -4 -15   4          2.20          0.00         7.53 o                         
  -3 -15   4          6.81          2.07        15.86 o                         
  -2 -15   4         15.04          5.96        10.00 o                         
  -1 -15   4        250.15        226.12        27.93 o                         
   0 -15   4          6.74          3.45        12.41 o                         
   1 -15   4        321.62        351.24        21.74 o                         
   2 -15   4          2.54          9.75         5.38 o                         
   3 -15   4        106.37         83.69        16.20 o                         
   4 -15   4          2.00         -1.36         6.22 o                         
  -5 -14   4          9.35          0.39         6.88 o                         
  -4 -14   4         25.81          9.22         6.75 o                         
  -3 -14   4         70.16         75.15        23.10 o                         
  -2 -14   4         23.54         25.18        12.31 o                         
  -1 -14   4        523.11        548.22        34.70 o                         
   0 -14   4        182.51        189.98        14.76 o                         
   1 -14   4        158.89        141.47        10.00 o                         
   2 -14   4         48.15         42.74         9.68 o                         
   3 -14   4         49.01         52.11        10.67 o                         
   4 -14   4         25.13         21.93         7.75 o                         
  -5 -13   4          7.54         -1.87         5.50 o                         
  -4 -13   4        148.08        185.20        18.30 o                         
  -3 -13   4          0.79          4.98         5.96 o                         
  -2 -13   4       1086.77       1111.28        48.59 o                         
  -1 -13   4         56.93         45.31        13.51 o                         
   0 -13   4         60.08         85.14         9.31 o                         
   1 -13   4         17.35         25.73         6.04 o                         
   2 -13   4        229.80        229.90        17.78 o                         
   3 -13   4          2.78          6.19         5.60 o                         
   4 -13   4          5.20         -0.20         5.52 o                         
   5 -13   4          1.41          7.63         7.40 o                         
  -5 -12   4         10.82          3.91        12.54 o                         
  -4 -12   4         34.70         25.08        28.27 o                         
  -3 -12   4         11.43         21.01         6.55 o                         
  -2 -12   4         70.14         55.65        14.50 o                         
  -1 -12   4         58.16         86.25        16.77 o                         
   0 -12   4        397.54        372.30        15.92 o                         
   1 -12   4         18.74         23.71         5.68 o                         
   2 -12   4        207.10        238.69        19.05 o                         
   3 -12   4         15.03         20.70         7.34 o                         
   4 -12   4          0.59          2.70         5.95 o                         
   5 -12   4          7.52         15.54         6.52 o                         
  -5 -11   4         56.43         63.27        23.44 o                         
  -4 -11   4         43.01         30.24         9.08 o                         
  -3 -11   4        340.30        306.08        12.08 o                         
  -2 -11   4         32.04         22.75         8.78 o                         
  -1 -11   4        406.13        439.11        42.06 o                         
   0 -11   4         69.49         65.76         7.02 o                         
   1 -11   4        581.58        562.43        18.30 o                         
   2 -11   4         31.19         40.49         8.64 o                         
   3 -11   4        679.90        680.25        26.46 o                         
   4 -11   4          6.87          0.34         4.79 o                         
   5 -11   4          8.25          1.65         8.14 o                         
  -6 -10   4          2.13         12.38        17.88 o                         
  -5 -10   4         93.81         89.64        17.02 o                         
  -3 -10   4         38.91         47.01         8.12 o                         
  -2 -10   4        159.30        170.31         9.35 o                         
  -1 -10   4        281.63        342.91        38.78 o                         
   0 -10   4        131.96        140.61        12.43 o                         
   1 -10   4        128.54        114.01        10.12 o                         
   2 -10   4        247.85        294.79        28.78 o                         
   3 -10   4       1216.27       1177.27        42.86 o                         
   4 -10   4         11.73         25.39         8.31 o                         
   5 -10   4          4.24          6.94        12.75 o                         
  -6  -9   4         19.88         14.44         8.05 o                         
  -5  -9   4          7.24         18.85         8.29 o                         
  -4  -9   4        197.42        201.95        16.27 o                         
  -3  -9   4         39.30         42.67         6.74 o                         
  -2  -9   4        581.42        582.41        12.87 o                         
  -1  -9   4        284.04        316.64         7.15 o                         
   0  -9   4         92.48         83.61         6.79 o                         
   1  -9   4          6.84          3.77         3.70 o                         
   2  -9   4        159.26        140.25        13.24 o                         
   3  -9   4        228.92        218.16        15.70 o                         
   4  -9   4          2.86         -3.42         4.12 o                         
   5  -9   4          3.69         -3.87         4.49 o                         
  -6  -8   4         16.76          3.67         7.39 o                         
  -5  -8   4          0.80         -5.36         8.09 o                         
  -4  -8   4         33.59         11.79         9.70 o                         
  -3  -8   4         11.65          9.93         3.67 o                         
  -2  -8   4        275.59        248.06        11.46 o                         
  -1  -8   4        319.59        333.33        10.60 o                         
   0  -8   4       2092.35       2118.94        33.09 o                         
   1  -8   4         93.68         69.74         7.64 o                         
   2  -8   4         42.22         37.85         8.11 o                         
   3  -8   4         75.45         68.77         9.65 o                         
   4  -8   4        139.88        141.29        14.45 o                         
   5  -8   4          0.48         -1.03         6.27 o                         
   6  -8   4          0.49          4.05        25.68 o                         
  -6  -7   4          7.42         15.26        13.02 o                         
  -5  -7   4        142.84        128.45        16.29 o                         
  -4  -7   4         67.89         84.35        15.97 o                         
  -3  -7   4         56.85         82.83         7.62 o                         
  -2  -7   4        190.62        202.35         8.96 o                         
  -1  -7   4        987.13       1068.68        32.45 o                         
   0  -7   4       1292.19       1344.91        24.59 o                         
   1  -7   4       1216.50       1257.45        25.15 o                         
   2  -7   4         15.16         16.85         4.74 o                         
   3  -7   4        258.86        255.66        13.32 o                         
   4  -7   4         57.43         89.92         9.93 o                         
   5  -7   4         49.84         44.86         7.36 o                         
   6  -7   4          0.69          6.45         9.77 o                         
  -6  -6   4          4.91         13.40         7.04 o                         
  -5  -6   4          0.25         -6.63         6.63 o                         
  -4  -6   4         19.79         13.91         7.93 o                         
  -3  -6   4        122.77        137.58         9.68 o                         
  -2  -6   4         99.81        129.24        10.15 o                         
  -1  -6   4       3624.96       3650.49        40.82 o                         
   0  -6   4        290.12        293.55         9.60 o                         
   1  -6   4        173.48        159.71         8.61 o                         
   2  -6   4        211.48        194.50        11.00 o                         
   3  -6   4        847.08        818.24        22.12 o                         
   4  -6   4          0.56          6.22         5.68 o                         
   5  -6   4          1.91         -2.34         7.07 o                         
   6  -6   4          2.65          6.01         7.81 o                         
  -6  -5   4         16.13         20.42         8.22 o                         
  -5  -5   4         10.23          5.52         8.96 o                         
  -4  -5   4        121.18        121.60        17.64 o                         
  -3  -5   4         77.48         73.42        10.55 o                         
  -2  -5   4       1913.98       2034.88        44.48 o                         
  -1  -5   4        256.89        242.18         7.77 o                         
   0  -5   4        777.83        822.24        14.66 o                         
   1  -5   4        222.53        218.11        10.97 o                         
   2  -5   4        918.55        931.45        37.92 o                         
   3  -5   4        104.92        107.49         6.97 o                         
   4  -5   4        174.02        164.55         9.41 o                         
   5  -5   4          4.36          7.64         3.20 o                         
   6  -5   4          0.61         16.99        12.90 o                         
  -6  -4   4          0.11         -7.62         7.62 o                         
  -5  -4   4         18.70         11.55         8.15 o                         
  -4  -4   4        120.97        111.16        16.97 o                         
  -3  -4   4         48.25         67.79        19.65 o                         
  -2  -4   4       3470.87       3523.27        55.63 o                         
  -1  -4   4        356.99        374.39         8.90 o                         
   0  -4   4       2849.78       2979.26        56.50 o                         
   1  -4   4         67.40         75.62         4.72 o                         
   2  -4   4       8626.68       8293.50        94.45 o                         
   3  -4   4         28.98         26.04         3.45 o                         
   4  -4   4         33.02         38.99         4.50 o                         
   5  -4   4          3.90          3.62         6.29 o                         
   6  -4   4          6.42         25.42        12.01 o                         
  -6  -3   4          3.24          4.91         6.83 o                         
  -5  -3   4        132.41        155.29        27.91 o                         
  -4  -3   4         81.49         64.74        13.25 o                         
  -3  -3   4       2612.62       2652.48        67.05 o                         
  -2  -3   4       1140.84       1187.32        22.65 o                         
  -1  -3   4       1812.87       1753.26        20.13 o                         
   0  -3   4        284.92        261.97         8.69 o                         
   1  -3   4        796.47        731.65        11.09 o                         
   2  -3   4        387.63        408.67         7.74 o                         
   3  -3   4        541.02        488.50        18.76 o                         
   4  -3   4         39.80         42.05         6.44 o                         
   5  -3   4          2.39         -3.90         3.90 o                         
   6  -3   4          8.27          3.82         5.73 o                         
  -6  -2   4          3.47         -5.67         5.67 o                         
  -5  -2   4          2.07         13.28         9.22 o                         
  -4  -2   4         32.75         49.98        11.41 o                         
  -3  -2   4         17.55         40.18         9.61 o                         
  -2  -2   4         18.18         28.94         6.58 o                         
  -1  -2   4       9818.58       9700.83        84.04 o                         
   0  -2   4         12.33         14.17         3.10 o                         
   1  -2   4        470.81        429.01         7.13 o                         
   2  -2   4        185.39        170.48         7.34 o                         
   3  -2   4        134.77        140.92         7.49 o                         
   4  -2   4          4.90          3.47         8.93 o                         
   5  -2   4         32.33         41.04         5.76 o                         
   6  -2   4          0.79         -5.93         7.22 o                         
  -6  -1   4        180.98        185.17        19.03 o                         
  -5  -1   4        290.03        335.07        38.92 o                         
  -4  -1   4        215.62        227.05        20.28 o                         
  -3  -1   4        305.05        267.79        14.19 o                         
  -2  -1   4       1882.02       1997.53        44.23 o                         
  -1  -1   4       6171.15       5763.46        55.88 o                         
   0  -1   4       1131.24       1192.79        17.17 o                         
   1  -1   4       1221.45       1255.39        14.44 o                         
   2  -1   4        973.88       1101.03        36.89 o                         
   3  -1   4        200.27        171.52         7.04 o                         
   4  -1   4         66.42         65.92         6.37 o                         
   5  -1   4         43.69         39.42         5.00 o                         
   6  -1   4         12.22         14.61         6.06 o                         
  -6   0   4        439.39        461.92        24.98 o                         
  -5   0   4         27.29         23.03         9.12 o                         
  -4   0   4        120.01        157.01        14.39 o                         
  -3   0   4         14.08         16.51         4.63 o                         
  -2   0   4         20.11         36.03         3.70 o                         
  -1   0   4        433.29        409.82         8.63 o                         
   0   0   4      20214.42      19590.99       241.32 o                         
   1   0   4         67.61         57.29         3.13 o                         
   2   0   4          2.43         -3.79         7.24 o                         
   3   0   4         11.75         12.68         1.86 o                         
   4   0   4        153.79        164.39         7.16 o                         
   5   0   4          0.73          3.09         4.14 o                         
   6   0   4          2.56         -3.12        11.01 o                         
  -6   1   4        183.06        154.16        18.49 o                         
  -5   1   4        289.47        283.54        24.75 o                         
  -4   1   4        213.62        231.69        35.68 o                         
  -3   1   4        305.51        270.38         9.60 o                         
  -2   1   4       1917.67       2033.81        22.87 o                         
  -1   1   4       6139.36       5694.62        50.93 o                         
   0   1   4       1110.87       1177.97        17.04 o                         
   1   1   4       1250.30       1274.90        16.54 o                         
   2   1   4        977.71       1073.74        48.26 o                         
   3   1   4        202.00        181.23        23.42 o                         
   4   1   4         66.86         61.60         4.19 o                         
   5   1   4         43.93         39.41         4.21 o                         
   6   1   4         12.10         12.96        20.34 o                         
  -6   2   4          3.42          4.34         6.89 o                         
  -5   2   4          2.67         -1.91         5.54 o                         
  -4   2   4         32.75         40.79         7.07 o                         
  -3   2   4         15.80         37.44         7.01 o                         
  -2   2   4         18.17         31.78         3.25 o                         
  -1   2   4       9811.82       9639.66        94.15 o                         
   0   2   4         11.52          9.03         3.15 o                         
   1   2   4        475.13        426.11        12.07 o                         
   2   2   4        184.60        172.02        15.56 o                         
   3   2   4        139.57        153.03        35.66 o                         
   4   2   4          5.00         -5.55         6.43 o                         
   5   2   4         32.72         31.72        19.31 o                         
   6   2   4          0.77         -1.11        17.75 o                         
  -6   3   4          3.16         -6.11         6.11 o                         
  -5   3   4        130.25        148.99        13.98 o                         
  -4   3   4         80.48         83.34         9.54 o                         
  -3   3   4       2582.08       2643.52        70.45 o                         
  -2   3   4       1127.70       1193.33        17.37 o                         
  -1   3   4       1827.91       1757.65        19.99 o                         
   0   3   4        295.22        257.37         8.24 o                         
   1   3   4        788.06        727.73        15.02 o                         
   2   3   4        394.56        425.13        13.56 o                         
   3   3   4        542.73        482.95        36.55 o                         
   4   3   4         37.92         43.99         5.23 o                         
   5   3   4          2.27         11.72        13.44 o                         
   6   3   4          8.13         12.41        10.48 o                         
  -6   4   4          0.11         -3.98         6.59 o                         
  -5   4   4         18.68         10.95         6.01 o                         
  -4   4   4        114.77        123.50        11.86 o                         
  -3   4   4         46.20         45.72         6.42 o                         
  -2   4   4       3450.01       3529.64        45.12 o                         
  -1   4   4        355.22        373.00         8.76 o                         
   0   4   4       2817.26       3000.46        31.46 o                         
   1   4   4         66.85         61.99         5.86 o                         
   2   4   4       8605.19       8090.05        77.19 o                         
   3   4   4         28.73         24.13         4.32 o                         
   4   4   4         32.14         29.53         6.77 o                         
   5   4   4          3.89          2.72        12.76 o                         
   6   4   4          6.27          0.35         9.18 o                         
  -6   5   4         15.60          1.84         6.58 o                         
  -5   5   4         10.81          5.60         7.51 o                         
  -4   5   4        125.72        152.81        21.24 o                         
  -3   5   4         76.65         68.97         7.01 o                         
  -2   5   4       1927.18       2068.55        33.95 o                         
  -1   5   4        248.19        210.00         7.34 o                         
   0   5   4        781.09        829.22        16.35 o                         
   1   5   4        214.81        199.95        11.39 o                         
   2   5   4        923.03        906.47        23.82 o                         
   3   5   4        104.14         96.55         7.72 o                         
   4   5   4        169.66        141.45        17.11 o                         
   5   5   4          4.29          7.79         9.56 o                         
   6   5   4          0.57          7.40        14.82 o                         
  -6   6   4          4.84          6.59         7.95 o                         
  -5   6   4          0.29          2.29         5.21 o                         
  -4   6   4         19.77         16.04         6.12 o                         
  -3   6   4        126.54        152.31        18.42 o                         
  -2   6   4        100.33        115.77         9.58 o                         
  -1   6   4       3591.39       3679.97        44.90 o                         
   0   6   4        291.52        288.84        11.86 o                         
   1   6   4        161.43        160.25         7.45 o                         
   2   6   4        213.84        206.91        10.41 o                         
   3   6   4        830.28        764.24        20.76 o                         
   4   6   4          0.60         -3.95         4.73 o                         
   5   6   4          2.10          2.48         4.19 o                         
   6   6   4          2.62         -8.64        18.96 o                         
  -6   7   4          7.30         -1.09         8.39 o                         
  -5   7   4        145.62        146.53        20.63 o                         
  -4   7   4         67.15         64.52        10.86 o                         
  -3   7   4         54.65         55.79         9.81 o                         
  -2   7   4        189.47        188.72        19.37 o                         
  -1   7   4        948.65        997.86        18.32 o                         
   0   7   4       1304.55       1376.41        25.48 o                         
   1   7   4       1218.55       1244.51        26.63 o                         
   2   7   4         15.30          8.71         4.50 o                         
   3   7   4        262.35        267.91        13.29 o                         
   4   7   4         58.57         99.29        10.03 o                         
   5   7   4         51.01         64.53        22.58 o                         
   6   7   4          0.74          2.07        10.18 o                         
  -6   8   4         16.42         24.71         9.74 o                         
  -5   8   4          1.02          3.59         8.58 o                         
  -4   8   4         31.52         12.27        10.65 o                         
  -3   8   4         11.82         16.56         7.88 o                         
  -2   8   4        278.31        260.67        14.86 o                         
  -1   8   4        319.25        319.60        16.27 o                         
   0   8   4       2095.56       2120.50        34.11 o                         
   1   8   4         90.15         87.09         8.85 o                         
   2   8   4         47.43         35.37         6.38 o                         
   3   8   4         74.72         82.94         9.55 o                         
   4   8   4        145.50        165.71        13.95 o                         
   5   8   4          0.49         -1.79         4.52 o                         
   6   8   4          0.50         -0.69        11.38 o                         
  -6   9   4         19.73         15.82        10.85 o                         
  -5   9   4          6.90         14.77        10.80 o                         
  -4   9   4        195.21        212.15        23.41 o                         
  -3   9   4         39.06         64.16        17.30 o                         
  -2   9   4        585.46        599.23        23.03 o                         
  -1   9   4        280.44        314.50        16.78 o                         
   0   9   4         98.75         94.92         8.96 o                         
   1   9   4          7.44          9.90         3.98 o                         
   2   9   4        156.60        120.97        13.59 o                         
   3   9   4        227.63        216.26        21.57 o                         
   4   9   4          2.92          8.30         7.32 o                         
   5   9   4          3.74         -2.82         5.70 o                         
  -6  10   4          2.14         10.66        14.82 o                         
  -5  10   4         93.50        102.00        18.41 o                         
  -4  10   4         15.99         13.99         7.51 o                         
  -3  10   4         38.77         24.53        11.01 o                         
  -2  10   4        159.63        164.90        16.00 o                         
  -1  10   4        283.28        311.36        17.30 o                         
   0  10   4        132.25        127.53         9.59 o                         
   1  10   4        130.40        127.80        13.63 o                         
   2  10   4        247.92        247.66        25.55 o                         
   3  10   4       1223.61       1177.62        41.57 o                         
   4  10   4         11.88         13.14         7.25 o                         
   5  10   4          4.35         -2.24         9.63 o                         
  -6  11   4          0.49         11.03        10.34 o                         
  -5  11   4         55.47         63.29        14.46 o                         
  -4  11   4         43.88         32.36        10.57 o                         
  -3  11   4        347.11        338.49        22.33 o                         
  -2  11   4         31.96         50.27        13.51 o                         
  -1  11   4        395.24        431.69        37.23 o                         
   0  11   4         69.12         63.83         7.92 o                         
   1  11   4        585.89        539.00        22.46 o                         
   2  11   4         30.22         25.32         9.62 o                         
   3  11   4        678.34        680.75        28.01 o                         
   4  11   4          6.93          5.04         8.41 o                         
   5  11   4          8.00         -3.90        13.38 o                         
  -5  12   4         10.95         13.55        12.49 o                         
  -4  12   4         34.76         21.03        12.19 o                         
  -3  12   4         12.17         20.03         9.86 o                         
  -2  12   4         66.22         66.14        12.20 o                         
  -1  12   4         57.35         47.12        10.52 o                         
   0  12   4        408.68        363.03        14.49 o                         
   1  12   4         19.43         20.91         7.61 o                         
   2  12   4        197.78        210.57        15.74 o                         
   3  12   4         14.66         14.75         7.98 o                         
   4  12   4          0.76          2.78         7.56 o                         
   5  12   4          7.55         35.00        13.99 o                         
  -5  13   4          7.45         22.28        10.16 o                         
  -4  13   4        145.48        127.86        17.74 o                         
  -3  13   4          0.78         -2.25         7.28 o                         
  -2  13   4       1081.94       1138.90        39.65 o                         
  -1  13   4         58.37         59.99        11.82 o                         
   0  13   4         59.39         65.31         7.96 o                         
   1  13   4         17.24         25.90         7.97 o                         
   2  13   4        228.84        236.34        16.88 o                         
   3  13   4          2.79         -3.17         4.67 o                         
   4  13   4          5.69          9.50         7.61 o                         
   5  13   4          1.44         -1.09        12.42 o                         
  -5  14   4          9.05         16.96        10.22 o                         
  -4  14   4         25.03         41.42        11.38 o                         
  -3  14   4         69.77         67.70        16.04 o                         
  -2  14   4         23.94         35.52        10.45 o                         
  -1  14   4        515.19        479.74        35.40 o                         
   0  14   4        185.14        184.81        11.57 o                         
   1  14   4        158.10        120.66        13.91 o                         
   2  14   4         48.66         66.30        13.54 o                         
   3  14   4         48.40         31.82         8.32 o                         
   4  14   4         25.24         28.76         9.83 o                         
  -5  15   4         51.22         43.92        20.77 o                         
  -4  15   4          2.30         -0.86         8.27 o                         
  -3  15   4          6.37         15.61        21.64 o                         
  -2  15   4         14.51         21.56         9.47 o                         
  -1  15   4        251.33        242.73        22.16 o                         
   0  15   4          6.73          0.32         3.32 o                         
   1  15   4        324.05        333.50        26.69 o                         
   2  15   4          2.65          8.29         7.55 o                         
   3  15   4        105.15        118.19        17.75 o                         
   4  15   4          2.10         -2.93        11.01 o                         
  -4  16   4         10.87         23.26         9.53 o                         
  -3  16   4         20.57          7.79         8.25 o                         
  -2  16   4         40.41         52.67        12.64 o                         
  -1  16   4          4.71         12.96         7.71 o                         
   0  16   4         42.60         36.67        10.48 o                         
   1  16   4        126.26        110.55        10.21 o                         
   2  16   4         73.19         89.48        11.56 o                         
   3  16   4          1.15          2.15         6.74 o                         
   4  16   4         14.85         15.64        13.46 o                         
  -4  17   4          6.49         11.59         8.76 o                         
  -3  17   4          0.72         -7.22         7.22 o                         
  -2  17   4         41.46         42.95        11.58 o                         
  -1  17   4          1.25          1.38         7.48 o                         
   0  17   4         55.17         74.87        12.54 o                         
   1  17   4          6.22         10.01         4.57 o                         
   2  17   4         82.04        111.04        17.40 o                         
   3  17   4          5.08          3.73         5.65 o                         
   4  17   4          3.06         -4.26         7.02 o                         
  -4  18   4          0.41         18.27        12.59 o                         
  -3  18   4          8.39         13.04         9.29 o                         
  -2  18   4         52.12         53.73        12.71 o                         
  -1  18   4         41.47         33.54        11.97 o                         
   0  18   4         13.74          8.63         7.52 o                         
   1  18   4         60.36         55.62         8.96 o                         
   2  18   4          3.58          6.78         4.51 o                         
   3  18   4          3.14          0.02         6.98 o                         
  -3  19   4          3.16         19.31        16.20 o                         
  -2  19   4          0.14         -1.61         7.94 o                         
  -1  19   4         46.96         51.88        16.56 o                         
   0  19   4          5.28          5.51         9.43 o                         
   1  19   4        238.76        265.50         9.35 o                         
   2  19   4          1.12         30.30        13.07 o                         
   3  19   4          0.09          9.66        18.79 o                         
  -2  20   4          1.52         -3.38         8.95 o                         
  -1  20   4          7.28          7.08        10.10 o                         
   0  20   4          2.61         26.77         6.94 o                         
   1  20   4          6.61        -10.33        10.33 o                         
   2  20   4          6.81          2.03         7.47 o                         
  -2  21   4         47.17         66.16        13.88 o                         
  -1  21   4          1.14         -2.89         9.29 o                         
   0  21   4          9.50         12.83         8.51 o                         
   1  21   4          2.47          3.02         9.63 o                         
  -1 -21   5          1.64         -9.52         9.52 o                         
   0 -21   5          3.58         12.50        11.02 o                         
   1 -21   5         32.41         38.15        14.38 o                         
  -2 -20   5          5.83         16.84        12.67 o                         
  -1 -20   5         38.97         29.08        21.72 o                         
   0 -20   5          7.15          3.21        10.51 o                         
   1 -20   5         12.40          8.65        11.56 o                         
   2 -20   5         43.33         30.34        11.09 o                         
  -3 -19   5          0.44         10.74        10.76 o                         
  -2 -19   5         12.29         -8.80         8.80 o                         
  -1 -19   5          1.44         15.91        11.21 o                         
   0 -19   5        138.82        148.49        25.54 o                         
   1 -19   5          5.40         11.10         8.61 o                         
   2 -19   5          7.86         -5.12        16.18 o                         
  -3 -18   5         11.59         17.19        10.24 o                         
  -2 -18   5         17.86         13.78        15.17 o                         
  -1 -18   5         51.03         69.29        28.27 o                         
   0 -18   5         67.31         92.02        19.48 o                         
   1 -18   5        105.88        124.30        14.87 o                         
   2 -18   5          5.88         -2.21         7.58 o                         
   3 -18   5          6.04         12.35         8.57 o                         
  -4 -17   5          1.79         24.41        23.79 o                         
  -3 -17   5         27.11         46.91        15.22 o                         
  -2 -17   5          5.17         11.86        10.10 o                         
  -1 -17   5         40.04         39.53        14.65 o                         
   0 -17   5          1.71         14.82        14.48 o                         
   1 -17   5         40.39         42.82        28.61 o                         
   2 -17   5          0.01         -5.93         8.19 o                         
   3 -17   5         23.54         32.37         9.22 o                         
  -4 -16   5         20.84         33.66        25.17 o                         
  -3 -16   5         59.23         63.37        14.93 o                         
  -2 -16   5         42.13         37.15        15.35 o                         
  -1 -16   5         29.07         27.23        17.58 o                         
   0 -16   5          5.20         -7.41         7.41 o                         
   1 -16   5        141.27        137.89        31.03 o                         
   2 -16   5          7.78          9.78         6.31 o                         
   3 -16   5          0.88          4.78         6.80 o                         
   4 -16   5          9.87          3.41         7.28 o                         
  -5 -15   5          0.71         -0.04        21.55 o                         
  -4 -15   5         65.60         69.09        45.16 o                         
  -3 -15   5          9.50         24.77        10.16 o                         
  -2 -15   5         36.61         23.67        12.46 o                         
  -1 -15   5         10.26         14.29        10.47 o                         
   0 -15   5         13.06         10.09         8.02 o                         
   1 -15   5         22.08         16.35        10.25 o                         
   2 -15   5        144.57        131.88        15.30 o                         
   3 -15   5          3.67          4.56         6.77 o                         
   4 -15   5          2.61          7.71         7.13 o                         
  -5 -14   5         12.40         14.48        12.43 o                         
  -4 -14   5          8.54         -2.01         7.16 o                         
  -3 -14   5         35.50         27.32        12.59 o                         
  -2 -14   5         14.47          3.67         7.77 o                         
  -1 -14   5        193.63        181.17        24.84 o                         
   0 -14   5         79.54         90.11         8.72 o                         
   1 -14   5        148.89        118.67        20.68 o                         
   2 -14   5        128.04        124.23        15.34 o                         
   3 -14   5         10.67         14.44         7.37 o                         
   4 -14   5         27.55         29.58         9.47 o                         
  -5 -13   5         63.06         61.39        12.07 o                         
  -4 -13   5          6.14          1.61        16.55 o                         
  -3 -13   5         38.04         20.26         9.24 o                         
  -2 -13   5         53.27         29.70        11.14 o                         
  -1 -13   5        114.11         99.98        52.92 o                         
   0 -13   5         33.89         32.67         6.63 o                         
   1 -13   5        384.61        376.29        19.26 o                         
   2 -13   5          5.06          5.02         5.60 o                         
   3 -13   5          4.41         -3.09         5.04 o                         
   4 -13   5          7.93         23.33         7.70 o                         
   5 -13   5          6.33          7.23        11.13 o                         
  -5 -12   5          3.40         -4.24         8.07 o                         
  -4 -12   5         45.80         55.13        12.91 o                         
  -3 -12   5        152.15        168.44         9.20 o                         
  -2 -12   5         68.65         93.72        17.47 o                         
  -1 -12   5        592.71        609.23        34.61 o                         
   0 -12   5         47.17         51.56         7.45 o                         
   1 -12   5        258.41        247.25        16.53 o                         
   2 -12   5          0.69          2.74         4.95 o                         
   3 -12   5         48.89         52.61         9.92 o                         
   4 -12   5          1.24         -2.59         5.16 o                         
   5 -12   5         19.04         -7.57         9.83 o                         
  -5 -11   5          6.42          1.33         6.93 o                         
  -4 -11   5        189.50        204.02        19.04 o                         
  -3 -11   5          2.55          6.66         6.52 o                         
  -2 -11   5        339.81        331.40        27.90 o                         
  -1 -11   5          6.45          5.92         6.71 o                         
   0 -11   5        164.01        124.84        10.07 o                         
   1 -11   5         73.30         75.23        10.70 o                         
   2 -11   5        150.60        134.76        14.38 o                         
   3 -11   5         87.25        104.13        13.30 o                         
   4 -11   5         54.61         50.76         8.64 o                         
   5 -11   5          4.95         -4.10        10.49 o                         
  -6 -10   5          3.70         13.98         9.39 o                         
  -5 -10   5         23.38         41.34        12.44 o                         
  -4 -10   5         72.23         53.80        10.82 o                         
  -3 -10   5         73.67         85.81         8.54 o                         
  -2 -10   5        684.71        644.31        13.58 o                         
  -1 -10   5         23.06         43.53         5.67 o                         
   0 -10   5       1094.74       1159.11        28.73 o                         
   1 -10   5         17.98          9.06         5.07 o                         
   2 -10   5        553.55        528.41        21.84 o                         
   3 -10   5         10.57          4.12         4.85 o                         
   4 -10   5         31.87         33.97         7.54 o                         
   5 -10   5          0.49          0.37         5.29 o                         
  -6  -9   5          1.06         -9.65        10.24 o                         
  -5  -9   5         67.41         61.19        11.36 o                         
  -4  -9   5         44.06         69.82        11.90 o                         
  -3  -9   5        154.21        158.14        11.15 o                         
  -2  -9   5        185.74        181.51         8.46 o                         
  -1  -9   5        161.49        185.40         9.64 o                         
   0  -9   5         28.30         56.45         7.88 o                         
   1  -9   5         94.27         92.72        10.91 o                         
   2  -9   5        255.46        236.16        15.15 o                         
   3  -9   5        245.18        268.20        16.16 o                         
   4  -9   5         57.47         49.85         9.95 o                         
   5  -9   5          1.85         -2.92         3.95 o                         
  -6  -8   5          6.89         31.00         9.68 o                         
  -5  -8   5         19.01          8.20         8.87 o                         
  -4  -8   5          8.69          2.55         6.01 o                         
  -3  -8   5        145.68        146.51         9.22 o                         
  -2  -8   5         61.17         76.01         7.34 o                         
  -1  -8   5       1406.97       1362.76        25.74 o                         
   0  -8   5         88.13         65.46         8.63 o                         
   1  -8   5        719.03        647.35        24.87 o                         
   2  -8   5          0.92          3.39         4.12 o                         
   3  -8   5        450.82        426.08        18.37 o                         
   4  -8   5         62.15         56.46        11.56 o                         
   5  -8   5         15.27         21.08         9.45 o                         
  -6  -7   5         29.19         17.33        11.92 o                         
  -5  -7   5          2.46          2.20         6.50 o                         
  -4  -7   5        448.47        488.52        27.76 o                         
  -3  -7   5         25.77         26.41        10.60 o                         
  -2  -7   5        702.50        692.36        29.69 o                         
  -1  -7   5        121.02        128.09        10.05 o                         
   0  -7   5       3831.27       3880.71        57.51 o                         
   1  -7   5        346.17        337.16        12.36 o                         
   2  -7   5          1.02          7.79         4.16 o                         
   3  -7   5         83.69         94.33        15.14 o                         
   4  -7   5        295.97        269.95        12.46 o                         
   5  -7   5          6.57          9.34         6.18 o                         
  -6  -6   5         10.07          3.28         8.33 o                         
  -5  -6   5         12.30         16.16         7.83 o                         
  -4  -6   5        465.05        455.22        26.81 o                         
  -3  -6   5         11.91         11.22         7.19 o                         
  -2  -6   5        352.71        289.39        10.01 o                         
  -1  -6   5       1070.86       1125.86        45.50 o                         
   0  -6   5       4660.84       4759.84        51.90 o                         
   1  -6   5         18.74         17.66         4.16 o                         
   2  -6   5          6.24          9.00         4.05 o                         
   3  -6   5        252.70        254.81        11.53 o                         
   4  -6   5         63.98         52.80         5.13 o                         
   5  -6   5          5.53         -3.61         5.69 o                         
   6  -6   5          9.37          4.71         7.71 o                         
  -6  -5   5          7.52         17.67        14.60 o                         
  -5  -5   5         15.42         21.97        10.14 o                         
  -4  -5   5        109.10         99.29        13.68 o                         
  -3  -5   5        239.64        244.18        18.28 o                         
  -2  -5   5        289.68        290.57         9.95 o                         
  -1  -5   5       1506.84       1430.96        24.10 o                         
   0  -5   5       1020.57       1010.44        16.09 o                         
   1  -5   5        213.19        205.86         8.16 o                         
   2  -5   5         10.08          7.17         3.53 o                         
   3  -5   5        720.30        745.30        12.49 o                         
   4  -5   5        127.91        104.36        12.66 o                         
   5  -5   5         10.48          3.06         5.36 o                         
   6  -5   5          0.10          6.29         6.13 o                         
  -6  -4   5          1.05          4.04         7.64 o                         
  -5  -4   5        167.63        132.85        20.78 o                         
  -4  -4   5         54.12         55.98        10.75 o                         
  -3  -4   5        793.94        755.93        43.44 o                         
  -2  -4   5        113.05        107.77         9.09 o                         
  -1  -4   5       2390.51       2316.03        26.60 o                         
   0  -4   5          4.30          8.09         2.68 o                         
   1  -4   5       3643.11       3429.24        38.07 o                         
   2  -4   5        222.58        195.75         6.57 o                         
   3  -4   5         45.09         58.06         8.71 o                         
   4  -4   5          8.90         15.97         5.36 o                         
   5  -4   5         57.66         61.04         7.86 o                         
   6  -4   5          0.54         -0.93        11.11 o                         
  -6  -3   5         11.87         13.22         8.58 o                         
  -5  -3   5        181.06        201.51        24.19 o                         
  -4  -3   5        392.60        397.22        25.96 o                         
  -3  -3   5        390.73        440.64        23.51 o                         
  -2  -3   5         49.89         80.77         7.75 o                         
  -1  -3   5        410.95        410.21         7.17 o                         
   0  -3   5        401.85        379.97        10.58 o                         
   1  -3   5        981.13        952.04        14.36 o                         
   2  -3   5       3184.16       2895.07        48.48 o                         
   3  -3   5        290.53        301.71        17.71 o                         
   4  -3   5         12.74         24.77         6.65 o                         
   5  -3   5         15.37         14.57        10.91 o                         
   6  -3   5         21.94         49.65        16.81 o                         
  -6  -2   5         10.76          2.61         6.84 o                         
  -5  -2   5         19.66         14.73        10.02 o                         
  -4  -2   5        214.35        227.46        23.61 o                         
  -3  -2   5         62.63         62.60         8.63 o                         
  -2  -2   5       1260.74       1236.57        28.80 o                         
  -1  -2   5         62.50         53.19         3.94 o                         
   0  -2   5       3929.25       3907.79        48.95 o                         
   1  -2   5         65.56         58.44         3.71 o                         
   2  -2   5       3189.76       3478.84        51.52 o                         
   3  -2   5          9.10          8.90         4.98 o                         
   4  -2   5         54.95         64.21         5.00 o                         
   5  -2   5          2.01          1.30         2.95 o                         
   6  -2   5         21.40         -3.15         9.44 o                         
  -6  -1   5         89.58         88.91        14.14 o                         
  -5  -1   5        129.18        141.34        16.24 o                         
  -4  -1   5         67.72         86.76        18.79 o                         
  -3  -1   5        609.75        537.66        25.11 o                         
  -2  -1   5       3245.05       3457.68        38.18 o                         
  -1  -1   5       1976.98       1891.33        23.04 o                         
   0  -1   5       1377.99       1310.75        19.67 o                         
   1  -1   5        161.18        165.38         5.19 o                         
   2  -1   5        100.81         93.90         4.29 o                         
   3  -1   5         72.74         87.69        11.26 o                         
   4  -1   5        111.87        125.27        20.08 o                         
   5  -1   5          9.22         14.31        10.01 o                         
   6  -1   5          2.70         -3.61        15.17 o                         
  -6   0   5          0.25         10.02         6.42 o                         
  -5   0   5         12.87          0.40         7.81 o                         
  -4   0   5          2.76          2.64         4.70 o                         
  -3   0   5        192.52        167.69         9.17 o                         
  -2   0   5        274.11        290.33        15.82 o                         
  -1   0   5       3642.89       3458.48        35.82 o                         
   0   0   5        128.20        144.76         6.52 o                         
   1   0   5       4066.59       4356.69        39.87 o                         
   2   0   5         14.88         35.74         8.73 o                         
   3   0   5         68.85         74.58        14.01 o                         
   4   0   5         13.25         17.27        14.13 o                         
   5   0   5         36.93         42.76        13.81 o                         
   6   0   5          0.38         23.69        13.77 o                         
  -6   1   5         92.23         89.62        13.84 o                         
  -5   1   5        130.73        161.96        16.77 o                         
  -4   1   5         66.86         52.31         7.56 o                         
  -3   1   5        606.43        565.09        15.86 o                         
  -2   1   5       3266.90       3459.82        41.53 o                         
  -1   1   5       1982.62       1900.99        21.27 o                         
   0   1   5       1375.17       1328.75        19.73 o                         
   1   1   5        175.67        189.14         6.36 o                         
   2   1   5        106.40        100.89        14.00 o                         
   3   1   5         71.27         87.61        21.72 o                         
   4   1   5        111.68        141.76        20.48 o                         
   5   1   5          9.60         15.42        16.20 o                         
   6   1   5          2.71          1.21        10.51 o                         
  -6   2   5         10.87          8.30         6.85 o                         
  -5   2   5         19.12         16.88        15.68 o                         
  -4   2   5        213.22        234.14        12.84 o                         
  -3   2   5         62.78         50.44         5.25 o                         
  -2   2   5       1269.02       1288.07        16.55 o                         
  -1   2   5         61.89         65.06         6.79 o                         
   0   2   5       3902.64       3893.29        42.11 o                         
   1   2   5         63.42         59.79         4.78 o                         
   2   2   5       3153.67       3403.94        51.16 o                         
   3   2   5          9.06          7.19         7.45 o                         
   4   2   5         56.90         44.46        11.60 o                         
   5   2   5          1.92          1.54         6.57 o                         
   6   2   5         21.68          7.95         9.36 o                         
  -6   3   5         12.19         10.08        14.00 o                         
  -5   3   5        179.97        185.92        15.63 o                         
  -4   3   5        392.50        372.68        17.80 o                         
  -3   3   5        378.26        377.36        11.00 o                         
  -2   3   5         51.95         78.83         6.85 o                         
  -1   3   5        418.36        426.56        22.20 o                         
   0   3   5        396.15        373.06        10.31 o                         
   1   3   5        989.29        974.28        18.57 o                         
   2   3   5       3226.80       3020.81        48.66 o                         
   3   3   5        290.09        284.55        21.25 o                         
   4   3   5         12.22         34.20        14.82 o                         
   5   3   5         15.69          8.62        11.55 o                         
   6   3   5         21.87         14.43        11.41 o                         
  -6   4   5          1.14         -6.87         6.87 o                         
  -5   4   5        165.10        166.78        14.69 o                         
  -4   4   5         54.60         41.68         6.39 o                         
  -3   4   5        772.58        716.41        15.73 o                         
  -2   4   5        114.59        118.44         8.19 o                         
  -1   4   5       2414.59       2341.74        28.70 o                         
   0   4   5          4.53          5.64         2.97 o                         
   1   4   5       3727.00       3539.64        75.32 o                         
   2   4   5        227.30        194.40        14.60 o                         
   3   4   5         47.19         49.75        11.92 o                         
   4   4   5          8.84         23.18         8.56 o                         
   5   4   5         58.41         61.60        17.24 o                         
   6   4   5          0.57          1.82         8.38 o                         
  -6   5   5          7.51         15.48         8.35 o                         
  -4   5   5        112.42        115.49        13.01 o                         
  -3   5   5        242.58        275.09        10.13 o                         
  -2   5   5        294.27        292.13        10.69 o                         
  -1   5   5       1494.53       1443.91        22.12 o                         
   0   5   5       1026.55       1002.56        21.63 o                         
   1   5   5        223.65        210.16        15.30 o                         
   2   5   5          7.95          7.66         4.88 o                         
   3   5   5        712.08        729.85        33.02 o                         
   4   5   5        127.29        125.17        19.70 o                         
   5   5   5         11.14         16.78         8.77 o                         
   6   5   5          0.08          4.04        11.55 o                         
  -6   6   5         10.08         12.04         8.60 o                         
  -5   6   5         12.39          4.18         6.69 o                         
  -4   6   5        471.77        490.86        20.03 o                         
  -3   6   5         11.49         16.38         6.72 o                         
  -2   6   5        349.97        300.07        18.71 o                         
  -1   6   5       1065.35       1106.90        19.84 o                         
   0   6   5       4683.33       4821.35        59.88 o                         
   1   6   5         18.97         22.87         6.34 o                         
   2   6   5          6.92         12.00         7.62 o                         
   3   6   5        249.92        248.44        11.18 o                         
   4   6   5         64.96         54.95        14.65 o                         
   5   6   5          5.58        -12.76        13.79 o                         
   6   6   5          9.33         13.87        14.48 o                         
  -6   7   5         28.72         40.26        13.08 o                         
  -5   7   5          2.61         11.36         7.42 o                         
  -4   7   5        451.26        453.79        19.71 o                         
  -3   7   5         25.58         32.78         7.41 o                         
  -2   7   5        691.70        655.14        19.12 o                         
  -1   7   5        122.80        128.44         8.32 o                         
   0   7   5       3782.02       3826.61        63.52 o                         
   1   7   5        346.71        353.15        17.21 o                         
   2   7   5          0.88          8.65         3.64 o                         
   3   7   5         85.35         90.61        13.28 o                         
   4   7   5        290.98        251.36        22.54 o                         
   5   7   5          6.66        -11.38        14.48 o                         
  -6   8   5          6.88         -7.79        13.86 o                         
  -5   8   5         17.89         21.05         9.03 o                         
  -4   8   5          8.33         18.56         7.13 o                         
  -3   8   5        148.91        148.22        13.00 o                         
  -2   8   5         61.90         83.12        10.65 o                         
  -1   8   5       1427.52       1439.81        26.29 o                         
   0   8   5         86.69         87.40         9.10 o                         
   1   8   5        712.86        666.61        23.83 o                         
   2   8   5          0.97          4.17         6.66 o                         
   3   8   5        456.24        412.24        17.22 o                         
   4   8   5         62.12         65.87        14.82 o                         
   5   8   5         15.06         27.90        12.88 o                         
  -6   9   5          1.11         -4.24        11.07 o                         
  -5   9   5         65.43         71.91        12.99 o                         
  -4   9   5         44.07         19.11        17.06 o                         
  -3   9   5        149.43        147.45        15.80 o                         
  -2   9   5        184.72        202.93        15.62 o                         
  -1   9   5        159.15        190.68         9.91 o                         
   0   9   5         28.90         64.54         9.97 o                         
   1   9   5         90.44         77.32        11.68 o                         
   2   9   5        252.16        227.60        18.58 o                         
   3   9   5        237.49        245.64        19.49 o                         
   4   9   5         58.97         53.53        11.72 o                         
   5   9   5          1.84         -0.31         8.11 o                         
  -6  10   5          3.66          9.93         8.58 o                         
  -5  10   5         23.44         21.41        10.88 o                         
  -4  10   5         71.00         79.94        14.31 o                         
  -3  10   5         72.01         77.58        12.72 o                         
  -2  10   5        674.70        657.19        25.37 o                         
  -1  10   5         23.06         47.99         9.40 o                         
   0  10   5       1086.03       1184.28        39.45 o                         
   1  10   5         16.98         12.15         7.25 o                         
   2  10   5        546.77        516.12        23.27 o                         
   3  10   5         10.17          1.36         5.70 o                         
   4  10   5         32.86         43.58        10.79 o                         
   5  10   5          0.52          0.97         8.92 o                         
  -5  11   5          6.25          3.39         7.77 o                         
  -4  11   5        197.15        208.84        20.23 o                         
  -3  11   5          2.52         -0.87         7.22 o                         
  -2  11   5        348.74        374.34        22.68 o                         
  -1  11   5          6.72         -4.21        11.04 o                         
   0  11   5        156.24        130.40        17.41 o                         
   1  11   5         72.48         83.69        12.36 o                         
   2  11   5        148.65        164.94        23.67 o                         
   3  11   5         86.05        110.39        14.58 o                         
   4  11   5         55.92         44.46        16.25 o                         
   5  11   5          4.89          6.87         8.39 o                         
  -5  12   5          3.47          0.37         8.37 o                         
  -4  12   5         45.37         22.06        13.10 o                         
  -3  12   5        154.31        151.45        17.57 o                         
  -2  12   5         69.20         63.95        13.04 o                         
  -1  12   5        593.17        584.10        29.21 o                         
   0  12   5         49.26         53.78        13.24 o                         
   1  12   5        262.58        231.54        17.85 o                         
   2  12   5          0.55          5.34         5.40 o                         
   3  12   5         48.01         56.20        11.48 o                         
   4  12   5          1.22          5.93         7.02 o                         
   5  12   5         18.87         19.84         9.74 o                         
  -5  13   5         62.18         85.04        15.63 o                         
  -4  13   5          6.32          5.68         8.90 o                         
  -3  13   5         38.15         40.85         9.68 o                         
  -2  13   5         52.75         60.37        12.88 o                         
  -1  13   5        115.02        109.92        15.93 o                         
   0  13   5         34.15         51.00         9.27 o                         
   1  13   5        380.16        405.07        21.39 o                         
   2  13   5          5.03          6.10        10.18 o                         
   3  13   5          4.06          2.59         6.09 o                         
   4  13   5          8.04          7.95         7.97 o                         
   5  13   5          5.90         -2.89        32.23 o                         
  -5  14   5         11.81         11.63         9.15 o                         
  -4  14   5          8.12          0.57         7.75 o                         
  -3  14   5         35.44         33.85        12.56 o                         
  -2  14   5         14.40          5.97         8.13 o                         
  -1  14   5        189.67        158.57        18.07 o                         
   0  14   5         79.31         89.32        11.15 o                         
   1  14   5        150.37        133.24        15.60 o                         
   2  14   5        129.92        125.41        18.43 o                         
   3  14   5         10.75          5.28         5.50 o                         
   4  14   5         27.23         25.06         8.81 o                         
  -5  15   5          0.73         -3.49         8.05 o                         
  -4  15   5         65.08         62.24        13.01 o                         
  -3  15   5          9.46          1.89         8.80 o                         
  -2  15   5         35.18         31.53        10.44 o                         
  -1  15   5          9.86         12.88         8.09 o                         
   0  15   5         11.75         14.79         8.76 o                         
   1  15   5         22.17         27.94         8.12 o                         
   2  15   5        148.25        143.05        18.91 o                         
   3  15   5          3.50         -2.26         5.57 o                         
   4  15   5          2.18          6.55         5.92 o                         
  -4  16   5         20.89         37.59        11.23 o                         
  -3  16   5         59.98         72.54        14.42 o                         
  -2  16   5         42.24          9.57        12.94 o                         
  -1  16   5         29.83          8.53         8.84 o                         
   0  16   5          4.84          3.14         5.48 o                         
   1  16   5        138.39        176.13        20.79 o                         
   2  16   5          7.35          0.40         7.06 o                         
   3  16   5          1.06         -6.67         6.67 o                         
   4  16   5          9.93          5.17         7.57 o                         
  -4  17   5          1.74         -1.83         9.61 o                         
  -3  17   5         26.31         22.44        10.79 o                         
  -2  17   5          5.29          1.27         7.95 o                         
  -1  17   5         41.18         43.22        11.73 o                         
   0  17   5          1.75         -5.65         8.08 o                         
   1  17   5         39.21         50.69        11.55 o                         
   2  17   5          0.00         14.89         7.17 o                         
   3  17   5         22.54         23.82         9.10 o                         
  -3  18   5         12.00         28.31        10.51 o                         
  -2  18   5         17.31         12.05         7.83 o                         
  -1  18   5         51.33         18.25         9.63 o                         
   0  18   5         66.79         76.10        38.78 o                         
   1  18   5        108.61        137.27        21.22 o                         
   2  18   5          6.40          5.10         7.00 o                         
   3  18   5          5.95         10.81        26.20 o                         
  -3  19   5          0.42         16.90        15.60 o                         
  -2  19   5         11.43         14.87         8.23 o                         
  -1  19   5          1.36         -0.66         6.56 o                         
   0  19   5        139.96        135.98        16.93 o                         
   1  19   5          5.50          8.32         4.57 o                         
   2  19   5          8.29         10.52         9.71 o                         
  -2  20   5          5.96         16.35        10.28 o                         
  -1  20   5         38.99         27.56        10.84 o                         
   0  20   5          6.61         12.87         8.89 o                         
   1  20   5         12.48         13.95        12.59 o                         
   2  20   5         43.31         51.75        16.98 o                         
  -1  21   5          1.71         -6.09        10.21 o                         
   0  21   5          3.56         20.64         6.88 o                         
   1  21   5         32.61         26.68        11.26 o                         
  -1 -21   6          1.93         -8.54         8.60 o                         
   0 -21   6         66.74        107.65        27.92 o                         
  -2 -20   6          8.50          3.30        11.56 o                         
  -1 -20   6         52.05         73.51        20.37 o                         
   0 -20   6          0.86         -8.10        12.58 o                         
   1 -20   6          0.18         -0.34         9.63 o                         
  -3 -19   6         13.02          9.24        18.79 o                         
  -2 -19   6          5.05          1.72         9.08 o                         
  -1 -19   6          2.58         19.15        11.78 o                         
   0 -19   6          0.82          5.28        12.76 o                         
   1 -19   6         19.91         19.51        11.47 o                         
   2 -19   6          3.47          8.94         7.71 o                         
  -3 -18   6         14.21         18.62        14.82 o                         
  -2 -18   6         70.54         70.43        18.13 o                         
  -1 -18   6         16.27         24.08        23.96 o                         
   0 -18   6         13.30         20.36        12.41 o                         
   1 -18   6         74.07         50.80        12.57 o                         
   2 -18   6         15.45         25.45         8.71 o                         
   3 -18   6          0.73          4.21         9.65 o                         
  -4 -17   6         21.72         27.12        15.21 o                         
  -3 -17   6          3.04          1.87         9.27 o                         
  -2 -17   6         27.98         18.66        12.90 o                         
  -1 -17   6          2.89         10.34        12.05 o                         
   0 -17   6         10.29          6.86        10.93 o                         
   1 -17   6         10.14          5.25         6.14 o                         
   2 -17   6        210.07        222.92        21.88 o                         
   3 -17   6          0.22         -6.40         6.40 o                         
  -4 -16   6         17.61         25.88        13.14 o                         
  -3 -16   6         38.72         29.33        25.68 o                         
  -2 -16   6         72.04         63.76        16.33 o                         
  -1 -16   6         54.30         24.13        16.89 o                         
   0 -16   6          7.57          2.32         4.90 o                         
   1 -16   6         28.75         27.00        13.79 o                         
   2 -16   6          7.10          9.12         5.56 o                         
   3 -16   6          5.81          5.29         7.77 o                         
  -4 -15   6          4.07         -0.20        13.44 o                         
  -3 -15   6          0.68          5.99         8.99 o                         
  -2 -15   6          3.88          2.95        14.65 o                         
  -1 -15   6         53.04         51.90        15.82 o                         
   0 -15   6          1.63         -4.45         4.45 o                         
   1 -15   6          1.05          3.76         7.16 o                         
   2 -15   6          5.26         12.51         6.49 o                         
   3 -15   6         24.52         22.66         8.46 o                         
   4 -15   6          0.85         -7.87         7.87 o                         
  -5 -14   6         22.81         35.69        13.47 o                         
  -4 -14   6         12.73         -2.13         8.84 o                         
  -3 -14   6         27.21         13.73        18.27 o                         
  -2 -14   6         14.91         -7.76         7.76 o                         
  -1 -14   6        243.23        255.57        30.10 o                         
   0 -14   6         29.70         34.36         7.11 o                         
   1 -14   6         74.61         82.38        10.56 o                         
   2 -14   6         22.98         23.07         7.78 o                         
   3 -14   6          2.37         -4.97         5.75 o                         
   4 -14   6          7.11         19.16         8.79 o                         
  -5 -13   6          0.89         -8.14         9.56 o                         
  -4 -13   6         96.50         92.67        11.03 o                         
  -3 -13   6         16.50         37.89        13.68 o                         
  -2 -13   6        208.85        223.61        26.93 o                         
  -1 -13   6         21.09          4.87         9.11 o                         
   0 -13   6        490.56        490.36        29.94 o                         
   1 -13   6          2.09          5.49         6.37 o                         
   2 -13   6         47.38         60.32        10.34 o                         
   3 -13   6          0.21          9.04         5.11 o                         
   4 -13   6         14.28         16.51         6.98 o                         
  -5 -12   6          2.72          3.19        12.05 o                         
  -4 -12   6        315.75        359.05        33.96 o                         
  -3 -12   6        164.55        178.09        12.58 o                         
  -2 -12   6         82.93         87.10        17.61 o                         
  -1 -12   6        112.41        112.52        21.23 o                         
   0 -12   6         92.74         83.94        17.59 o                         
   1 -12   6         43.40         58.24         9.42 o                         
   2 -12   6         77.62         96.22        12.71 o                         
   3 -12   6         31.04         27.98         7.89 o                         
   4 -12   6          1.41          8.13         7.36 o                         
   5 -12   6         12.60          3.61         6.04 o                         
  -5 -11   6         46.64         40.78        18.39 o                         
  -4 -11   6         34.20         20.06        14.61 o                         
  -3 -11   6         95.26         98.43        10.52 o                         
  -2 -11   6         53.89         45.82         4.67 o                         
  -1 -11   6         28.14         37.45         5.94 o                         
   0 -11   6         85.49         87.15        10.18 o                         
   1 -11   6        306.37        308.30        16.97 o                         
   2 -11   6         15.38         12.46         6.15 o                         
   3 -11   6        318.04        369.45        19.33 o                         
   4 -11   6          9.42         12.25         6.44 o                         
   5 -11   6         11.61          0.28         4.99 o                         
  -6 -10   6          2.31          3.15        19.03 o                         
  -5 -10   6         30.36         35.54        11.13 o                         
  -4 -10   6          1.05         11.06         6.62 o                         
  -3 -10   6         38.38         38.58         5.33 o                         
  -2 -10   6         97.29         88.50         6.22 o                         
  -1 -10   6        138.21        154.01        10.56 o                         
   0 -10   6        484.77        509.82        35.50 o                         
   1 -10   6         41.14         35.48         8.54 o                         
   2 -10   6         30.88         18.80         9.46 o                         
   3 -10   6         87.17         79.28        14.95 o                         
   4 -10   6         44.70         32.04         5.17 o                         
   5 -10   6          0.71         -8.52        13.79 o                         
  -6  -9   6          0.02          7.26         7.08 o                         
  -5  -9   6          9.73          5.12        11.31 o                         
  -4  -9   6        414.56        422.98        22.72 o                         
  -3  -9   6         59.76         51.60         6.42 o                         
  -2  -9   6        123.41        143.78         8.60 o                         
  -1  -9   6         62.03         48.21         6.23 o                         
   0  -9   6       1156.01       1211.59        30.52 o                         
   1  -9   6         66.28         56.19        17.24 o                         
   2  -9   6        354.73        361.72        17.51 o                         
   3  -9   6        107.37        131.44        10.50 o                         
   4  -9   6         32.85         25.82         5.99 o                         
   5  -9   6          0.09         13.95         8.90 o                         
  -6  -8   6         29.87         47.37        14.66 o                         
  -5  -8   6         16.16         33.10        10.83 o                         
  -4  -8   6        120.52        114.24        17.55 o                         
  -3  -8   6         46.40         38.30        10.60 o                         
  -2  -8   6       1219.58       1227.33        24.18 o                         
  -1  -8   6        118.84        142.66         9.68 o                         
   0  -8   6          9.78         10.11         4.36 o                         
   1  -8   6         76.39         76.97         9.97 o                         
   2  -8   6        278.12        269.70        11.91 o                         
   3  -8   6         42.95         48.99         6.63 o                         
   4  -8   6        751.70        706.80        23.44 o                         
   5  -8   6          4.37         -6.19         6.19 o                         
  -6  -7   6          2.15         -0.77        19.31 o                         
  -5  -7   6          9.68         25.17        10.73 o                         
  -4  -7   6         22.28         43.78        11.94 o                         
  -3  -7   6        267.97        246.44        28.60 o                         
  -2  -7   6         50.48         54.81         5.77 o                         
  -1  -7   6       1253.18       1260.95        25.00 o                         
   0  -7   6        598.94        644.28        17.76 o                         
   1  -7   6        221.92        212.16        11.39 o                         
   2  -7   6         55.09         75.54         7.05 o                         
   3  -7   6        765.77        718.92        17.71 o                         
   4  -7   6        127.75        146.81        17.08 o                         
   5  -7   6          1.88         -5.41         5.41 o                         
  -6  -6   6          2.85          1.86         6.68 o                         
  -5  -6   6         38.90         30.31        10.94 o                         
  -4  -6   6        127.09        133.08        18.28 o                         
  -3  -6   6        560.87        552.21        28.79 o                         
  -2  -6   6        100.73        107.79         7.76 o                         
  -1  -6   6       7269.17       7382.50       127.74 o                         
   0  -6   6        137.92        187.70         9.85 o                         
   1  -6   6        357.20        377.76        12.65 o                         
   2  -6   6         51.22         40.94         5.30 o                         
   3  -6   6        722.85        642.83        12.82 o                         
   4  -6   6         61.88         52.58         9.95 o                         
   5  -6   6         57.16         47.31        10.08 o                         
  -6  -5   6          5.67          3.99         9.93 o                         
  -5  -5   6          8.37         15.34        19.65 o                         
  -4  -5   6         17.32         13.05        14.65 o                         
  -3  -5   6         14.79         16.67         9.27 o                         
  -2  -5   6        351.29        348.77        16.02 o                         
  -1  -5   6         25.94         19.82         4.59 o                         
   0  -5   6       1798.70       1824.81        30.90 o                         
   1  -5   6       1473.72       1574.34        32.47 o                         
   2  -5   6         46.17         50.39         4.68 o                         
   3  -5   6         51.29         53.58         7.06 o                         
   4  -5   6        168.12        154.61        10.29 o                         
   5  -5   6         50.85         44.23         6.86 o                         
   6  -5   6          0.08          3.79        15.86 o                         
  -6  -4   6          4.46          7.65        10.68 o                         
  -5  -4   6         13.90         13.17         8.66 o                         
  -4  -4   6        132.46        140.73        34.99 o                         
  -3  -4   6         61.24         40.15        10.24 o                         
  -2  -4   6         54.83         29.97         5.30 o                         
  -1  -4   6         17.38         18.58         3.86 o                         
   0  -4   6       1880.89       2048.29        32.95 o                         
   1  -4   6         55.10         53.86         5.08 o                         
   2  -4   6        227.12        193.57         8.81 o                         
   3  -4   6         93.01         89.41        10.54 o                         
   4  -4   6         12.46         14.40         9.61 o                         
   5  -4   6          0.84         -3.48         3.60 o                         
   6  -4   6          1.30         11.18        11.38 o                         
  -6  -3   6         16.70         -5.66         8.00 o                         
  -5  -3   6        597.47        544.00        33.08 o                         
  -4  -3   6        112.72        103.09        17.55 o                         
  -3  -3   6        803.37        894.27        52.55 o                         
  -2  -3   6        899.31        839.98        24.14 o                         
  -1  -3   6        984.99        970.71        14.06 o                         
   0  -3   6         13.79         12.90         2.84 o                         
   1  -3   6        499.71        528.90        11.47 o                         
   2  -3   6        626.08        537.17        20.91 o                         
   3  -3   6        105.71        119.28         9.40 o                         
   4  -3   6          0.64          0.30         3.40 o                         
   5  -3   6          9.81         11.75        25.34 o                         
   6  -3   6          1.15          0.30        10.93 o                         
  -6  -2   6          1.04          3.39         9.03 o                         
  -5  -2   6        514.00        503.63        24.13 o                         
  -4  -2   6         35.29         32.90        13.10 o                         
  -3  -2   6        247.74        257.02        14.17 o                         
  -2  -2   6         74.27         82.80        12.75 o                         
  -1  -2   6       4788.70       4772.05        41.56 o                         
   0  -2   6        293.19        303.94         8.61 o                         
   1  -2   6       1079.65       1075.59        26.97 o                         
   2  -2   6         99.66        108.52         7.73 o                         
   3  -2   6        366.46        337.56         8.74 o                         
   4  -2   6         10.28          5.68         8.96 o                         
   5  -2   6         17.99         36.89        10.99 o                         
   6  -2   6          2.44         -7.26         7.26 o                         
  -6  -1   6         25.28         36.80         9.55 o                         
  -5  -1   6          0.04         -1.41         5.43 o                         
  -4  -1   6        141.46        126.64        19.09 o                         
  -3  -1   6        211.02        220.93        13.06 o                         
  -2  -1   6        912.25        992.26        38.46 o                         
  -1  -1   6        329.93        329.02        10.23 o                         
   0  -1   6       3319.11       3112.22        41.53 o                         
   1  -1   6        160.87        174.29         7.20 o                         
   2  -1   6        545.07        517.37        26.89 o                         
   3  -1   6         87.27         94.26        15.97 o                         
   4  -1   6         70.14         79.39        16.84 o                         
   5  -1   6          1.78          4.50         9.65 o                         
   6  -1   6          4.45         -8.73         8.73 o                         
  -6   0   6        158.71        148.38        18.63 o                         
  -5   0   6         13.48         13.50         6.14 o                         
  -4   0   6         66.08         85.79        11.07 o                         
  -3   0   6          2.95          6.22         4.00 o                         
  -2   0   6        102.92         74.20         8.27 o                         
  -1   0   6         20.40         24.47         3.18 o                         
   0   0   6        188.33        190.07        11.54 o                         
   1   0   6         44.05         41.98         4.27 o                         
   2   0   6        505.13        536.64        26.57 o                         
   3   0   6          0.22          0.73         4.43 o                         
   4   0   6         67.81         41.61        12.37 o                         
   5   0   6          0.05         14.45         9.49 o                         
   6   0   6         12.46         -7.59        22.58 o                         
  -6   1   6         26.60         20.43        18.27 o                         
  -5   1   6          0.03          4.62         5.61 o                         
  -4   1   6        137.87        134.00         8.99 o                         
  -3   1   6        202.91        211.16         9.66 o                         
  -2   1   6        912.19        976.81        33.05 o                         
  -1   1   6        318.52        317.47         9.38 o                         
   0   1   6       3322.45       3164.58        36.66 o                         
   1   1   6        154.53        170.48         7.06 o                         
   2   1   6        558.17        529.04        13.76 o                         
   3   1   6         85.62        136.35        19.46 o                         
   4   1   6         69.92         77.12        32.58 o                         
   5   1   6          1.76         -4.83         6.76 o                         
   6   1   6          4.56         12.83        16.55 o                         
  -6   2   6          1.17          4.78        10.17 o                         
  -5   2   6        515.47        521.30        24.56 o                         
  -4   2   6         35.10         42.04         5.66 o                         
  -3   2   6        260.33        275.10         8.84 o                         
  -2   2   6         72.74         78.28        14.71 o                         
  -1   2   6       4774.39       4747.97        59.49 o                         
   0   2   6        294.43        299.57        10.18 o                         
   1   2   6       1089.07       1073.36        19.52 o                         
   2   2   6        103.60         97.67         7.93 o                         
   3   2   6        364.71        331.24        23.83 o                         
   4   2   6         10.24         11.78        11.38 o                         
   5   2   6         17.61         33.87        11.53 o                         
   6   2   6          2.50          0.40         8.16 o                         
  -6   3   6         17.01          8.57         7.18 o                         
  -5   3   6        601.68        603.98        22.19 o                         
  -4   3   6        114.87        119.79         8.43 o                         
  -3   3   6        805.83        905.11        16.51 o                         
  -2   3   6        895.81        863.56        28.46 o                         
  -1   3   6        993.43        990.48        22.24 o                         
   0   3   6         14.12         16.87         3.54 o                         
   1   3   6        502.48        537.64        26.35 o                         
   2   3   6        638.61        542.90        18.47 o                         
   3   3   6        103.90        105.25        17.06 o                         
   4   3   6          0.59         -0.34         8.96 o                         
   5   3   6         10.09         -1.76         6.62 o                         
   6   3   6          1.11          4.04        15.17 o                         
  -6   4   6          4.31          9.43         7.06 o                         
  -5   4   6         14.30         18.97         6.83 o                         
  -4   4   6        134.52        138.88         9.42 o                         
  -3   4   6         60.74         53.68         4.85 o                         
  -2   4   6         52.16         55.26         9.10 o                         
  -1   4   6         18.20         19.60         4.63 o                         
   0   4   6       1894.04       2032.06        26.48 o                         
   1   4   6         56.04         50.76         9.21 o                         
   2   4   6        220.95        190.90        20.23 o                         
   3   4   6         92.91         85.13        16.32 o                         
   4   4   6         11.87         22.07         8.77 o                         
   5   4   6          0.89          3.49         7.84 o                         
   6   4   6          1.42          6.89        14.13 o                         
  -6   5   6          6.04          4.22         5.67 o                         
  -5   5   6          8.56          9.33         6.17 o                         
  -4   5   6         16.41         20.81         4.79 o                         
  -3   5   6         14.28         21.33         3.56 o                         
  -2   5   6        368.23        369.39         9.65 o                         
  -1   5   6         23.17         20.04         3.66 o                         
   0   5   6       1805.55       1833.53        31.26 o                         
   1   5   6       1493.96       1572.19        43.26 o                         
   2   5   6         42.14         50.29         7.31 o                         
   3   5   6         50.78         56.85        13.45 o                         
   4   5   6        168.16        194.50        24.77 o                         
   5   5   6         51.78         38.53        18.44 o                         
   6   5   6          0.06         15.51        10.69 o                         
  -6   6   6          2.96         -9.88        10.78 o                         
  -5   6   6         36.86         34.12         7.61 o                         
  -4   6   6        127.20        122.13         8.99 o                         
  -3   6   6        558.61        513.30        13.16 o                         
  -2   6   6        101.92         99.17         7.59 o                         
  -1   6   6       7228.86       7136.54       228.34 o                         
   0   6   6        138.59        190.41        11.91 o                         
   1   6   6        363.72        351.43        18.57 o                         
   2   6   6         51.06         37.55         8.92 o                         
   3   6   6        721.98        691.64        28.81 o                         
   4   6   6         61.99         63.54        14.75 o                         
   5   6   6         58.41         46.99        16.20 o                         
  -6   7   6          2.10         16.43         8.19 o                         
  -5   7   6          8.92         -2.11         4.97 o                         
  -4   7   6         22.32         25.90         5.59 o                         
  -3   7   6        269.94        260.59        14.26 o                         
  -2   7   6         48.45         37.96         6.16 o                         
  -1   7   6       1273.93       1274.94        23.91 o                         
   0   7   6        580.87        602.64        21.84 o                         
   1   7   6        221.15        180.83        16.46 o                         
   2   7   6         54.17         65.72        11.27 o                         
   3   7   6        775.23        781.30        33.93 o                         
   4   7   6        126.00        163.32        23.65 o                         
   5   7   6          1.95          8.66        22.58 o                         
  -6   8   6         30.11         30.91        23.05 o                         
  -5   8   6         15.99          8.49        11.44 o                         
  -4   8   6        117.59        115.46         9.83 o                         
  -3   8   6         46.26         47.51         7.84 o                         
  -2   8   6       1222.47       1171.21        26.98 o                         
  -1   8   6        121.20        162.24        10.07 o                         
   0   8   6          9.74         11.23         4.88 o                         
   1   8   6         76.33         95.44        21.20 o                         
   2   8   6        273.26        244.76        18.43 o                         
   3   8   6         42.52         34.87        11.85 o                         
   4   8   6        748.54        761.70        38.58 o                         
   5   8   6          4.22          3.70         7.89 o                         
  -6   9   6          0.04          8.52         9.04 o                         
  -5   9   6          9.58          9.59         7.21 o                         
  -4   9   6        419.48        431.77        41.72 o                         
  -3   9   6         62.24         52.21         9.93 o                         
  -2   9   6        122.56        161.15        13.29 o                         
  -1   9   6         61.26         41.28         9.70 o                         
   0   9   6       1150.72       1223.21        31.36 o                         
   1   9   6         66.33         58.37        13.84 o                         
   2   9   6        345.02        329.46        20.37 o                         
   3   9   6        104.64        103.43        17.47 o                         
   4   9   6         32.48         24.45        16.66 o                         
   5   9   6          0.09          0.12         9.35 o                         
  -6  10   6          2.34         -0.46         9.23 o                         
  -5  10   6         30.98         29.69        10.67 o                         
  -4  10   6          0.70          6.88         6.13 o                         
  -3  10   6         41.91         39.37         9.86 o                         
  -2  10   6         97.04         86.57        11.79 o                         
  -1  10   6        139.11        164.74        18.45 o                         
   0  10   6        481.92        480.15        17.97 o                         
   1  10   6         37.86         29.84         9.61 o                         
   2  10   6         30.79         20.43         8.19 o                         
   3  10   6         83.87         73.60        16.21 o                         
   4  10   6         44.92         24.24        14.00 o                         
   5  10   6          0.69          0.49        10.00 o                         
  -5  11   6         45.39         55.80        11.46 o                         
  -4  11   6         34.03         26.00        13.40 o                         
  -3  11   6         93.09         97.34        14.14 o                         
  -2  11   6         55.07         30.22         9.72 o                         
  -1  11   6         26.99         33.34         6.54 o                         
   0  11   6         85.06         80.59        13.48 o                         
   1  11   6        296.39        301.99        26.90 o                         
   2  11   6         15.98         11.45         7.81 o                         
   3  11   6        315.21        372.48        24.56 o                         
   4  11   6          9.26         18.18         7.88 o                         
   5  11   6         11.29          4.72         7.78 o                         
  -5  12   6          2.93         16.73         9.56 o                         
  -4  12   6        314.61        340.22        29.47 o                         
  -3  12   6        165.91        164.21        24.43 o                         
  -2  12   6         77.54        106.67        20.12 o                         
  -1  12   6        113.34        123.39         8.10 o                         
   0  12   6         92.45         83.21        10.62 o                         
   1  12   6         44.72         46.18        11.09 o                         
   2  12   6         77.50         81.15        12.46 o                         
   3  12   6         30.43         28.95         9.49 o                         
   4  12   6          1.47          5.36         6.90 o                         
   5  12   6         12.50         18.62         8.73 o                         
  -5  13   6          0.95         -2.16         7.23 o                         
  -4  13   6         96.24        100.62        15.02 o                         
  -3  13   6         16.36         22.77         8.56 o                         
  -2  13   6        208.02        196.55        19.92 o                         
  -1  13   6         20.23         21.50        10.28 o                         
   0  13   6        497.22        467.64        20.30 o                         
   1  13   6          2.44         -3.68         6.43 o                         
   2  13   6         48.31         65.55        11.44 o                         
   3  13   6          0.20          8.93         6.20 o                         
   4  13   6         14.48         28.63         9.39 o                         
  -5  14   6         21.88         45.40        12.29 o                         
  -4  14   6         12.26         16.75        13.37 o                         
  -3  14   6         26.01         10.14         9.10 o                         
  -2  14   6         16.30         27.16         9.38 o                         
  -1  14   6        236.93        226.38        21.74 o                         
   0  14   6         29.04         30.52        10.07 o                         
   1  14   6         76.31         73.33        12.50 o                         
   2  14   6         22.75         21.06        12.76 o                         
   3  14   6          2.64         14.62         6.03 o                         
   4  14   6          6.93         15.23        13.72 o                         
  -4  15   6          4.12         10.12         8.36 o                         
  -3  15   6          0.73          0.08         8.30 o                         
  -2  15   6          4.13         20.99         9.80 o                         
  -1  15   6         52.45         65.59        11.87 o                         
   0  15   6          1.65         -3.95         8.49 o                         
   1  15   6          0.98          5.61         6.80 o                         
   2  15   6          5.39         17.30         9.03 o                         
   3  15   6         25.36         41.86         9.50 o                         
   4  15   6          0.84         23.01        11.44 o                         
  -4  16   6         18.48         20.50         9.16 o                         
  -3  16   6         39.24         28.39        10.41 o                         
  -2  16   6         72.49         47.00        12.79 o                         
  -1  16   6         54.42         48.68        12.31 o                         
   0  16   6          8.19         12.26        10.61 o                         
   1  16   6         29.48         45.16         9.36 o                         
   2  16   6          7.33          8.64         6.83 o                         
   3  16   6          6.22         15.16         7.64 o                         
  -4  17   6         20.68         19.78        22.56 o                         
  -3  17   6          3.21         14.49         8.79 o                         
  -2  17   6         29.46         24.75         8.98 o                         
  -1  17   6          2.85         12.21         8.87 o                         
   0  17   6         10.44          4.83         6.03 o                         
   1  17   6         10.55         17.68        14.44 o                         
   2  17   6        210.47        243.01        18.35 o                         
   3  17   6          0.26          7.28         6.29 o                         
  -3  18   6         14.73         21.25        12.22 o                         
  -2  18   6         69.85         65.05        17.25 o                         
  -1  18   6         15.98         30.96        11.08 o                         
   0  18   6         12.73          8.59         8.03 o                         
   1  18   6         75.24         82.91        12.01 o                         
   2  18   6         15.65         23.85         7.80 o                         
   3  18   6          0.71          4.03         7.51 o                         
  -3  19   6         12.88         12.73         9.78 o                         
  -2  19   6          4.97        -10.17        18.24 o                         
  -1  19   6          2.72         -5.57        16.51 o                         
   0  19   6          0.79         13.61        11.25 o                         
   1  19   6         19.32         53.65        11.43 o                         
   2  19   6          3.46          5.69        10.60 o                         
  -2  20   6          8.84          0.14        13.96 o                         
  -1  20   6         52.22         61.71        19.50 o                         
   0  20   6          0.76          9.50         7.19 o                         
   1  20   6          0.23         16.53         6.27 o                         
  -1  21   6          1.85         -6.07        11.75 o                         
   0  21   6         65.35         89.59        14.16 o                         
  -2 -20   7         15.77         15.06        16.20 o                         
  -1 -20   7          6.76          6.17        10.10 o                         
   0 -20   7          3.64         10.55        12.16 o                         
   1 -20   7          5.24         -1.03         7.09 o                         
  -3 -19   7          1.65        -10.62        17.75 o                         
  -2 -19   7          9.06         10.22        12.76 o                         
  -1 -19   7          5.15          2.70        12.26 o                         
   0 -19   7         33.53         27.15        26.20 o                         
   1 -19   7          0.80         -9.89         9.89 o                         
   2 -19   7         73.87         74.10        12.14 o                         
  -3 -18   7          5.13          9.98        21.89 o                         
  -2 -18   7         56.48         54.41        16.77 o                         
  -1 -18   7         20.46         14.70        11.68 o                         
   0 -18   7         28.30         11.26        12.76 o                         
   1 -18   7         20.42         21.54        10.44 o                         
   2 -18   7         24.05          4.04        12.41 o                         
  -4 -17   7         11.22         14.48        17.58 o                         
  -3 -17   7         58.59         76.19        17.88 o                         
  -2 -17   7          6.47         20.70        11.14 o                         
  -1 -17   7         17.67         20.34        13.79 o                         
   0 -17   7          5.36          4.86         7.65 o                         
   1 -17   7         31.35         19.98         7.70 o                         
   2 -17   7          4.53          3.39         6.64 o                         
   3 -17   7         17.74         25.04        14.09 o                         
  -4 -16   7         39.40         42.57        14.79 o                         
  -3 -16   7          1.52         -7.68         7.68 o                         
  -2 -16   7         44.96         63.21        15.55 o                         
  -1 -16   7         11.91          9.97         9.44 o                         
   0 -16   7         23.42         23.18         5.52 o                         
   1 -16   7         10.45          8.08         6.34 o                         
   2 -16   7         45.71         58.07        14.42 o                         
   3 -16   7         35.31         36.69        11.29 o                         
  -4 -15   7          4.13         -5.76         6.71 o                         
  -3 -15   7          8.90          5.48         9.29 o                         
  -2 -15   7         96.40        110.70        20.69 o                         
  -1 -15   7          6.26          2.82         8.87 o                         
   0 -15   7         34.51         57.86         8.60 o                         
   1 -15   7          2.59          4.88         5.17 o                         
   2 -15   7         69.74         57.60        13.07 o                         
   3 -15   7          3.46         -4.96         4.96 o                         
   4 -15   7          0.24         -4.95         8.15 o                         
  -5 -14   7          1.51         -6.44         9.50 o                         
  -4 -14   7          4.28         -5.78         5.78 o                         
  -3 -14   7         56.54         61.98        24.13 o                         
  -2 -14   7        101.66         77.14        16.59 o                         
  -1 -14   7         50.01         53.70        16.20 o                         
   0 -14   7        218.56        217.01        14.89 o                         
   1 -14   7          6.14         11.09         6.59 o                         
   2 -14   7         12.89         21.99         8.03 o                         
   3 -14   7          1.85          5.77         5.82 o                         
   4 -14   7         12.61         11.88        10.69 o                         
  -5 -13   7         24.75         23.13        10.58 o                         
  -4 -13   7         14.50         28.23         6.83 o                         
  -3 -13   7         58.45         34.13        20.68 o                         
  -2 -13   7         14.78         20.98         7.68 o                         
  -1 -13   7        334.14        317.66        23.52 o                         
   0 -13   7         94.23         96.49        15.35 o                         
   1 -13   7        157.58        162.76        14.09 o                         
   2 -13   7          0.38          2.81         6.33 o                         
   3 -13   7         15.65         14.25         7.10 o                         
   4 -13   7          3.09          0.67        17.07 o                         
  -5 -12   7          9.02         -1.17        18.79 o                         
  -4 -12   7         87.34        104.53        20.17 o                         
  -3 -12   7        246.38        207.50        15.83 o                         
  -2 -12   7         76.18         80.46         7.17 o                         
  -1 -12   7         57.97         59.35         8.38 o                         
   0 -12   7          6.25         13.34         8.43 o                         
   1 -12   7        172.71        210.73        16.46 o                         
   2 -12   7          1.41          5.43         5.72 o                         
   3 -12   7         42.10         40.14         8.71 o                         
   4 -12   7          9.14         12.67         6.20 o                         
  -5 -11   7          0.10          8.25         8.86 o                         
  -4 -11   7         15.40         18.46         8.86 o                         
  -3 -11   7         88.33         92.48         8.01 o                         
  -2 -11   7        290.02        238.87        11.86 o                         
  -1 -11   7         10.65          3.79         4.88 o                         
   0 -11   7         12.96         17.62         6.15 o                         
   1 -11   7         57.98         73.60        11.82 o                         
   2 -11   7         72.78         69.11        10.94 o                         
   3 -11   7         28.67         19.99        14.48 o                         
   4 -11   7         11.18          7.32         7.71 o                         
   5 -11   7          0.33          3.65        10.61 o                         
  -6 -10   7          0.99        -10.34        11.20 o                         
  -5 -10   7         10.33          7.65        23.79 o                         
  -4 -10   7        124.86        123.68        17.97 o                         
  -3 -10   7          2.45          2.79         3.29 o                         
  -2 -10   7        309.81        344.29        14.46 o                         
  -1 -10   7         41.73         55.59         8.27 o                         
   0 -10   7        792.97        786.44        25.62 o                         
   1 -10   7         58.98         43.15         8.26 o                         
   2 -10   7        373.08        384.44        21.10 o                         
   3 -10   7         13.51         17.90         9.09 o                         
   4 -10   7         63.57         58.74        13.20 o                         
   5 -10   7          0.46         -5.70         5.70 o                         
  -6  -9   7          1.15         -6.95         6.95 o                         
  -5  -9   7         27.31         31.72        10.11 o                         
  -4  -9   7         22.07         16.11         9.27 o                         
  -3  -9   7        767.69        780.83        23.15 o                         
  -2  -9   7         47.76         74.37         8.25 o                         
  -1  -9   7        415.45        463.85        16.33 o                         
   0  -9   7          4.32          1.46         4.26 o                         
   1  -9   7        587.49        588.80        35.82 o                         
   2  -9   7         10.63         10.68         5.22 o                         
   3  -9   7        120.05        115.48         9.56 o                         
   4  -9   7         30.87         23.70         3.53 o                         
   5  -9   7          1.53          0.08         6.65 o                         
  -6  -8   7          3.10          9.85         9.10 o                         
  -5  -8   7          9.29         10.00        16.20 o                         
  -4  -8   7          7.65          5.63         9.74 o                         
  -3  -8   7        884.94        798.67        24.38 o                         
  -2  -8   7         71.70         81.23         7.64 o                         
  -1  -8   7        111.79        135.79        10.87 o                         
   0  -8   7        234.59        203.30        14.26 o                         
   1  -8   7         70.11         81.97        12.94 o                         
   2  -8   7          3.40          0.16         3.74 o                         
   3  -8   7         51.02         57.78         6.07 o                         
   4  -8   7         86.00        101.01        18.04 o                         
   5  -8   7          0.15          7.32         6.77 o                         
  -6  -7   7          9.56         16.25         8.27 o                         
  -5  -7   7         22.23         20.82        10.35 o                         
  -4  -7   7         24.28         32.19        11.43 o                         
  -3  -7   7         82.93         71.70        19.65 o                         
  -2  -7   7        128.27        115.77         6.87 o                         
  -1  -7   7        697.96        675.05        20.52 o                         
   0  -7   7        421.88        494.32        16.69 o                         
   1  -7   7         64.40         50.84         6.52 o                         
   2  -7   7         46.91         54.69         7.21 o                         
   3  -7   7        110.44        133.94         6.40 o                         
   4  -7   7        107.41        131.90        17.05 o                         
   5  -7   7         14.48          5.52         8.05 o                         
  -6  -6   7         24.18         16.18        11.60 o                         
  -5  -6   7          4.41          7.82         7.14 o                         
  -4  -6   7        499.77        520.15        64.96 o                         
  -3  -6   7         89.70         59.18        16.72 o                         
  -2  -6   7        205.32        219.58         8.86 o                         
  -1  -6   7        111.90        122.59        10.86 o                         
   0  -6   7        164.52        147.05         9.93 o                         
   1  -6   7         21.79         25.17         4.59 o                         
   2  -6   7        217.83        212.50        10.25 o                         
   3  -6   7         96.57        128.60        14.27 o                         
   4  -6   7         88.15         92.82        12.94 o                         
   5  -6   7          1.86          7.68         7.14 o                         
  -6  -5   7         22.59         27.63        12.41 o                         
  -5  -5   7          4.66          2.60         9.31 o                         
  -4  -5   7         60.75         59.76        13.73 o                         
  -3  -5   7        447.98        400.04        31.54 o                         
  -2  -5   7        194.57        159.51        18.64 o                         
  -1  -5   7          6.45         15.63         3.71 o                         
   0  -5   7        847.83        741.92        21.47 o                         
   1  -5   7       2162.63       2212.90        34.71 o                         
   2  -5   7          3.87         -1.21         3.81 o                         
   3  -5   7        339.62        367.74        14.17 o                         
   4  -5   7         31.48         31.54         7.52 o                         
   5  -5   7         59.16         50.18         6.24 o                         
  -6  -4   7          1.23         -5.66         9.38 o                         
  -5  -4   7          2.94         -4.74         6.68 o                         
  -4  -4   7         24.88         43.78        20.34 o                         
  -3  -4   7         35.90         55.98        12.54 o                         
  -2  -4   7        137.76        116.68        12.34 o                         
  -1  -4   7        218.32        168.38         6.60 o                         
   0  -4   7         10.29         14.25         5.03 o                         
   1  -4   7        785.69        929.66        17.76 o                         
   2  -4   7         12.26         12.96         2.46 o                         
   3  -4   7        252.60        208.69        14.74 o                         
   4  -4   7          0.17         -2.72         2.72 o                         
   5  -4   7         66.76        116.49        22.78 o                         
  -6  -3   7         15.67         22.59         8.81 o                         
  -5  -3   7         70.91         66.97        22.58 o                         
  -4  -3   7         27.39         16.44         9.44 o                         
  -3  -3   7        645.38        682.70        32.51 o                         
  -2  -3   7       2095.40       2236.25        43.57 o                         
  -1  -3   7        228.69        213.92        11.74 o                         
   0  -3   7        294.45        299.36        10.02 o                         
   1  -3   7        407.32        371.85        11.74 o                         
   2  -3   7        115.61        152.80        10.51 o                         
   3  -3   7          8.65         13.42         3.05 o                         
   4  -3   7          7.42         16.05         9.38 o                         
   5  -3   7          8.97        -11.95        23.96 o                         
  -6  -2   7         60.06         52.56        11.34 o                         
  -5  -2   7         28.01         30.62         8.53 o                         
  -4  -2   7        460.76        479.10        46.69 o                         
  -3  -2   7         95.58        114.40        14.72 o                         
  -2  -2   7        593.98        609.82        21.86 o                         
  -1  -2   7        240.28        211.14        11.40 o                         
   0  -2   7        453.24        422.01        11.80 o                         
   1  -2   7         82.30         96.51         6.22 o                         
   2  -2   7        529.13        450.51        20.47 o                         
   3  -2   7          9.50         13.63         8.03 o                         
   4  -2   7         18.39          8.66         8.09 o                         
   5  -2   7          4.22          1.84         8.45 o                         
  -6  -1   7          0.08          2.28         7.09 o                         
  -5  -1   7        173.10        196.69        18.47 o                         
  -4  -1   7        175.05        137.68        20.22 o                         
  -3  -1   7         39.19         42.43         7.24 o                         
  -2  -1   7         28.72         46.05         3.71 o                         
  -1  -1   7       2268.03       2405.75        33.25 o                         
   0  -1   7       1175.84       1160.47        22.32 o                         
   1  -1   7        698.04        679.13        15.26 o                         
   2  -1   7        293.30        292.47        11.82 o                         
   3  -1   7         15.06         34.45        12.05 o                         
   4  -1   7         10.55         20.96        11.38 o                         
   5  -1   7         10.75         33.10        12.12 o                         
   6  -1   7          1.51          4.48        13.44 o                         
  -6   0   7          0.01         -5.59         5.59 o                         
  -5   0   7         23.01         20.64         6.58 o                         
  -4   0   7         21.65         28.85         6.09 o                         
  -3   0   7         43.04         41.82         5.80 o                         
  -2   0   7          6.74          5.11         2.65 o                         
  -1   0   7        264.16        252.46         9.35 o                         
   0   0   7        374.39        356.02        11.74 o                         
   1   0   7       1005.22        989.80        18.96 o                         
   2   0   7        109.15         97.27        21.03 o                         
   3   0   7          1.15          3.98         7.43 o                         
   4   0   7          8.59         14.12        10.65 o                         
   5   0   7          3.19         12.97        10.69 o                         
   6   0   7          0.95         -7.90         7.90 o                         
  -6   1   7          0.11         19.16         7.35 o                         
  -5   1   7        173.27        206.96        17.10 o                         
  -4   1   7        176.03        162.73         9.15 o                         
  -3   1   7         39.46         54.41         5.07 o                         
  -2   1   7         26.08         46.25         4.33 o                         
  -1   1   7       2281.55       2454.28        33.45 o                         
   0   1   7       1181.03       1114.85        21.99 o                         
   1   1   7        691.84        673.75        15.50 o                         
   2   1   7        299.31        286.89        10.86 o                         
   3   1   7         16.82         22.46        14.48 o                         
   4   1   7         10.24         17.79        10.50 o                         
   5   1   7         10.77         14.29        11.94 o                         
   6   1   7          1.47         -2.41        11.89 o                         
  -6   2   7         57.71         53.84        11.84 o                         
  -5   2   7         28.57         26.52        12.88 o                         
  -4   2   7        466.38        454.16        16.18 o                         
  -3   2   7         95.69        100.80         5.88 o                         
  -2   2   7        576.31        587.32        20.16 o                         
  -1   2   7        246.42        225.05        13.05 o                         
   0   2   7        458.98        428.66        14.57 o                         
   1   2   7         80.56         89.71         7.10 o                         
   2   2   7        552.93        469.15        16.09 o                         
   3   2   7          9.56         14.37         9.22 o                         
   4   2   7         17.16          5.62         9.14 o                         
   5   2   7          4.22          4.57        13.10 o                         
  -6   3   7         15.83          7.55        11.95 o                         
  -5   3   7         71.47         81.13        12.95 o                         
  -4   3   7         26.43         28.59         9.80 o                         
  -3   3   7        655.03        681.58        12.11 o                         
  -2   3   7       2078.57       2201.06        43.95 o                         
  -1   3   7        231.61        193.48        11.96 o                         
   0   3   7        285.43        263.97        12.75 o                         
   1   3   7        400.67        346.41        11.99 o                         
   2   3   7        122.69        136.54        11.69 o                         
   3   3   7          8.35         -3.20         6.61 o                         
   4   3   7          7.27         -1.38         8.29 o                         
   5   3   7          9.04         23.33        10.17 o                         
  -6   4   7          1.15         -9.68        11.71 o                         
  -5   4   7          2.18          8.52         5.70 o                         
  -4   4   7         23.94         27.31        10.89 o                         
  -3   4   7         31.19         38.70        11.72 o                         
  -2   4   7        135.12        103.25        12.08 o                         
  -1   4   7        223.33        202.08        16.23 o                         
   0   4   7          9.79         20.33         6.38 o                         
   1   4   7        774.02        863.65        25.92 o                         
   2   4   7         11.06          1.60         4.08 o                         
   3   4   7        252.73        289.80        27.90 o                         
   4   4   7          0.20          9.24         8.45 o                         
   5   4   7         65.78         98.80        19.92 o                         
  -6   5   7         22.85         10.04         8.17 o                         
  -5   5   7          4.68          1.05         5.30 o                         
  -4   5   7         62.70         57.45         6.50 o                         
  -3   5   7        455.57        411.36        21.02 o                         
  -2   5   7        191.64        170.40        15.88 o                         
  -1   5   7          3.62          6.12         2.87 o                         
   0   5   7        845.17        718.36        22.24 o                         
   1   5   7       2172.83       2170.43        39.58 o                         
   2   5   7          3.64         -3.87         3.87 o                         
   3   5   7        344.59        381.31        26.90 o                         
   4   5   7         31.05         50.22        15.39 o                         
   5   5   7         58.53         52.46        32.92 o                         
  -6   6   7         25.69         22.59         8.80 o                         
  -5   6   7          4.16         14.79         6.62 o                         
  -4   6   7        502.72        524.80        14.59 o                         
  -3   6   7         91.08         79.80         6.02 o                         
  -2   6   7        225.91        235.07        21.50 o                         
  -1   6   7        114.85        114.81        10.30 o                         
   0   6   7        177.17        164.22        15.22 o                         
   1   6   7         21.75         22.48        15.18 o                         
   2   6   7        223.09        225.56        17.89 o                         
   3   6   7         99.35        131.28        21.08 o                         
   4   6   7         90.22        125.56        25.85 o                         
   5   6   7          1.91          8.10        13.62 o                         
  -6   7   7          9.33         -2.96        10.35 o                         
  -5   7   7         22.72          6.99         7.14 o                         
  -4   7   7         24.71         14.64         6.23 o                         
  -3   7   7         82.56         69.69         6.43 o                         
  -2   7   7        134.45        132.23        11.39 o                         
  -1   7   7        710.81        692.11        17.19 o                         
   0   7   7        404.60        490.31        20.44 o                         
   1   7   7         64.98         49.61         9.64 o                         
   2   7   7         45.43         27.65         8.13 o                         
   3   7   7        109.83        136.18        16.98 o                         
   4   7   7        106.53        128.87        22.44 o                         
   5   7   7         14.84         10.90        12.58 o                         
  -6   8   7          3.11          1.22         8.12 o                         
  -5   8   7         10.27         13.97         7.26 o                         
  -4   8   7          7.87         14.67         7.51 o                         
  -3   8   7        880.11        851.63        22.35 o                         
  -2   8   7         72.30         77.91         8.43 o                         
  -1   8   7        112.58        146.08        13.98 o                         
   0   8   7        234.23        233.70        14.42 o                         
   1   8   7         70.86         77.90        12.25 o                         
   2   8   7          3.21          2.40         5.30 o                         
   3   8   7         47.80         78.51        13.25 o                         
   4   8   7         85.10         80.75        16.81 o                         
   5   8   7          0.22          4.83        10.34 o                         
  -6   9   7          1.14         -6.90         6.90 o                         
  -5   9   7         26.21         29.41        17.41 o                         
  -4   9   7         21.28         26.96         4.76 o                         
  -3   9   7        780.62        820.16        23.42 o                         
  -2   9   7         49.47         77.65        10.38 o                         
  -1   9   7        410.88        444.83        16.40 o                         
   0   9   7          4.14         -7.50         7.50 o                         
   1   9   7        591.55        556.84        24.86 o                         
   2   9   7         11.01         10.69         8.42 o                         
   3   9   7        116.41         99.04        15.08 o                         
   4   9   7         30.56         23.17        15.21 o                         
   5   9   7          1.54         -1.70         8.51 o                         
  -6  10   7          1.04         -7.51         7.51 o                         
  -5  10   7         10.40         -4.13         6.80 o                         
  -4  10   7        119.82        127.45        23.40 o                         
  -3  10   7          1.85          6.26         6.54 o                         
  -2  10   7        311.71        337.49        21.12 o                         
  -1  10   7         42.10         50.09        10.45 o                         
   0  10   7        788.99        765.84        23.58 o                         
   1  10   7         58.03         34.37         9.39 o                         
   2  10   7        381.21        388.98        22.30 o                         
   3  10   7         14.10         19.87         8.49 o                         
   4  10   7         64.18         81.17        13.96 o                         
   5  10   7          0.42          4.56        11.91 o                         
  -5  11   7          0.07         -7.65         7.65 o                         
  -4  11   7         16.31         37.36         8.64 o                         
  -3  11   7         88.89         85.84        11.87 o                         
  -2  11   7        297.87        253.04        17.90 o                         
  -1  11   7         10.02         18.92         7.69 o                         
   0  11   7         14.84         31.22         7.84 o                         
   1  11   7         58.01         54.16        12.62 o                         
   2  11   7         75.53         53.45        12.03 o                         
   3  11   7         29.03         23.85        11.20 o                         
   4  11   7         11.24          6.16        10.82 o                         
   5  11   7          0.29         -7.53         7.53 o                         
  -5  12   7          9.03         25.13         8.89 o                         
  -4  12   7         87.14        126.25        18.39 o                         
  -3  12   7        249.15        261.64        18.90 o                         
  -2  12   7         75.26         66.51        12.26 o                         
  -1  12   7         55.37         43.82         7.51 o                         
   0  12   7          6.24          3.96         6.13 o                         
   1  12   7        178.44        235.24        21.19 o                         
   2  12   7          1.29          8.71         6.63 o                         
   3  12   7         41.61         42.61        10.38 o                         
   4  12   7          9.12         10.49         8.49 o                         
  -5  13   7         25.24         24.79        10.03 o                         
  -4  13   7         14.51         14.07        17.70 o                         
  -3  13   7         58.15         44.01        12.35 o                         
  -2  13   7         15.50         20.43         6.13 o                         
  -1  13   7        336.00        305.96        13.67 o                         
   0  13   7         94.26         97.29        17.66 o                         
   1  13   7        155.17        143.66        16.86 o                         
   2  13   7          0.33         12.24         7.70 o                         
   3  13   7         16.85         32.14         9.66 o                         
   4  13   7          3.09         -2.57        14.66 o                         
  -5  14   7          1.39          1.15         8.58 o                         
  -4  14   7          4.08          2.26         7.76 o                         
  -3  14   7         55.02         40.90        16.93 o                         
  -2  14   7        106.66        109.92        15.20 o                         
  -1  14   7         50.26         36.70        10.85 o                         
   0  14   7        215.98        206.71        16.49 o                         
   1  14   7          6.44          7.88         6.97 o                         
   2  14   7         12.67         20.53         7.77 o                         
   3  14   7          1.97         10.97         8.79 o                         
   4  14   7         12.22          3.44         7.26 o                         
  -4  15   7          3.98          0.25         7.07 o                         
  -3  15   7          8.98          8.34         9.57 o                         
  -2  15   7        100.43         85.60        36.26 o                         
  -1  15   7          6.06          6.22        11.30 o                         
   0  15   7         33.71         39.76        11.10 o                         
   1  15   7          2.66         -4.31         6.13 o                         
   2  15   7         68.12         61.21        12.06 o                         
   3  15   7          3.71         17.85         8.47 o                         
   4  15   7          0.21         -1.71         7.10 o                         
  -4  16   7         39.70         36.43        11.57 o                         
  -3  16   7          1.68          2.55         8.48 o                         
  -2  16   7         44.72         44.72        11.43 o                         
  -1  16   7         11.81         15.36         8.30 o                         
   0  16   7         24.35         29.73         9.90 o                         
   1  16   7         10.43         13.00         8.74 o                         
   2  16   7         46.98         63.19        10.54 o                         
   3  16   7         36.56         31.31         9.36 o                         
  -4  17   7         11.22         36.53        11.69 o                         
  -3  17   7         58.05         60.15        14.02 o                         
  -2  17   7          6.45          2.54         8.16 o                         
  -1  17   7         17.82         18.85         9.31 o                         
   0  17   7          5.38          7.22         8.71 o                         
   1  17   7         32.49         32.18         9.39 o                         
   2  17   7          4.81          8.17        10.05 o                         
   3  17   7         18.20          6.25         7.51 o                         
  -3  18   7          5.49          6.68         7.38 o                         
  -2  18   7         56.86         77.42        14.61 o                         
  -1  18   7         20.34         14.27        10.00 o                         
   0  18   7         28.48         47.02        12.24 o                         
   1  18   7         20.49         31.80         8.58 o                         
   2  18   7         24.05         34.23        10.13 o                         
  -3  19   7          1.62         -7.21         7.39 o                         
  -2  19   7          8.75         30.15        13.37 o                         
  -1  19   7          5.17          9.07         8.65 o                         
   0  19   7         33.91         49.08        14.60 o                         
   1  19   7          0.78         10.23         7.69 o                         
   2  19   7         73.77         75.04        12.29 o                         
  -2  20   7         16.60         11.38        15.52 o                         
  -1  20   7          6.78         -0.58         8.01 o                         
   0  20   7          3.93         16.21         7.32 o                         
   1  20   7          5.43          8.07         8.03 o                         
  -1 -20   8         21.85         27.67        11.18 o                         
   0 -20   8          2.96          0.31        22.06 o                         
   1 -20   8          1.00         10.69        10.69 o                         
  -2 -19   8          0.18         -3.66         7.64 o                         
  -1 -19   8          0.46         12.02         9.99 o                         
   0 -19   8          0.87         32.84        13.77 o                         
   1 -19   8         19.10         11.50         8.65 o                         
  -3 -18   8          8.45          5.27         9.93 o                         
  -2 -18   8         30.61          8.46        21.55 o                         
  -1 -18   8          1.83          4.77        15.17 o                         
   0 -18   8          3.80         -4.72         4.72 o                         
   1 -18   8         69.48         53.18        11.08 o                         
   2 -18   8          5.25         13.93         7.18 o                         
  -3 -17   8          0.76          8.59        10.86 o                         
  -2 -17   8          5.30         10.48        11.20 o                         
  -1 -17   8          3.65         -5.94         9.85 o                         
   0 -17   8        118.51        111.02        12.55 o                         
   1 -17   8          9.47         14.64         8.87 o                         
   2 -17   8         22.60         19.02         9.33 o                         
   3 -17   8          0.94         -2.32         6.17 o                         
  -4 -16   8         22.76         18.77        16.72 o                         
  -3 -16   8         27.92         32.96        14.31 o                         
  -2 -16   8         66.47         41.17        16.39 o                         
  -1 -16   8         12.31         17.14         9.38 o                         
   0 -16   8         18.42         13.47         7.47 o                         
   1 -16   8         15.21         17.72         7.64 o                         
   2 -16   8         52.63         73.62        12.14 o                         
   3 -16   8          4.48          7.77        13.77 o                         
  -4 -15   8          5.92         -5.99        11.55 o                         
  -3 -15   8         61.65         58.31        17.18 o                         
  -2 -15   8         27.07          9.46         9.93 o                         
  -1 -15   8         21.25         19.40         9.49 o                         
   0 -15   8          0.67          0.24         6.05 o                         
   1 -15   8          7.42          1.88         8.98 o                         
   2 -15   8         18.10         19.55         8.17 o                         
   3 -15   8         34.30         31.81        13.84 o                         
  -5 -14   8          7.86          3.81        11.38 o                         
  -4 -14   8          2.86         -6.89         6.89 o                         
  -3 -14   8         24.82         17.72        11.27 o                         
  -2 -14   8         31.54         22.24        12.68 o                         
  -1 -14   8         30.50         36.91         6.52 o                         
   0 -14   8         53.20         75.13        14.79 o                         
   1 -14   8         48.86         35.32         9.09 o                         
   2 -14   8         25.76         27.11         8.56 o                         
   3 -14   8         37.78         29.34        22.58 o                         
   4 -14   8          0.79         -5.73         6.32 o                         
  -5 -13   8          0.85         10.04        12.37 o                         
  -4 -13   8        141.62        124.77        15.49 o                         
  -3 -13   8          9.46         12.86         3.53 o                         
  -2 -13   8        245.32        224.26        11.71 o                         
  -1 -13   8         18.01         11.55         4.19 o                         
   0 -13   8        331.68        288.73        18.04 o                         
   1 -13   8          5.74         11.16         7.36 o                         
   2 -13   8          1.25          6.42         6.21 o                         
   3 -13   8          5.23          2.45         6.20 o                         
   4 -13   8         16.53         11.90         9.85 o                         
  -5 -12   8          4.82         -9.70        12.77 o                         
  -4 -12   8        105.74         85.19        11.78 o                         
  -3 -12   8         20.44         26.47         5.14 o                         
  -2 -12   8          3.27         11.15         5.90 o                         
  -1 -12   8         41.54         33.92         6.92 o                         
   0 -12   8        177.64        178.87        14.13 o                         
   1 -12   8        184.80        194.64        17.93 o                         
   2 -12   8         46.16         44.71         8.61 o                         
   3 -12   8          4.30          3.71        10.75 o                         
   4 -12   8         14.58         16.68        10.94 o                         
  -5 -11   8          6.07         15.28        11.73 o                         
  -4 -11   8          2.29          1.76        13.81 o                         
  -3 -11   8        335.61        349.97        13.49 o                         
  -2 -11   8         79.39         94.29        12.26 o                         
  -1 -11   8         60.65         83.84        10.72 o                         
   0 -11   8         44.93         62.95         9.84 o                         
   1 -11   8        121.77        126.18        14.26 o                         
   2 -11   8         52.59         46.67         9.15 o                         
   3 -11   8         42.92         71.07        17.32 o                         
   4 -11   8          6.22         -0.76         4.01 o                         
  -5 -10   8         27.19         35.79        10.50 o                         
  -4 -10   8         46.19         59.66        15.98 o                         
  -3 -10   8        908.43        872.44        26.61 o                         
  -2 -10   8        144.97        151.61         9.85 o                         
  -1 -10   8         50.08         56.18        16.58 o                         
   0 -10   8         31.48         27.53         6.84 o                         
   1 -10   8        375.23        376.79        19.16 o                         
   2 -10   8         15.38         21.44         7.22 o                         
   3 -10   8        136.24        144.50        10.90 o                         
   5 -10   8          0.21         21.64        11.68 o                         
  -6  -9   8          4.17         -7.98         7.98 o                         
  -5  -9   8          6.75          9.57         9.69 o                         
  -4  -9   8         92.15         85.30        15.93 o                         
  -3  -9   8        332.51        296.28        15.08 o                         
  -2  -9   8        199.11        182.65        11.78 o                         
  -1  -9   8         23.42         12.13         4.87 o                         
   0  -9   8        123.69        163.18        14.84 o                         
   1  -9   8        155.84        136.10        13.59 o                         
   2  -9   8        224.19        236.62        16.64 o                         
   3  -9   8         11.77         14.10         4.31 o                         
   4  -9   8         93.21         81.46        12.75 o                         
   5  -9   8          6.43         -5.29         5.97 o                         
  -6  -8   8         11.74         31.07        15.34 o                         
  -5  -8   8         20.63         28.27        13.79 o                         
  -4  -8   8         12.96          6.64         9.27 o                         
  -3  -8   8        189.71        239.24        25.95 o                         
  -2  -8   8          7.43          1.41         3.95 o                         
  -1  -8   8         81.83         84.14        12.24 o                         
   0  -8   8        568.07        571.78        23.88 o                         
   1  -8   8         53.80         63.89         9.70 o                         
   2  -8   8         50.50         42.39         6.77 o                         
   3  -8   8         28.00         41.09         4.37 o                         
   4  -8   8        102.05        100.85        13.98 o                         
   5  -8   8          5.25          0.86         6.55 o                         
  -6  -7   8         14.11         19.17         9.24 o                         
  -5  -7   8         97.07         89.21        17.23 o                         
  -4  -7   8          1.28         -6.37         6.37 o                         
  -3  -7   8        462.54        448.26        28.98 o                         
  -2  -7   8         99.09         96.45         5.98 o                         
  -1  -7   8        932.22        865.33        25.37 o                         
   0  -7   8        106.05        128.31        17.97 o                         
   1  -7   8        205.95        210.80        14.99 o                         
   2  -7   8         32.18         24.04         4.17 o                         
   3  -7   8         51.02         54.61        12.20 o                         
   4  -7   8         12.34         16.34         5.98 o                         
   5  -7   8         43.84         44.63         8.22 o                         
  -6  -6   8          2.14          6.39        10.86 o                         
  -5  -6   8         14.70         33.44        20.68 o                         
  -4  -6   8         32.12         17.78        13.79 o                         
  -3  -6   8        224.18        265.80        38.27 o                         
  -2  -6   8        119.72        125.60        18.44 o                         
  -1  -6   8       1274.81       1268.07        28.94 o                         
   0  -6   8         34.39         26.95         6.35 o                         
   1  -6   8        690.05        717.92        26.23 o                         
   2  -6   8          2.87         -0.18         2.32 o                         
   3  -6   8        108.60        147.20        22.01 o                         
   4  -6   8         18.50         10.59         4.87 o                         
   5  -6   8         42.53         49.95         8.24 o                         
  -6  -5   8         57.91         65.80        21.72 o                         
  -5  -5   8          7.75          4.76        15.00 o                         
  -4  -5   8        627.90        687.54        89.11 o                         
  -3  -5   8        116.36        137.26        19.95 o                         
  -2  -5   8       2201.56       2143.99        58.13 o                         
  -1  -5   8         17.49         14.53         3.44 o                         
   0  -5   8        164.09        233.92        12.09 o                         
   1  -5   8        409.22        408.63        12.29 o                         
   2  -5   8         79.67         71.44         4.88 o                         
   3  -5   8         40.18         25.66         9.21 o                         
   4  -5   8         11.69         14.59         5.38 o                         
   5  -5   8         35.83         21.82        10.17 o                         
  -6  -4   8         28.16         46.70        11.18 o                         
  -5  -4   8          2.12         16.48        21.55 o                         
  -4  -4   8        714.57        674.55        46.71 o                         
  -3  -4   8        195.01        203.24        23.80 o                         
  -2  -4   8        907.42        923.09        50.68 o                         
  -1  -4   8         55.27         71.45         5.55 o                         
   0  -4   8        211.17        228.74        18.31 o                         
   1  -4   8         95.95         95.19         8.31 o                         
   2  -4   8        394.24        394.58         8.91 o                         
   3  -4   8         21.71         20.34         5.32 o                         
   4  -4   8         35.66         33.61         7.96 o                         
   5  -4   8          6.30         12.55        11.21 o                         
  -6  -3   8          8.56         14.67        10.28 o                         
  -5  -3   8         13.48          9.45        14.13 o                         
  -4  -3   8        244.04        228.73        36.37 o                         
  -3  -3   8        706.27        746.88        34.27 o                         
  -2  -3   8        462.63        463.01        33.45 o                         
  -1  -3   8        177.66        196.91         7.06 o                         
   0  -3   8        787.57        801.69        20.95 o                         
   1  -3   8        373.56        342.44        12.09 o                         
   2  -3   8        653.89        627.81        20.66 o                         
   3  -3   8         77.35         80.13         5.12 o                         
   4  -3   8          4.70         -0.42         8.27 o                         
   5  -3   8          7.06          3.47         9.82 o                         
  -6  -2   8          2.56         -0.65         6.93 o                         
  -5  -2   8        198.72        225.31        28.33 o                         
  -4  -2   8         43.68         41.44        21.89 o                         
  -3  -2   8        239.93        219.54        22.76 o                         
  -2  -2   8         47.25         37.56        10.50 o                         
  -1  -2   8         21.85         35.85         3.99 o                         
   0  -2   8        137.70        119.76         8.50 o                         
   1  -2   8       2376.49       2400.16        35.42 o                         
   2  -2   8         52.99         57.03         7.29 o                         
   3  -2   8        181.09        153.69        21.92 o                         
   4  -2   8          1.37         29.99        23.10 o                         
   5  -2   8         18.91         16.18        11.69 o                         
  -6  -1   8         47.94         67.43        12.00 o                         
  -5  -1   8         44.63         34.52         8.92 o                         
  -4  -1   8        244.95        275.72        30.14 o                         
  -3  -1   8        537.47        516.78        21.98 o                         
  -2  -1   8        330.55        355.11        10.75 o                         
  -1  -1   8       1904.94       1998.31        43.80 o                         
   0  -1   8        364.51        384.96        16.12 o                         
   1  -1   8        118.52        134.67         7.55 o                         
   2  -1   8         29.28         28.45         7.59 o                         
   3  -1   8         17.78         12.37         7.70 o                         
   5  -1   8          2.95          6.75        17.58 o                         
  -6   0   8         15.24         10.58         7.64 o                         
  -5   0   8         33.69         50.48        10.46 o                         
  -4   0   8          2.23          8.02         4.01 o                         
  -3   0   8         18.56         16.81         3.95 o                         
  -2   0   8          5.44         38.98         4.74 o                         
  -1   0   8        629.98        687.97        16.63 o                         
   0   0   8       1279.31       1421.04        26.65 o                         
   1   0   8          9.83         19.30         5.52 o                         
   2   0   8          7.12          0.89         2.99 o                         
   3   0   8          2.87          8.11         8.62 o                         
   4   0   8         76.27        126.52        30.68 o                         
   5   0   8          0.56          3.74        17.24 o                         
  -6   1   8         47.78         43.02        13.83 o                         
  -5   1   8         46.13         38.85         9.06 o                         
  -4   1   8        246.93        247.61        10.58 o                         
  -3   1   8        540.36        545.55        11.70 o                         
  -2   1   8        343.75        375.90         9.52 o                         
  -1   1   8       1923.20       2032.77        31.23 o                         
   0   1   8        377.02        381.43        13.17 o                         
   1   1   8        119.51        136.68        11.01 o                         
   2   1   8         28.67         42.33        11.88 o                         
   3   1   8         19.40         27.99        11.12 o                         
   4   1   8          0.64          1.72         8.96 o                         
   5   1   8          2.94          1.52         7.26 o                         
  -6   2   8          2.51          1.42        10.65 o                         
  -5   2   8        206.29        191.62        16.74 o                         
  -4   2   8         43.38         48.96         7.34 o                         
  -3   2   8        247.39        233.36        15.50 o                         
  -2   2   8         45.13         36.84         7.29 o                         
  -1   2   8         23.51         27.62         7.65 o                         
   0   2   8        135.71        136.71        12.50 o                         
   1   2   8       2372.27       2383.55        36.16 o                         
   2   2   8         53.23         61.04        11.87 o                         
   3   2   8        182.57        158.83        22.96 o                         
   4   2   8          1.41         -0.34        12.76 o                         
   5   2   8         18.68         22.41        16.55 o                         
  -6   3   8          8.54         22.14         7.76 o                         
  -5   3   8         13.14         12.08         4.28 o                         
  -4   3   8        241.19        242.38         9.39 o                         
  -3   3   8        702.42        768.50        27.26 o                         
  -2   3   8        452.43        479.03        20.08 o                         
  -1   3   8        178.41        195.89        15.16 o                         
   0   3   8        776.14        792.73        24.26 o                         
   1   3   8        361.65        317.79        12.23 o                         
   2   3   8        660.42        582.12        35.82 o                         
   3   3   8         79.96         67.59        15.58 o                         
   4   3   8          4.94         -0.61         6.94 o                         
   5   3   8          6.86         -0.23         9.27 o                         
  -6   4   8         27.37         27.27        11.12 o                         
  -5   4   8          2.02          2.77         3.98 o                         
  -4   4   8        701.56        652.38        14.26 o                         
  -3   4   8        194.88        203.83        16.68 o                         
  -2   4   8        898.49        942.69        29.49 o                         
  -1   4   8         54.01         67.94        12.26 o                         
   0   4   8        202.66        251.57        18.26 o                         
   1   4   8         96.58         98.36        11.90 o                         
   2   4   8        405.04        401.34        18.46 o                         
   3   4   8         22.38         27.88        17.75 o                         
   4   4   8         34.71         46.32        14.11 o                         
   5   4   8          6.32          1.26        10.18 o                         
  -6   5   8         57.36         75.77        13.12 o                         
  -5   5   8          7.66         13.78         6.38 o                         
  -4   5   8        639.62        667.83        13.99 o                         
  -3   5   8        120.35        160.58        17.40 o                         
  -2   5   8       2171.96       2025.46        46.53 o                         
  -1   5   8         14.87          2.64         5.67 o                         
   0   5   8        168.53        228.34        14.81 o                         
   1   5   8        407.83        368.72        43.09 o                         
   2   5   8         80.14         92.06        11.79 o                         
   3   5   8         40.46         50.25        14.81 o                         
   4   5   8         12.03         18.10        23.44 o                         
   5   5   8         35.19         37.73        19.48 o                         
  -6   6   8          2.07          0.43         6.99 o                         
  -5   6   8         15.44         12.26         4.32 o                         
  -4   6   8         32.39         25.99         3.84 o                         
  -3   6   8        222.33        218.80        19.83 o                         
  -2   6   8        114.89        135.94        18.55 o                         
  -1   6   8       1266.81       1329.24        33.12 o                         
   0   6   8         33.85         37.37         7.01 o                         
   1   6   8        688.54        729.88        26.87 o                         
   2   6   8          2.53          8.05        13.27 o                         
   3   6   8        103.02        122.56        20.37 o                         
   4   6   8         18.40          8.06        17.41 o                         
   5   6   8         42.46         60.20        17.75 o                         
  -6   7   8         14.14         22.88         7.58 o                         
  -5   7   8         97.13        102.96        12.37 o                         
  -4   7   8          1.27          1.20         3.98 o                         
  -3   7   8        460.34        453.30        24.24 o                         
  -2   7   8        104.30        112.42         6.56 o                         
  -1   7   8        959.25        852.77        22.21 o                         
   0   7   8        108.40        117.57        14.54 o                         
   1   7   8        202.64        189.74        18.25 o                         
   2   7   8         31.15         34.33         9.26 o                         
   3   7   8         51.85         30.93        15.86 o                         
   4   7   8         12.95         25.24        20.68 o                         
   5   7   8         43.77         50.21        22.06 o                         
  -6   8   8         11.52          9.21        10.40 o                         
  -5   8   8         19.95         21.91         6.23 o                         
  -4   8   8         11.58          6.63         4.28 o                         
  -3   8   8        190.97        222.46        23.04 o                         
  -2   8   8          9.15          9.96         4.20 o                         
  -1   8   8         84.16         87.50        12.49 o                         
   0   8   8        566.80        577.54        23.68 o                         
   1   8   8         52.88         49.88        10.68 o                         
   2   8   8         53.53         62.20        12.60 o                         
   3   8   8         28.45         38.78        11.06 o                         
   4   8   8        100.73        107.33        19.13 o                         
   5   8   8          5.16         -6.69         6.69 o                         
  -6   9   8          4.18          7.55         7.90 o                         
  -5   9   8          6.81         -3.27         4.33 o                         
  -4   9   8         87.10         94.50         6.19 o                         
  -3   9   8        331.86        295.18        29.37 o                         
  -2   9   8        206.64        197.02        14.13 o                         
  -1   9   8         23.19         24.79         6.26 o                         
   0   9   8        127.89        152.87        15.79 o                         
   1   9   8        156.92        139.50        16.22 o                         
   2   9   8        226.18        249.07        33.04 o                         
   3   9   8         11.60         25.81         9.29 o                         
   4   9   8         93.04         95.18        19.16 o                         
   5   9   8          6.49         10.34        11.72 o                         
  -5  10   8         27.85         40.37        15.43 o                         
  -4  10   8         45.49         56.35         5.53 o                         
  -3  10   8        902.75        872.68        25.77 o                         
  -2  10   8        142.31        165.16        12.90 o                         
  -1  10   8         50.02         54.67         9.75 o                         
   0  10   8         33.19         42.06        10.21 o                         
   1  10   8        371.01        384.28        28.91 o                         
   2  10   8         14.60         10.45         6.96 o                         
   3  10   8        138.79        210.51        51.54 o                         
   4  10   8         21.35         34.62         9.84 o                         
   5  10   8          0.18          1.15        13.96 o                         
  -5  11   8          5.83         15.10         6.17 o                         
  -4  11   8          2.06         -2.53         7.76 o                         
  -3  11   8        342.82        319.34        17.42 o                         
  -2  11   8         78.57         83.70        12.21 o                         
  -1  11   8         60.34         54.91         8.59 o                         
   0  11   8         46.04         43.50        11.62 o                         
   1  11   8        117.72        120.75        16.11 o                         
   2  11   8         52.12         23.68        19.69 o                         
   3  11   8         43.92         36.85        10.40 o                         
   4  11   8          6.35          8.81         7.67 o                         
  -5  12   8          4.80          0.15         6.61 o                         
  -4  12   8        104.59        103.20        14.40 o                         
  -3  12   8         21.72         31.51         9.00 o                         
  -2  12   8          3.20          6.37         7.92 o                         
  -1  12   8         42.10         43.93         8.26 o                         
   0  12   8        175.91        188.99        20.00 o                         
   1  12   8        185.81        186.54        19.83 o                         
   2  12   8         45.86         39.19        10.56 o                         
   3  12   8          4.16         16.10         7.68 o                         
   4  12   8         15.34         26.73         9.65 o                         
  -5  13   8          0.82         21.34        11.55 o                         
  -4  13   8        139.33        145.73        17.32 o                         
  -3  13   8          9.38         26.41        11.00 o                         
  -2  13   8        243.68        253.79        26.76 o                         
  -1  13   8         18.01          9.42         7.45 o                         
   0  13   8        329.58        294.10        21.97 o                         
   1  13   8          5.94          9.08         6.23 o                         
   2  13   8          1.39          1.93        11.33 o                         
   3  13   8          5.31          2.13         6.04 o                         
   4  13   8         16.56         -8.21        12.01 o                         
  -5  14   8          7.85         57.27        57.92 o                         
  -4  14   8          2.63         -8.55         8.55 o                         
  -3  14   8         23.73         13.50         9.52 o                         
  -2  14   8         32.10         36.57        15.28 o                         
  -1  14   8         31.83         26.26         5.84 o                         
   0  14   8         52.59         74.10        13.53 o                         
   1  14   8         48.56         44.07        10.89 o                         
   2  14   8         25.67         29.99         9.56 o                         
   3  14   8         38.19         35.10        10.69 o                         
   4  14   8          0.84         -1.77         7.95 o                         
  -4  15   8          6.03          8.72         7.54 o                         
  -3  15   8         61.29         43.94        10.76 o                         
  -2  15   8         26.94         30.72        11.04 o                         
  -1  15   8         23.35         15.96         8.54 o                         
   0  15   8          0.60         -4.87         6.78 o                         
   1  15   8          7.52         20.67        17.39 o                         
   2  15   8         18.41         18.97         7.70 o                         
   3  15   8         34.14         40.06        10.56 o                         
  -4  16   8         22.87         37.16        20.33 o                         
  -3  16   8         27.53         32.85        24.56 o                         
  -2  16   8         65.37         63.53        24.52 o                         
  -1  16   8         13.01          8.10         8.09 o                         
   0  16   8         18.38          3.16         8.89 o                         
   1  16   8         15.07         19.21         9.28 o                         
   2  16   8         53.75         63.68        12.14 o                         
   3  16   8          4.54          9.00         7.02 o                         
  -3  17   8          0.78          9.18         7.56 o                         
  -2  17   8          5.09         23.18        10.49 o                         
  -1  17   8          3.72          1.64         6.90 o                         
   0  17   8        118.91        118.42        12.89 o                         
   1  17   8          9.54          0.76        11.28 o                         
   2  17   8         22.59         26.63         8.83 o                         
   3  17   8          0.99         12.25         6.25 o                         
  -3  18   8          8.11         71.68       120.98 o                         
  -2  18   8         30.68         55.69        12.34 o                         
  -1  18   8          1.96         -7.31         7.31 o                         
   0  18   8          3.63         13.48         7.32 o                         
   1  18   8         68.38         77.77        12.79 o                         
   2  18   8          5.62         10.11        11.51 o                         
  -2  19   8          0.19          6.39         9.10 o                         
  -1  19   8          0.23         10.02        11.53 o                         
   1  19   8         19.05         38.13         8.21 o                         
  -1  20   8         21.38         17.04        10.39 o                         
   0  20   8          3.19          2.56        11.18 o                         
   1  20   8          0.99         17.06         8.45 o                         
  -2 -19   9         25.13         21.08        13.38 o                         
  -1 -19   9         24.97          8.33        17.41 o                         
   0 -19   9         13.04         33.01        13.76 o                         
   1 -19   9          0.50          9.75         6.54 o                         
  -3 -18   9         29.05         23.13        14.11 o                         
  -2 -18   9          1.78          7.93         9.99 o                         
  -1 -18   9         16.53         35.86        21.37 o                         
   0 -18   9         18.85         14.78         5.68 o                         
   1 -18   9          8.76         10.72         7.54 o                         
   2 -18   9          2.85         -6.08         6.37 o                         
  -3 -17   9         15.88          7.41        11.56 o                         
  -2 -17   9          7.52         25.94        12.89 o                         
  -1 -17   9        104.81         92.13        19.81 o                         
   0 -17   9          0.18          7.54         6.00 o                         
   1 -17   9          1.51         -1.74        10.16 o                         
   2 -17   9          6.70          7.64         7.06 o                         
  -4 -16   9          7.34          3.86         7.85 o                         
  -3 -16   9         15.50         -2.90        10.02 o                         
  -2 -16   9         76.79         60.00        16.08 o                         
  -1 -16   9         36.00         30.77         5.05 o                         
   0 -16   9         11.01          4.31         6.72 o                         
   1 -16   9         43.17         74.87        11.82 o                         
   2 -16   9         11.21         17.27         7.21 o                         
   3 -16   9         22.94         24.12        10.32 o                         
  -4 -15   9         43.56         46.15        26.03 o                         
  -3 -15   9          2.96         10.72        11.58 o                         
  -2 -15   9         20.62         27.19        12.40 o                         
  -1 -15   9         17.95         12.18         5.37 o                         
   0 -15   9          7.55          1.82         5.83 o                         
   1 -15   9         16.03         16.92         7.47 o                         
   2 -15   9          6.77         15.38         7.77 o                         
   3 -15   9          1.98         13.20         9.00 o                         
  -4 -14   9         34.00         34.51         9.07 o                         
  -3 -14   9          6.02         14.92         7.34 o                         
  -2 -14   9         17.60         17.41         5.82 o                         
  -1 -14   9         56.03         54.43        16.91 o                         
   0 -14   9         42.64         30.05         8.78 o                         
   1 -14   9         20.86         26.21         6.56 o                         
   2 -14   9         51.66         73.23        12.47 o                         
   3 -14   9          3.58          8.94        10.49 o                         
  -5 -13   9          9.06         31.61        11.19 o                         
  -4 -13   9          6.78         -2.68         8.55 o                         
  -3 -13   9        177.55        177.91         9.95 o                         
  -2 -13   9          8.20         17.55         6.65 o                         
  -1 -13   9         21.89         23.56         7.37 o                         
   0 -13   9         19.98         15.42         6.56 o                         
   1 -13   9          1.31         12.42         6.32 o                         
   2 -13   9         11.46         15.12         6.22 o                         
   3 -13   9         14.96          9.99         6.83 o                         
   4 -13   9          5.67          4.58         7.70 o                         
  -5 -12   9          1.95         -5.50         9.58 o                         
  -4 -12   9         39.51         16.12        13.51 o                         
  -3 -12   9         89.68         95.06        11.69 o                         
  -2 -12   9         13.30         24.35         7.40 o                         
  -1 -12   9        235.58        329.29        17.95 o                         
   0 -12   9          0.46          0.56         7.34 o                         
   1 -12   9        350.97        297.19        17.98 o                         
   2 -12   9          2.75          8.22         5.01 o                         
   3 -12   9          5.25          0.39         5.96 o                         
   4 -12   9          1.41          8.33         6.49 o                         
  -5 -11   9          8.75         18.75         9.80 o                         
  -4 -11   9         17.49         35.28        10.84 o                         
  -3 -11   9         44.86         34.52         6.72 o                         
  -2 -11   9        157.58        195.60        12.21 o                         
  -1 -11   9         58.19         59.83         9.81 o                         
   0 -11   9        134.01        120.59        13.73 o                         
   1 -11   9        146.24        150.39        15.64 o                         
   2 -11   9        120.64        134.77        15.02 o                         
   3 -11   9          3.44         -1.26         6.31 o                         
   4 -11   9          8.26         16.08         7.35 o                         
  -5 -10   9          5.81          2.13        10.17 o                         
  -4 -10   9          3.54          8.60         9.19 o                         
  -3 -10   9         40.29         39.35         6.25 o                         
  -2 -10   9        470.09        434.07        22.49 o                         
  -1 -10   9          2.78          9.59         6.23 o                         
   0 -10   9        154.50        132.20        13.99 o                         
   1 -10   9         98.85        115.98        13.69 o                         
   2 -10   9         75.11         86.22        11.96 o                         
   3 -10   9         13.92          0.50         7.27 o                         
   4 -10   9         43.66         46.98         9.86 o                         
  -5  -9   9         72.87         95.20        18.30 o                         
  -4  -9   9         27.19         10.81        10.75 o                         
  -3  -9   9        332.35        330.07        26.14 o                         
  -2  -9   9        182.76        181.30        12.13 o                         
  -1  -9   9          0.83         -0.41         7.41 o                         
   0  -9   9          6.36         -0.79         4.62 o                         
   1  -9   9          9.07          5.10         6.08 o                         
   2  -9   9        137.14        141.25        14.24 o                         
   3  -9   9         62.71         72.07         6.87 o                         
   4  -9   9          0.60          8.81         6.96 o                         
  -6  -8   9          9.54         14.57        24.13 o                         
  -5  -8   9         27.27         28.69        11.89 o                         
  -4  -8   9         20.03         28.12         9.66 o                         
  -3  -8   9        291.44        324.00        30.42 o                         
  -2  -8   9         84.53        102.60        12.32 o                         
  -1  -8   9        535.16        574.57        21.23 o                         
   0  -8   9        107.92         98.08        12.00 o                         
   1  -8   9        329.54        380.64        23.64 o                         
   2  -8   9         10.07          4.01         5.03 o                         
   3  -8   9        103.06         99.79        12.05 o                         
   4  -8   9         17.07         13.30        12.14 o                         
   5  -8   9         31.98         30.22        10.05 o                         
  -6  -7   9         69.73         52.15        15.29 o                         
  -5  -7   9         10.21         -7.64         7.64 o                         
  -4  -7   9         54.22         58.59        14.60 o                         
  -3  -7   9        252.26        240.35        26.31 o                         
  -2  -7   9        853.64        838.95        40.32 o                         
  -1  -7   9        449.96        308.84        24.88 o                         
   0  -7   9        282.62        293.81        16.51 o                         
   1  -7   9         33.35         26.93         6.71 o                         
   2  -7   9         45.18         51.25         5.88 o                         
   3  -7   9         36.57         36.59        11.77 o                         
   4  -7   9         81.00         78.16        13.67 o                         
   5  -7   9         24.65          4.28         6.47 o                         
  -6  -6   9         12.46          3.80        16.03 o                         
  -5  -6   9         17.04         25.18        11.76 o                         
  -4  -6   9        106.55        103.63        18.47 o                         
  -3  -6   9        229.35        198.81        24.48 o                         
  -2  -6   9        748.81        767.13        50.33 o                         
  -1  -6   9        114.24        121.07         7.80 o                         
   0  -6   9       1024.87       1074.13        60.69 o                         
   1  -6   9         14.55         23.48         5.31 o                         
   2  -6   9        123.37        103.92         7.09 o                         
   3  -6   9         18.42         14.44         6.13 o                         
   4  -6   9         14.80         10.19         4.61 o                         
   5  -6   9          8.25         19.99         9.97 o                         
  -6  -5   9         42.87         26.88        20.34 o                         
  -5  -5   9         14.16          4.81        11.18 o                         
  -4  -5   9         75.59         75.62        35.16 o                         
  -3  -5   9         74.85         60.81        15.41 o                         
  -2  -5   9        504.30        504.64        29.50 o                         
  -1  -5   9        382.13        354.83        14.73 o                         
   0  -5   9        352.95        354.92        14.10 o                         
   1  -5   9        157.54        149.76         8.74 o                         
   2  -5   9        162.49        172.39         7.22 o                         
   3  -5   9          7.43          9.63         5.37 o                         
   4  -5   9          4.95          4.92         3.22 o                         
   5  -5   9          4.71         -7.83         7.83 o                         
  -6  -4   9          5.20         13.53        13.87 o                         
  -5  -4   9          9.99         15.77        13.44 o                         
  -4  -4   9        239.54        243.53        28.90 o                         
  -3  -4   9        391.56        378.55        27.60 o                         
  -2  -4   9        256.87        208.81        27.41 o                         
  -1  -4   9       1075.42       1066.95        21.25 o                         
   0  -4   9        230.15        227.59        11.10 o                         
   1  -4   9        727.11        722.30        23.04 o                         
   2  -4   9         57.56         79.51         5.39 o                         
   3  -4   9          9.41         11.63         8.43 o                         
   4  -4   9          8.26         -0.74         7.19 o                         
   5  -4   9          0.76         -1.38        11.38 o                         
  -6  -3   9         23.15         42.61         9.49 o                         
  -5  -3   9         93.39         76.88        29.30 o                         
  -4  -3   9       1074.03       1026.42        46.13 o                         
  -3  -3   9         74.39         60.27        14.56 o                         
  -2  -3   9         90.12         90.84        12.39 o                         
  -1  -3   9         65.99         69.52         6.20 o                         
   0  -3   9       1649.17       1606.59        29.81 o                         
   1  -3   9        125.95        116.42         8.39 o                         
   2  -3   9        506.68        605.37        10.37 o                         
   3  -3   9         99.11         94.11         6.57 o                         
   4  -3   9          5.65         -0.30         8.34 o                         
   5  -3   9          3.76         -4.52        11.72 o                         
  -6  -2   9         36.46         40.15        11.98 o                         
  -5  -2   9          3.71         -8.28         8.28 o                         
  -4  -2   9         20.54         17.39        11.73 o                         
  -3  -2   9         81.54         97.60        12.10 o                         
  -2  -2   9       1190.65       1156.11        30.88 o                         
  -1  -2   9         15.16         12.96         3.09 o                         
   0  -2   9        488.30        463.84        16.77 o                         
   1  -2   9         52.95         36.03        10.51 o                         
   2  -2   9        452.65        471.23        17.38 o                         
   3  -2   9         39.86         16.56         9.50 o                         
   4  -2   9         16.37         11.17        18.79 o                         
   5  -2   9          0.21         13.62         6.94 o                         
  -6  -1   9         10.40          3.61         9.30 o                         
  -5  -1   9         29.92         28.92         8.38 o                         
  -4  -1   9         11.30         10.78         6.20 o                         
  -3  -1   9        436.21        505.82        30.95 o                         
  -2  -1   9        708.21        682.52        14.80 o                         
  -1  -1   9        368.81        412.03        13.67 o                         
   0  -1   9         31.09         30.71         6.68 o                         
   1  -1   9        150.61        173.46        12.40 o                         
   2  -1   9         39.12         37.44         6.07 o                         
   3  -1   9        212.51        226.56        27.14 o                         
   4  -1   9         10.39          9.97         8.23 o                         
   5  -1   9          4.10         10.14         9.12 o                         
  -6   0   9          6.97          3.13         7.07 o                         
  -5   0   9         64.95         50.65         9.95 o                         
  -4   0   9         19.16         27.06        10.25 o                         
  -3   0   9         13.81         15.94         3.94 o                         
  -2   0   9        194.17        148.09        13.73 o                         
  -1   0   9        799.85        643.32        18.82 o                         
   0   0   9         74.98         79.78         9.48 o                         
   1   0   9          9.21         29.32         5.02 o                         
   2   0   9          8.15          7.54         2.22 o                         
   3   0   9         16.72         25.33        12.16 o                         
   4   0   9          0.10         10.98         9.10 o                         
   5   0   9          0.72         52.74        22.75 o                         
  -6   1   9         10.60         -5.72         9.86 o                         
  -5   1   9         32.14         20.58         8.17 o                         
  -4   1   9         11.64         20.86         5.05 o                         
  -3   1   9        431.94        428.50         9.93 o                         
  -2   1   9        723.27        703.97        14.90 o                         
  -1   1   9        384.46        474.22        14.45 o                         
   0   1   9         29.82         34.77         5.91 o                         
   1   1   9        152.31        156.53         8.83 o                         
   2   1   9         37.79         42.51         6.78 o                         
   3   1   9        213.81        202.01        26.05 o                         
   4   1   9         11.26          6.27         7.67 o                         
   5   1   9          4.21        -11.89        11.89 o                         
  -6   2   9         35.93         29.09        14.43 o                         
  -5   2   9          3.46          4.76         7.25 o                         
  -4   2   9         20.72         16.15         4.41 o                         
  -3   2   9         81.66         89.57        11.22 o                         
  -2   2   9       1214.17       1167.21        31.27 o                         
  -1   2   9         16.19         12.50         6.65 o                         
   0   2   9        485.75        499.56        19.68 o                         
   1   2   9         53.22         57.11         7.50 o                         
   2   2   9        447.75        491.63        41.01 o                         
   3   2   9         40.50         15.02        23.10 o                         
   4   2   9         16.70          9.50        11.38 o                         
   5   2   9          0.21         -8.03         8.03 o                         
  -6   3   9         22.97         14.60         8.05 o                         
  -5   3   9         94.12         98.55        10.07 o                         
  -4   3   9       1076.59       1060.90        40.18 o                         
  -3   3   9         73.30         74.53        11.37 o                         
  -2   3   9         90.91         85.31        11.85 o                         
  -1   3   9         67.16         66.18        10.89 o                         
   0   3   9       1642.66       1635.27        39.34 o                         
   1   3   9        128.18        124.70         9.41 o                         
   2   3   9        503.32        599.56        33.38 o                         
   3   3   9         99.83         95.78        17.91 o                         
   4   3   9          5.42         18.38        16.20 o                         
   5   3   9          3.69        -12.83        17.41 o                         
  -6   4   9          5.16         -0.10        14.89 o                         
  -5   4   9         10.88          2.19        10.10 o                         
  -4   4   9        243.71        229.59        18.57 o                         
  -3   4   9        395.21        372.63        22.51 o                         
  -2   4   9        257.48        206.49        17.97 o                         
  -1   4   9       1094.35       1073.97        31.80 o                         
   0   4   9        230.28        246.83        16.00 o                         
   1   4   9        730.72        706.89        23.75 o                         
   2   4   9         56.48         91.81        11.71 o                         
   3   4   9          9.76         11.65         8.03 o                         
   4   4   9          8.41         12.80         8.80 o                         
   5   4   9          0.86         -3.91         8.61 o                         
  -6   5   9         42.75         35.90        11.76 o                         
  -5   5   9         14.19         20.09         6.37 o                         
  -4   5   9         77.81         58.71        12.50 o                         
  -3   5   9         80.00         85.32        12.83 o                         
  -2   5   9        504.01        528.10        31.78 o                         
  -1   5   9        374.07        369.25        20.86 o                         
   0   5   9        359.56        405.63        31.42 o                         
   1   5   9        157.02        152.02        22.33 o                         
   2   5   9        163.58        171.38        23.03 o                         
   3   5   9          6.62         15.52        13.10 o                         
   4   5   9          4.67         -4.12         6.77 o                         
   5   5   9          4.43         16.42        13.27 o                         
  -6   6   9         12.65         -2.14         9.03 o                         
  -5   6   9         16.83          8.71         8.67 o                         
  -4   6   9        104.78        102.43        14.68 o                         
  -3   6   9        225.46        224.67        20.81 o                         
  -2   6   9        743.86        711.57        28.68 o                         
  -1   6   9        111.35        127.07        17.44 o                         
   0   6   9       1022.50        977.63        32.19 o                         
   1   6   9         14.36         30.12        12.67 o                         
   2   6   9        126.46         95.64        18.26 o                         
   3   6   9         17.91         24.90        12.65 o                         
   4   6   9         14.38         18.00        10.58 o                         
   5   6   9          8.22          8.03         9.25 o                         
  -6   7   9         68.81         40.53        11.49 o                         
  -5   7   9         10.31          7.42         7.11 o                         
  -4   7   9         53.44         42.00        10.96 o                         
  -3   7   9        252.62        289.29        22.65 o                         
  -2   7   9        855.35        885.15        38.59 o                         
  -1   7   9        452.10        388.26        15.47 o                         
   0   7   9        282.65        289.71        18.41 o                         
   1   7   9         32.91         31.79         9.74 o                         
   2   7   9         46.02         76.41        18.28 o                         
   3   7   9         37.16         43.00        12.47 o                         
   4   7   9         82.72        104.36        19.96 o                         
   5   7   9         24.47         28.59        11.27 o                         
  -6   8   9          9.39          4.54         9.48 o                         
  -5   8   9         27.07         22.70        13.96 o                         
  -4   8   9         18.99         31.03        12.76 o                         
  -3   8   9        283.32        312.81        24.40 o                         
  -2   8   9         83.90         77.29         6.27 o                         
  -1   8   9        534.74        551.15        23.98 o                         
   0   8   9        106.23         88.34        18.75 o                         
   1   8   9        327.79        328.98        21.27 o                         
   2   8   9         10.24          0.90         7.43 o                         
   3   8   9        107.37        100.59        20.41 o                         
   4   8   9         17.29         31.63        13.96 o                         
   5   8   9         31.82         40.82        22.75 o                         
  -5   9   9         71.92         42.04        13.92 o                         
  -4   9   9         26.19         20.16         9.72 o                         
  -3   9   9        325.76        310.88        26.50 o                         
  -2   9   9        184.98        182.83        15.16 o                         
  -1   9   9          0.94          0.17         4.98 o                         
   0   9   9          6.25          0.68         7.72 o                         
   1   9   9          9.28         -6.77         6.77 o                         
   2   9   9        137.50        129.44        27.90 o                         
   3   9   9         60.58         98.43        17.38 o                         
   4   9   9          0.52         23.74        10.43 o                         
  -5  10   9          5.58         17.39        12.89 o                         
  -4  10   9          3.71          0.46         9.53 o                         
  -3  10   9         37.85         34.67        10.70 o                         
  -2  10   9        461.64        399.98        17.87 o                         
  -1  10   9          2.59         -0.36         6.26 o                         
   0  10   9        152.45        142.74        16.68 o                         
   1  10   9         98.19         78.11        13.99 o                         
   2  10   9         71.94         69.63        11.76 o                         
   3  10   9         13.70         13.14         8.54 o                         
   4  10   9         43.64         39.87        14.01 o                         
  -5  11   9          8.56         27.97        12.69 o                         
  -4  11   9         18.95         51.38        13.57 o                         
  -3  11   9         43.72         53.22         7.28 o                         
  -2  11   9        165.04        203.91        14.65 o                         
  -1  11   9         58.04         46.33        15.49 o                         
   0  11   9        136.13        119.43        15.72 o                         
   1  11   9        145.83        133.29        17.02 o                         
   2  11   9        116.36        113.83        16.24 o                         
   3  11   9          3.44         -0.16         6.37 o                         
   4  11   9          8.51          0.77         8.09 o                         
  -5  12   9          1.96          8.89        11.15 o                         
  -4  12   9         39.48         34.52         8.06 o                         
  -3  12   9         89.49         74.91        10.09 o                         
  -2  12   9         14.30         33.27         9.06 o                         
  -1  12   9        235.79        292.54        21.27 o                         
   0  12   9          0.46          5.36         9.88 o                         
   1  12   9        353.51        358.54        23.16 o                         
   2  12   9          2.52         -0.66         6.73 o                         
   3  12   9          5.54          8.08         6.51 o                         
   4  12   9          1.40         19.45        10.76 o                         
  -5  13   9          8.41         -2.47        15.17 o                         
  -4  13   9          6.77         14.58         5.05 o                         
  -3  13   9        174.79        191.10        23.34 o                         
  -2  13   9          7.88         25.52         8.02 o                         
  -1  13   9         20.88         16.78         7.48 o                         
   0  13   9         18.62         23.72        10.87 o                         
   1  13   9          1.09          2.90         6.94 o                         
   2  13   9         11.46         17.53         8.30 o                         
   3  13   9         14.51         -1.37         7.80 o                         
   4  13   9          5.88         15.60         9.27 o                         
  -4  14   9         34.21         46.76        10.05 o                         
  -3  14   9          5.92         26.91        13.24 o                         
  -2  14   9         16.37         16.10        14.13 o                         
  -1  14   9         55.58         57.87         8.90 o                         
   0  14   9         40.27         38.18        11.81 o                         
   1  14   9         20.99         19.26         7.86 o                         
   2  14   9         51.43         46.59        11.15 o                         
   3  14   9          3.79         19.98         7.82 o                         
  -4  15   9         44.89         74.76        11.97 o                         
  -3  15   9          3.04          1.49         6.23 o                         
  -2  15   9         22.23         19.07         7.16 o                         
  -1  15   9         18.12         14.96         8.78 o                         
   0  15   9          7.54          0.48         6.83 o                         
   1  15   9         16.19         23.58        14.10 o                         
   2  15   9          6.22          2.64         9.94 o                         
   3  15   9          2.04         -4.15        19.99 o                         
  -4  16   9          7.60         -2.03        14.13 o                         
  -3  16   9         16.14         15.24         8.19 o                         
  -2  16   9         75.80         64.42        12.79 o                         
  -1  16   9         37.12         41.24        10.51 o                         
   0  16   9         11.63         15.06         8.56 o                         
   1  16   9         43.61         62.89        19.87 o                         
   2  16   9         11.50          7.84         6.23 o                         
   3  16   9         22.92         48.09        12.63 o                         
  -3  17   9         15.50         18.09        13.04 o                         
  -2  17   9          7.59         -6.72         6.72 o                         
  -1  17   9        106.01         85.33        15.06 o                         
   0  17   9          0.15          3.79         6.82 o                         
   1  17   9          1.51         11.85         8.09 o                         
   2  17   9          6.87         11.50         6.68 o                         
  -3  18   9         28.60         29.25        17.40 o                         
  -2  18   9          1.74         -0.57         7.86 o                         
  -1  18   9         16.23         12.32         8.34 o                         
   0  18   9         19.26         20.20        16.45 o                         
   1  18   9          8.45         11.62        21.15 o                         
   2  18   9          2.86          1.24        11.24 o                         
  -2  19   9         24.70         10.67         8.47 o                         
  -1  19   9         24.73         37.27        10.06 o                         
   0  19   9         13.64         30.32         9.85 o                         
   1  19   9          0.48          0.93         7.61 o                         
  -1 -19  10         24.54         17.48        13.39 o                         
   0 -19  10          7.40          1.15        12.24 o                         
  -2 -18  10         25.97         25.76        29.47 o                         
  -1 -18  10         48.86         61.53        18.20 o                         
   0 -18  10          7.13         -0.03         5.51 o                         
   1 -18  10         11.36         46.31        12.24 o                         
  -3 -17  10          5.05         16.40        13.89 o                         
  -2 -17  10         16.76         28.03        13.45 o                         
  -1 -17  10          3.24          0.05         5.43 o                         
   0 -17  10          6.96          1.77         9.10 o                         
   1 -17  10          2.59          8.66         8.95 o                         
   2 -17  10         23.66         31.54         9.65 o                         
  -3 -16  10          6.53         -9.26         9.26 o                         
  -2 -16  10         39.24         21.01        11.18 o                         
  -1 -16  10         15.96         15.39         8.02 o                         
   0 -16  10         18.35         11.86         7.12 o                         
   1 -16  10          5.21          2.57         9.23 o                         
   2 -16  10         28.44         34.57        10.10 o                         
  -4 -15  10          0.07         -4.65         9.12 o                         
  -3 -15  10          4.72          4.12        10.11 o                         
  -2 -15  10         23.10         22.85         3.94 o                         
  -1 -15  10         49.54         52.63        12.57 o                         
   0 -15  10         13.10         -2.44         6.51 o                         
   1 -15  10         24.84         30.52         7.50 o                         
   2 -15  10         16.42         18.37         7.56 o                         
   3 -15  10         12.24          1.97         6.44 o                         
  -4 -14  10          1.64          5.69        12.31 o                         
  -3 -14  10         13.39         15.43         7.13 o                         
  -2 -14  10          1.55          5.36         4.07 o                         
  -1 -14  10         82.82         91.23        11.54 o                         
   0 -14  10         45.79         36.75         9.00 o                         
   1 -14  10         23.50         22.11         6.75 o                         
   2 -14  10         11.17          5.32         6.69 o                         
   3 -14  10         22.14          4.42         7.79 o                         
  -4 -13  10         53.08         41.28        15.46 o                         
  -3 -13  10          2.88         11.51         6.14 o                         
  -2 -13  10         54.75         49.73        11.34 o                         
  -1 -13  10         56.06         50.16         8.86 o                         
   0 -13  10         69.45         64.40        10.80 o                         
   1 -13  10          3.87          9.53         6.08 o                         
   2 -13  10         44.74         48.33        10.41 o                         
   3 -13  10          2.44         12.19        11.55 o                         
  -5 -12  10         10.83         -7.89         7.89 o                         
  -4 -12  10         38.65         23.45         9.54 o                         
  -3 -12  10        151.47        124.25        17.96 o                         
  -2 -12  10         91.11         66.61        23.34 o                         
  -1 -12  10         97.67        115.47        15.76 o                         
   0 -12  10          7.55         13.94         6.46 o                         
   1 -12  10         11.62         14.50         5.76 o                         
   2 -12  10          4.99          8.24         6.17 o                         
   3 -12  10         10.09          3.72        12.93 o                         
   4 -12  10          5.84         11.89         9.95 o                         
  -5 -11  10         58.02         52.78        24.37 o                         
  -4 -11  10         13.90         20.69        10.41 o                         
  -3 -11  10         10.02         18.05         7.38 o                         
  -2 -11  10          1.74          4.20         7.25 o                         
  -1 -11  10         41.19         53.09        10.33 o                         
   0 -11  10         23.66         19.62         7.29 o                         
   1 -11  10         41.62         42.76        12.19 o                         
   2 -11  10          1.10          0.29         5.37 o                         
   3 -11  10         26.72         31.93         6.58 o                         
   4 -11  10          3.75         11.11         7.52 o                         
  -5 -10  10          4.98         -8.98         8.98 o                         
  -4 -10  10         34.72         43.23        13.69 o                         
  -3 -10  10        131.01        131.55        20.11 o                         
  -2 -10  10        106.14        105.97        10.32 o                         
  -1 -10  10          8.05         18.10         6.53 o                         
   0 -10  10         43.49         55.86         9.85 o                         
   1 -10  10        224.59        278.60        31.91 o                         
   2 -10  10         63.86         84.73        11.85 o                         
   3 -10  10         61.16         65.62        10.19 o                         
   4 -10  10          0.91         -3.01         7.45 o                         
  -5  -9  10          1.49         -7.79        13.62 o                         
  -4  -9  10         87.09         79.33        17.92 o                         
  -3  -9  10         66.53         90.08        17.08 o                         
  -2  -9  10        672.50        618.14        14.38 o                         
  -1  -9  10         31.10         43.55        11.78 o                         
   0  -9  10         65.88         55.35        11.01 o                         
   1  -9  10         53.96         36.01         8.70 o                         
   2  -9  10        284.83        292.41        16.48 o                         
   3  -9  10         18.29         20.25         4.04 o                         
   4  -9  10          4.86          7.84         9.20 o                         
  -5  -8  10         40.85         18.04        31.72 o                         
  -4  -8  10          7.40          8.62        13.62 o                         
  -3  -8  10         65.43         66.15        15.24 o                         
  -2  -8  10       2786.12       2590.27        70.27 o                         
  -1  -8  10        147.91        169.98        13.50 o                         
   0  -8  10         91.47         76.61        11.30 o                         
   1  -8  10         13.22         18.02         6.56 o                         
   2  -8  10        332.35        357.38        13.29 o                         
   3  -8  10         14.56         29.36        18.62 o                         
   4  -8  10         37.57         63.04        15.35 o                         
  -6  -7  10         10.37         22.14        14.43 o                         
  -5  -7  10         34.08          8.87        11.72 o                         
  -4  -7  10          2.56         24.82        19.99 o                         
  -3  -7  10       1828.57       1815.23        61.78 o                         
  -2  -7  10        776.22        690.34        35.34 o                         
  -1  -7  10        327.44        380.07        16.71 o                         
   0  -7  10        103.33        114.07        13.33 o                         
   1  -7  10         25.64         26.98         6.19 o                         
   2  -7  10        165.27        162.65         9.68 o                         
   3  -7  10         91.55         82.86        13.76 o                         
   4  -7  10         29.71         31.22         9.96 o                         
  -6  -6  10         10.98          6.07        28.79 o                         
  -5  -6  10         12.01         11.27        12.48 o                         
  -4  -6  10          4.18         -1.71         7.99 o                         
  -3  -6  10        449.14        455.22        56.71 o                         
  -2  -6  10        314.35        283.91        28.00 o                         
  -1  -6  10        571.88        553.08        16.62 o                         
   0  -6  10         56.89         67.01         9.87 o                         
   1  -6  10        118.58        146.86        12.06 o                         
   2  -6  10         42.30         35.97         7.23 o                         
   3  -6  10          3.98          8.21         6.32 o                         
   4  -6  10          6.62          8.35         5.21 o                         
   5  -6  10          2.18         15.64        14.49 o                         
  -6  -5  10         43.11         34.55        20.51 o                         
  -5  -5  10         38.46         13.39        18.10 o                         
  -4  -5  10          8.93          9.63         8.79 o                         
  -3  -5  10         37.39         39.71        22.41 o                         
  -2  -5  10        605.12        561.26        32.39 o                         
  -1  -5  10        338.54        323.94        11.87 o                         
   0  -5  10        183.12        216.11        14.50 o                         
   1  -5  10        244.03        225.89        10.83 o                         
   2  -5  10        440.69        410.53        11.35 o                         
   3  -5  10          3.72          1.55         4.59 o                         
   4  -5  10         31.32         22.58        11.55 o                         
   5  -5  10          1.31        -14.00        23.27 o                         
  -6  -4  10         15.92          0.20         9.39 o                         
  -5  -4  10         20.78         63.53        16.97 o                         
  -4  -4  10         65.50         60.90        15.88 o                         
  -3  -4  10         18.57         33.57        12.55 o                         
  -2  -4  10        193.93        238.11        41.89 o                         
  -1  -4  10         14.01          8.18         4.48 o                         
   0  -4  10        963.40        978.24        28.63 o                         
   1  -4  10        106.83        122.30        10.45 o                         
   2  -4  10        106.28        111.51         5.64 o                         
   3  -4  10          5.20          4.59         3.13 o                         
   4  -4  10          0.85          0.04        17.58 o                         
   5  -4  10          0.32         -5.31        11.20 o                         
  -6  -3  10          7.11         24.95        15.24 o                         
  -5  -3  10        143.08        127.19        23.69 o                         
  -4  -3  10        211.81        209.10        27.00 o                         
  -3  -3  10        100.22        103.09        19.31 o                         
  -2  -3  10        115.42        110.57        23.86 o                         
  -1  -3  10        115.08         99.75         7.86 o                         
   0  -3  10        136.88        120.31        12.21 o                         
   1  -3  10        241.15        215.79        11.07 o                         
   2  -3  10        290.33        283.23         9.73 o                         
   3  -3  10         11.87         18.04         3.58 o                         
   4  -3  10          2.18         -6.68         7.19 o                         
   5  -3  10          1.28         28.96        18.96 o                         
  -6  -2  10          8.27          9.79        15.73 o                         
  -5  -2  10         22.19         10.64        21.20 o                         
  -4  -2  10         64.80         46.78        19.48 o                         
  -3  -2  10        527.57        469.12        40.62 o                         
  -2  -2  10          9.85         12.45         6.26 o                         
  -1  -2  10        944.29        918.44        20.35 o                         
   0  -2  10        144.04        198.68        15.10 o                         
   1  -2  10        634.01        673.78        18.67 o                         
   2  -2  10         39.02         47.13         3.62 o                         
   3  -2  10         72.38         53.45        14.33 o                         
   4  -2  10          0.75          5.06         7.75 o                         
   5  -2  10          1.02         11.99        13.06 o                         
  -6  -1  10         20.28          5.16        10.97 o                         
  -5  -1  10          0.20         -5.30         5.30 o                         
  -4  -1  10          3.48         -4.38         6.01 o                         
  -3  -1  10        225.78        245.45        18.19 o                         
  -2  -1  10        168.15        187.33         9.85 o                         
  -1  -1  10        283.85        313.16        12.78 o                         
   0  -1  10        576.44        575.68        21.22 o                         
   1  -1  10         34.46         43.40         5.91 o                         
   2  -1  10         40.90         36.68         4.46 o                         
   3  -1  10        219.67        219.95        27.25 o                         
   4  -1  10          0.11         10.91         7.77 o                         
   5  -1  10          0.10         -0.51        11.38 o                         
  -6   0  10         15.31         25.75        14.50 o                         
  -5   0  10          3.01          5.86         4.12 o                         
  -4   0  10         20.12         14.92         7.34 o                         
  -3   0  10         78.69         85.98        10.95 o                         
  -2   0  10       1175.75       1207.56        22.96 o                         
  -1   0  10         47.83         47.54         6.38 o                         
   0   0  10         37.40          9.98         4.49 o                         
   1   0  10          1.11         -2.55         3.93 o                         
   2   0  10        204.70        211.57        16.17 o                         
   3   0  10        126.34        125.30        43.95 o                         
   4   0  10         67.37         70.00        16.72 o                         
   5   0  10          0.03          4.31         8.04 o                         
  -6   1  10         20.36          9.94        10.58 o                         
  -5   1  10          0.18          0.88         4.27 o                         
  -4   1  10          4.16         -1.18         2.71 o                         
  -3   1  10        222.99        263.79        17.09 o                         
  -2   1  10        166.30        178.25        12.12 o                         
  -1   1  10        276.66        287.89        16.75 o                         
   0   1  10        573.55        559.14        24.06 o                         
   1   1  10         34.41         43.38         6.51 o                         
   2   1  10         41.96         30.58         5.59 o                         
   3   1  10        222.78        223.65        50.49 o                         
   4   1  10          0.20          2.87         9.48 o                         
   5   1  10          0.09          3.58         9.63 o                         
  -6   2  10          8.36          4.03         9.12 o                         
  -5   2  10         21.20         13.79         8.11 o                         
  -4   2  10         65.50         46.50        17.70 o                         
  -3   2  10        523.78        534.93        21.59 o                         
  -2   2  10          9.74          9.50         6.16 o                         
  -1   2  10        933.98        872.02        29.09 o                         
   0   2  10        146.26        205.01        20.37 o                         
   1   2  10        642.22        658.46        18.98 o                         
   2   2  10         39.29         46.70         9.40 o                         
   3   2  10         73.42         43.98        19.65 o                         
   4   2  10          0.66         -6.25         6.25 o                         
   5   2  10          1.09          9.16        18.62 o                         
  -6   3  10          7.15          9.47        11.68 o                         
  -5   3  10        143.62        165.66        21.07 o                         
  -4   3  10        211.16        216.57        18.66 o                         
  -3   3  10        101.64        106.76        13.91 o                         
  -2   3  10        118.87        129.69        23.91 o                         
  -1   3  10        119.08        105.91        12.98 o                         
   0   3  10        134.55        115.94        12.75 o                         
   1   3  10        244.84        273.89        15.69 o                         
   2   3  10        287.21        290.48        17.34 o                         
   3   3  10         11.85         35.94        10.69 o                         
   4   3  10          2.26        -10.32        14.13 o                         
   5   3  10          1.25          9.14        21.37 o                         
  -6   4  10         15.73         -8.28        13.41 o                         
  -5   4  10         20.70         28.26         9.83 o                         
  -4   4  10         72.09         73.65        12.23 o                         
  -3   4  10         18.69         27.63         8.69 o                         
  -2   4  10        188.90        193.94        18.12 o                         
  -1   4  10         14.47          6.94         8.06 o                         
   0   4  10        987.92       1004.87        41.67 o                         
   1   4  10        105.31        131.26        12.06 o                         
   2   4  10        105.11        120.22        22.40 o                         
   3   4  10          5.18         10.20         7.61 o                         
   4   4  10          0.79         -8.62         8.62 o                         
   5   4  10          0.32          7.14        11.58 o                         
  -6   5  10         42.63         67.82        11.48 o                         
  -5   5  10         39.26         58.10        18.00 o                         
  -4   5  10          9.52         20.88         7.72 o                         
  -3   5  10         36.99         22.19         8.27 o                         
  -2   5  10        611.73        602.48        26.26 o                         
  -1   5  10        344.54        310.08        19.35 o                         
   0   5  10        183.85        186.06        15.84 o                         
   1   5  10        241.87        189.50        24.74 o                         
   2   5  10        440.51        400.63        30.46 o                         
   3   5  10          3.58          3.13         8.05 o                         
   4   5  10         31.78         31.51        12.93 o                         
   5   5  10          1.31         22.52        12.76 o                         
  -6   6  10         11.14          7.52         7.33 o                         
  -5   6  10         11.87         26.48         9.51 o                         
  -4   6  10          3.86         17.31         8.71 o                         
  -3   6  10        451.58        478.56        25.75 o                         
  -2   6  10        317.29        312.68        24.85 o                         
  -1   6  10        562.11        562.88        26.23 o                         
   0   6  10         57.75         77.77        12.56 o                         
   1   6  10        115.73        138.76        22.18 o                         
   2   6  10         42.47         54.11        14.77 o                         
   3   6  10          3.62          1.03         9.31 o                         
   4   6  10          6.91          9.30         9.39 o                         
   5   6  10          2.35          0.50        10.95 o                         
  -6   7  10         10.20         17.01         9.42 o                         
  -5   7  10         34.19         31.83        11.43 o                         
  -4   7  10          2.47         12.71         8.22 o                         
  -3   7  10       1840.74       1948.95        52.34 o                         
  -2   7  10        767.35        732.46        31.31 o                         
  -1   7  10        325.00        361.80        22.85 o                         
   0   7  10        103.92        115.88        20.19 o                         
   1   7  10         24.98         22.86        29.13 o                         
   2   7  10        165.38        135.46        22.77 o                         
   3   7  10         91.55        106.65        21.20 o                         
   4   7  10         29.41         28.18        13.10 o                         
  -5   8  10         40.94         17.11         8.74 o                         
  -4   8  10          7.20         19.88         8.53 o                         
  -3   8  10         66.25         71.69        13.57 o                         
  -2   8  10       2769.22       2600.77        66.12 o                         
  -1   8  10        147.40        168.28        19.54 o                         
   0   8  10         91.55         74.11        11.94 o                         
   1   8  10         13.00         21.71         9.97 o                         
   2   8  10        328.65        264.36        30.88 o                         
   3   8  10         14.27          8.49         7.32 o                         
   4   8  10         36.60         30.14        14.31 o                         
  -5   9  10          1.52          9.48         6.92 o                         
  -4   9  10         84.44         86.61        15.60 o                         
  -3   9  10         63.56         93.01        15.30 o                         
  -2   9  10        677.05        673.87        31.99 o                         
  -1   9  10         30.12         44.02         8.87 o                         
   0   9  10         63.91         56.86        11.59 o                         
   1   9  10         51.73         45.53        12.04 o                         
   2   9  10        285.18        266.87        23.73 o                         
   3   9  10         17.97         20.21        12.55 o                         
   4   9  10          4.82         11.90         9.55 o                         
  -5  10  10          5.06          2.25         6.66 o                         
  -4  10  10         33.85         60.07        15.70 o                         
  -3  10  10        123.21         94.83        16.07 o                         
  -2  10  10        107.45        119.65         9.96 o                         
  -1  10  10          7.39         17.55        12.20 o                         
   0  10  10         42.67         50.18        11.04 o                         
   1  10  10        218.86        246.87        23.17 o                         
   2  10  10         63.96         62.56        14.67 o                         
   3  10  10         61.06         42.89        15.87 o                         
   4  10  10          0.90          0.34         9.15 o                         
  -5  11  10         57.09         41.17        16.84 o                         
  -4  11  10         14.30         -6.03        12.58 o                         
  -3  11  10         10.78         11.86        24.30 o                         
  -2  11  10          1.79         12.27         8.81 o                         
  -1  11  10         40.06         37.27         8.82 o                         
   0  11  10         23.43         26.81        13.06 o                         
   1  11  10         39.00         39.18        10.89 o                         
   2  11  10          1.03          2.98         6.94 o                         
   3  11  10         26.00         16.14         7.89 o                         
   4  11  10          3.71         -4.49         9.00 o                         
  -5  12  10         10.56         -3.25        12.63 o                         
  -4  12  10         39.51         41.71        20.68 o                         
  -3  12  10        150.82        163.90        12.06 o                         
  -2  12  10         89.53         91.47        15.71 o                         
  -1  12  10         96.84         99.30        14.52 o                         
   0  12  10          6.68         18.58         7.42 o                         
   1  12  10         12.05          9.68         8.70 o                         
   2  12  10          4.96         -4.82         7.23 o                         
   3  12  10          9.89         15.64         8.83 o                         
   4  12  10          5.85          0.76        20.68 o                         
  -4  13  10         52.35         63.63        19.65 o                         
  -3  13  10          2.84         12.83         7.33 o                         
  -2  13  10         55.34         48.76        14.66 o                         
  -1  13  10         56.60         75.67        12.79 o                         
   0  13  10         71.45         81.83        13.36 o                         
   1  13  10          3.76         -0.06         6.80 o                         
   2  13  10         44.70         48.43         9.86 o                         
   3  13  10          2.51         -6.02         6.02 o                         
  -4  14  10          1.52          9.92        11.72 o                         
  -3  14  10         13.65         19.11         6.49 o                         
  -2  14  10          1.23         15.29         7.58 o                         
  -1  14  10         84.99         79.97        13.94 o                         
   0  14  10         45.31         34.70        12.49 o                         
   1  14  10         23.45         26.00         8.10 o                         
   2  14  10         11.02         27.63        14.72 o                         
   3  14  10         22.43         26.70         8.88 o                         
  -4  15  10          0.06        -11.05        15.20 o                         
  -3  15  10          4.60         15.15         6.58 o                         
  -2  15  10         22.61         19.40        13.87 o                         
  -1  15  10         48.51         63.44        13.38 o                         
   0  15  10         13.14         12.59         9.71 o                         
   1  15  10         24.24         34.33        16.04 o                         
   2  15  10         16.45          6.55         9.26 o                         
   3  15  10         12.33          8.42        10.03 o                         
  -3  16  10          6.72         14.51         7.05 o                         
  -2  16  10         38.46         28.84        15.71 o                         
  -1  16  10         16.37         18.03         8.57 o                         
   0  16  10         19.26          8.79         7.64 o                         
   1  16  10          5.40         14.77         8.05 o                         
   2  16  10         27.96         49.11        11.25 o                         
  -3  17  10          5.11         13.92         8.40 o                         
  -2  17  10         16.78         33.17         9.41 o                         
  -1  17  10          3.16          6.77        11.51 o                         
   0  17  10          6.98          7.71         9.56 o                         
   1  17  10          2.64          7.02         7.52 o                         
   2  17  10         23.29         24.90        21.43 o                         
  -2  18  10         25.83         13.39        14.80 o                         
  -1  18  10         48.37         65.59        14.00 o                         
   0  18  10          7.23         35.02        13.26 o                         
   1  18  10         11.20         27.20        13.09 o                         
  -1  19  10         24.62         37.00        10.95 o                         
   0  19  10          7.34         16.98        14.48 o                         
  -2 -18  11         25.21         35.51        20.17 o                         
  -1 -18  11         45.51         28.31        13.73 o                         
   0 -18  11         42.84         46.71        10.28 o                         
   1 -18  11          2.29         -8.27         8.27 o                         
  -2 -17  11          2.05         24.40        14.31 o                         
  -1 -17  11         12.26          4.14         5.17 o                         
   0 -17  11         23.14         34.11         8.36 o                         
   1 -17  11         26.50          8.77         7.66 o                         
  -3 -16  11         11.25          3.39         7.79 o                         
  -2 -16  11          3.69          6.23        12.51 o                         
  -1 -16  11          0.20         -0.73         5.25 o                         
   0 -16  11          8.33         21.50         7.11 o                         
   1 -16  11          7.88          4.20         7.70 o                         
   2 -16  11          3.78          8.85         6.11 o                         
  -4 -15  11          1.27         16.67        14.31 o                         
  -3 -15  11         13.44          3.18        12.41 o                         
  -2 -15  11         82.12        104.23        23.19 o                         
  -1 -15  11          9.52          0.53         7.02 o                         
   0 -15  11         40.47         51.44         9.55 o                         
   1 -15  11          1.03         -5.11         5.11 o                         
   2 -15  11         10.63         27.52         8.31 o                         
  -4 -14  11          8.53         12.66         9.25 o                         
  -3 -14  11         21.65         25.78        16.07 o                         
  -2 -14  11         20.40         32.13        13.67 o                         
  -1 -14  11         18.26         13.26        13.94 o                         
   0 -14  11        133.81        138.88        17.24 o                         
   1 -14  11          3.21         -6.76         6.76 o                         
   2 -14  11         13.72         13.19         7.37 o                         
   3 -14  11         10.08          7.09         6.51 o                         
  -4 -13  11          3.24          5.34         7.53 o                         
  -3 -13  11         13.63         -6.21        13.62 o                         
  -2 -13  11         17.12         36.26         7.32 o                         
  -1 -13  11        151.99        129.98        15.61 o                         
   0 -13  11         31.36          9.38         7.74 o                         
   1 -13  11         32.53         33.69         8.59 o                         
   2 -13  11         17.25         11.88         7.28 o                         
   3 -13  11         16.67         16.13         7.17 o                         
  -4 -12  11         10.52          2.52        13.51 o                         
  -3 -12  11        150.30        152.70        23.31 o                         
  -2 -12  11         33.08         40.10         8.19 o                         
  -1 -12  11        115.65        134.80        17.87 o                         
   0 -12  11         18.20         21.91         6.43 o                         
   1 -12  11          8.55         10.06         6.48 o                         
   2 -12  11         39.21         54.33        10.56 o                         
   3 -12  11         12.37         28.03         8.40 o                         
  -5 -11  11          1.60          1.20         7.66 o                         
  -4 -11  11         23.97         26.51         9.83 o                         
  -3 -11  11          0.70         11.17         7.19 o                         
  -2 -11  11         21.62         13.59         6.27 o                         
  -1 -11  11          6.66          8.59         7.81 o                         
   0 -11  11        108.40        108.41        13.85 o                         
   1 -11  11          3.78         12.74         6.18 o                         
   2 -11  11         27.47         23.50         7.61 o                         
   3 -11  11          0.25         -3.07         4.34 o                         
   4 -11  11          0.07        -11.13        13.35 o                         
  -5 -10  11         19.24         17.02        19.13 o                         
  -4 -10  11        150.90        167.75        25.43 o                         
  -3 -10  11          8.37          4.21         9.99 o                         
  -2 -10  11        139.20        146.46        14.72 o                         
  -1 -10  11         13.12          6.75         6.14 o                         
   0 -10  11        108.85         96.84        13.21 o                         
   1 -10  11          8.29          7.77         5.89 o                         
   2 -10  11         41.51         36.40         6.75 o                         
   3 -10  11          8.85          5.86         5.90 o                         
   4 -10  11          1.73         -1.88         8.65 o                         
  -5  -9  11         32.05         67.95        21.20 o                         
  -4  -9  11         38.63         40.18        16.10 o                         
  -3  -9  11         75.24         94.80        25.17 o                         
  -2  -9  11        228.81        224.63        16.52 o                         
  -1  -9  11        339.21        329.60        13.06 o                         
   0  -9  11         77.71         62.80        11.05 o                         
   1  -9  11        121.26        142.00        13.19 o                         
   2  -9  11         38.61         47.66         8.36 o                         
   3  -9  11         23.69         18.13         9.95 o                         
   4  -9  11          2.35         -3.75        12.26 o                         
  -5  -8  11          8.71          8.29        15.34 o                         
  -4  -8  11         17.39         22.38        12.09 o                         
  -3  -8  11         65.87         28.91        21.89 o                         
  -2  -8  11        334.53        288.85        33.96 o                         
  -1  -8  11        123.23        157.37        10.32 o                         
   0  -8  11         72.01         42.81         7.85 o                         
   1  -8  11         64.01         63.95         9.20 o                         
   2  -8  11         13.05         22.53         4.97 o                         
   3  -8  11          9.60         20.26         7.64 o                         
   4  -8  11          2.42          0.00         8.33 o                         
  -5  -7  11          6.50          0.98        11.22 o                         
  -4  -7  11         26.76         48.34        16.20 o                         
  -3  -7  11         72.24         71.88        17.40 o                         
  -2  -7  11        275.75        198.92        24.25 o                         
  -1  -7  11        121.95        133.99         9.10 o                         
   0  -7  11        192.84        204.43        15.94 o                         
   1  -7  11         20.61         18.49         5.50 o                         
   2  -7  11         42.76         45.64         5.56 o                         
   3  -7  11         17.55         18.99         6.54 o                         
   4  -7  11          1.95         13.60         6.22 o                         
  -6  -6  11          4.58         -3.96        20.68 o                         
  -5  -6  11          0.18          7.27        11.03 o                         
  -4  -6  11         32.42         25.79        13.90 o                         
  -3  -6  11        268.81        249.39        28.96 o                         
  -2  -6  11        401.49        464.57        30.63 o                         
  -1  -6  11        218.41        211.73        13.81 o                         
   0  -6  11        365.59        348.57        18.45 o                         
   1  -6  11         84.56         72.75         9.27 o                         
   2  -6  11         71.42         91.05         9.19 o                         
   3  -6  11         14.57         22.48         6.49 o                         
   4  -6  11          6.53          4.50         7.55 o                         
  -6  -5  11          1.28          4.84        19.48 o                         
  -5  -5  11         14.10          5.22        10.28 o                         
  -4  -5  11         21.61         25.85        20.34 o                         
  -3  -5  11        560.52        589.05        36.32 o                         
  -2  -5  11         49.19         63.78        19.65 o                         
  -1  -5  11        523.22        545.28        18.90 o                         
   0  -5  11        219.18        215.30        34.97 o                         
   1  -5  11        334.60        364.72        15.59 o                         
   2  -5  11         35.30         49.24         4.91 o                         
   3  -5  11         30.58         41.76         8.88 o                         
   4  -5  11         14.11         30.12        12.23 o                         
  -6  -4  11          1.83         19.48         8.02 o                         
  -5  -4  11        181.07        183.14        58.07 o                         
  -4  -4  11          3.98         13.27        10.35 o                         
  -3  -4  11        124.27        117.75        21.25 o                         
  -2  -4  11          7.66         24.75        10.33 o                         
  -1  -4  11       1858.47       1721.44        40.06 o                         
   0  -4  11         10.63         15.69         6.24 o                         
   1  -4  11         69.71         90.15         9.58 o                         
   2  -4  11         36.60         44.27         4.65 o                         
   3  -4  11         13.41         12.21         4.91 o                         
   4  -4  11          8.13          3.39         9.42 o                         
  -6  -3  11          9.58          0.54         6.47 o                         
  -5  -3  11         49.23         76.36        32.92 o                         
  -4  -3  11         60.17         38.49        13.65 o                         
  -3  -3  11         53.61         33.12        21.37 o                         
  -2  -3  11        123.59        182.67        24.34 o                         
  -1  -3  11        325.94        294.47        13.42 o                         
   0  -3  11         14.95         17.57         6.72 o                         
   1  -3  11        231.58        230.60        12.37 o                         
   2  -3  11         83.47         82.66         9.06 o                         
   3  -3  11          8.25         14.46         6.75 o                         
   4  -3  11         18.85         21.69        11.60 o                         
   5  -3  11          4.05         -4.87         8.09 o                         
  -6  -2  11         10.27         20.90         8.32 o                         
  -5  -2  11         13.22          1.38        18.10 o                         
  -4  -2  11        179.35        173.30        17.17 o                         
  -3  -2  11         43.63         40.13         9.29 o                         
  -2  -2  11        188.09        183.30        14.71 o                         
  -1  -2  11         62.65         50.76         8.23 o                         
   0  -2  11        201.04        267.95        30.85 o                         
   1  -2  11         91.19        101.43         9.47 o                         
   2  -2  11        122.48        102.15         5.47 o                         
   3  -2  11         20.46         35.16        18.62 o                         
   4  -2  11         58.02         47.28        15.11 o                         
   5  -2  11          0.45         31.72        21.03 o                         
  -6  -1  11          0.47         -5.91         5.91 o                         
  -5  -1  11         37.49         45.89        16.91 o                         
  -4  -1  11        149.58        124.02        18.22 o                         
  -3  -1  11         36.23         34.19         7.99 o                         
  -2  -1  11        112.01        111.65         7.93 o                         
  -1  -1  11        714.51        745.89        21.76 o                         
   0  -1  11        274.50        313.37        22.75 o                         
   1  -1  11         39.94         41.84         6.40 o                         
   2  -1  11        147.03        171.21         8.32 o                         
   3  -1  11         79.40         62.05        21.37 o                         
   4  -1  11         11.17          5.06        13.10 o                         
   5  -1  11          0.33         -6.98        10.31 o                         
  -6   0  11          7.41          5.73         7.28 o                         
  -5   0  11          9.36         12.60         5.03 o                         
  -4   0  11          1.45          8.73         8.41 o                         
  -3   0  11        234.07        194.86         7.91 o                         
  -2   0  11         29.02         28.95         6.22 o                         
  -1   0  11        354.45        332.21        14.09 o                         
   0   0  11        151.98        131.31        19.01 o                         
   1   0  11          0.63          0.33         4.08 o                         
   2   0  11         36.76         45.45         5.47 o                         
   3   0  11          1.22         -0.82         8.03 o                         
   4   0  11          0.14         -9.74        11.72 o                         
   5   0  11          1.07          5.35        10.07 o                         
  -6   1  11          0.46         -2.93         7.52 o                         
  -5   1  11         36.52         30.50         9.95 o                         
  -4   1  11        152.45        108.55        20.55 o                         
  -3   1  11         37.14         36.74        11.90 o                         
  -2   1  11        111.83        104.87        13.96 o                         
  -1   1  11        703.26        683.66        19.91 o                         
   0   1  11        271.49        297.33        23.84 o                         
   1   1  11         40.31         40.46         7.71 o                         
   2   1  11        147.72        167.26         8.37 o                         
   3   1  11         79.50         79.87        18.31 o                         
   4   1  11         11.41          0.68        17.06 o                         
   5   1  11          0.30         -3.16        11.33 o                         
  -6   2  11         10.93          9.34        13.10 o                         
  -5   2  11         12.99         22.66        15.17 o                         
  -4   2  11        189.42        191.96        14.71 o                         
  -3   2  11         44.38         33.15        12.36 o                         
  -2   2  11        185.96        221.09        18.33 o                         
  -1   2  11         63.55         56.23        10.65 o                         
   0   2  11        213.46        227.65        16.62 o                         
   1   2  11         90.19         82.12        10.83 o                         
   2   2  11        123.83        111.76        14.18 o                         
   3   2  11         20.26         30.17        11.29 o                         
   4   2  11         57.17         79.64        18.45 o                         
   5   2  11          0.45          0.88        11.72 o                         
  -6   3  11          9.88          3.84        12.93 o                         
  -5   3  11         48.91         54.46        10.11 o                         
  -4   3  11         61.85         56.15        10.33 o                         
  -3   3  11         52.80         53.68        10.08 o                         
  -2   3  11        124.78        161.65        16.48 o                         
  -1   3  11        325.86        294.92        24.52 o                         
   0   3  11         15.48         29.92         8.50 o                         
   1   3  11        228.40        231.75        16.52 o                         
   2   3  11         83.68         98.18        12.57 o                         
   3   3  11          8.36         18.27        13.10 o                         
   4   3  11         18.63         39.35        14.72 o                         
   5   3  11          3.98          5.86        27.41 o                         
  -6   4  11          1.82         14.16        13.21 o                         
  -5   4  11        177.59        167.77        18.71 o                         
  -4   4  11          3.77          5.20         6.67 o                         
  -3   4  11        123.60        130.95        16.65 o                         
  -2   4  11          8.42         14.83         8.14 o                         
  -1   4  11       1847.56       1710.21        44.28 o                         
   0   4  11          9.45         15.45         8.38 o                         
   1   4  11         67.58         89.48        15.40 o                         
   2   4  11         36.46         37.88        16.89 o                         
   3   4  11         13.25          2.61        10.17 o                         
   4   4  11          8.19         25.74        18.62 o                         
  -6   5  11          1.12         21.66         8.94 o                         
  -5   5  11         14.59         18.58         7.71 o                         
  -4   5  11         22.30         16.62         8.20 o                         
  -3   5  11        565.41        581.39        26.87 o                         
  -2   5  11         48.22         51.40        14.54 o                         
  -1   5  11        522.25        518.92        24.83 o                         
   0   5  11        219.71        236.75        18.12 o                         
   1   5  11        339.08        399.05        34.19 o                         
   2   5  11         34.83         53.00        15.71 o                         
   3   5  11         31.27         39.83        12.15 o                         
   4   5  11         13.69         10.93         9.65 o                         
  -6   6  11          5.13          2.73         8.28 o                         
  -5   6  11          0.20         -5.74         5.74 o                         
  -4   6  11         33.71         39.45        10.90 o                         
  -3   6  11        274.35        335.80        22.20 o                         
  -2   6  11        405.98        412.67        24.84 o                         
  -1   6  11        216.10        199.23        20.03 o                         
   0   6  11        364.60        350.35        22.57 o                         
   1   6  11         85.45         55.75        16.49 o                         
   2   6  11         72.67        118.70        22.42 o                         
   3   6  11         14.86          8.96        20.68 o                         
   4   6  11          6.31          9.61         8.88 o                         
  -5   7  11          6.74          0.23         8.99 o                         
  -4   7  11         25.94         30.43         8.74 o                         
  -3   7  11         69.71         71.10        13.55 o                         
  -2   7  11        281.53        311.62        24.02 o                         
  -1   7  11        125.92        130.34        17.08 o                         
   0   7  11        195.42        240.13        19.75 o                         
   2   7  11         40.71         36.44        13.83 o                         
   3   7  11         17.53         -4.48        17.24 o                         
   4   7  11          2.03          5.60         9.08 o                         
  -5   8  11          8.58         20.07         9.94 o                         
  -4   8  11         17.15         12.91         7.96 o                         
  -3   8  11         62.24         56.94        12.34 o                         
  -2   8  11        334.17        295.50        25.84 o                         
  -1   8  11        121.33        163.68        19.58 o                         
   0   8  11         73.17         45.31        16.55 o                         
   1   8  11         62.74         60.83        18.34 o                         
   2   8  11         13.25         33.22        21.89 o                         
   3   8  11         10.18         15.63        12.22 o                         
   4   8  11          2.35          1.50         8.91 o                         
  -5   9  11         32.00         18.34        14.12 o                         
  -4   9  11         39.23         30.48         7.90 o                         
  -3   9  11         78.30         86.44        20.90 o                         
  -2   9  11        227.45        263.07        33.90 o                         
  -1   9  11        337.09        343.46        52.92 o                         
   0   9  11         77.36         62.14        19.34 o                         
   1   9  11        122.80         95.66        21.45 o                         
   2   9  11         37.81         64.74        37.06 o                         
   3   9  11         22.88         27.72        12.07 o                         
   4   9  11          2.41         10.00        21.89 o                         
  -5  10  11         19.63         18.02        10.49 o                         
  -4  10  11        152.63        170.14        22.38 o                         
  -3  10  11          7.71          1.02         9.33 o                         
  -2  10  11        138.35        157.41        19.77 o                         
  -1  10  11         13.42         11.59         6.94 o                         
   0  10  11        107.13         99.76        15.55 o                         
   1  10  11          8.52         17.90         9.99 o                         
   2  10  11         43.22         52.20        16.90 o                         
   3  10  11          8.86         35.42        13.42 o                         
   4  10  11          1.73          9.55        16.20 o                         
  -5  11  11          1.67          6.84        11.70 o                         
  -4  11  11         23.99         19.12        13.35 o                         
  -3  11  11          0.58          2.74        10.62 o                         
  -2  11  11         20.67         36.84         9.33 o                         
  -1  11  11          6.55         20.50        10.20 o                         
   0  11  11        111.89        125.79        16.79 o                         
   1  11  11          3.67         -0.38         7.87 o                         
   2  11  11         27.10         42.82        11.18 o                         
   3  11  11          0.24         -0.47         9.61 o                         
   4  11  11          0.05         -9.82         9.82 o                         
  -5  12  11         30.19         35.51        15.86 o                         
  -4  12  11         10.24         13.30        12.61 o                         
  -3  12  11        151.85        198.87        31.26 o                         
  -2  12  11         32.95         31.26        10.29 o                         
  -1  12  11        114.65        104.74        13.69 o                         
   0  12  11         18.09         13.28         8.13 o                         
   1  12  11          7.72          7.10        10.92 o                         
   2  12  11         39.35         29.97        10.44 o                         
   3  12  11         12.54         10.26        12.76 o                         
  -4  13  11          3.29         -0.72        28.44 o                         
  -3  13  11         12.49          1.23        12.13 o                         
  -2  13  11         16.76         25.36         7.58 o                         
  -1  13  11        157.18        174.44        20.32 o                         
   0  13  11         32.10         21.39         9.09 o                         
   1  13  11         31.98         57.37        18.97 o                         
   2  13  11         17.29          8.30         8.04 o                         
   3  13  11         16.23         37.27        10.20 o                         
  -4  14  11          8.26         10.96        14.86 o                         
  -3  14  11         21.46         21.75         9.03 o                         
  -2  14  11         19.95         31.06         7.14 o                         
  -1  14  11         19.25          7.51         7.34 o                         
   0  14  11        135.13        134.79        20.14 o                         
   1  14  11          3.25         -0.88         9.23 o                         
   2  14  11         13.96         35.61        13.59 o                         
   3  14  11          9.95         13.93         8.63 o                         
  -4  15  11          1.19          6.28        12.90 o                         
  -3  15  11         13.78         16.60         6.24 o                         
  -2  15  11         82.69         83.53        16.19 o                         
  -1  15  11          9.46         13.20         9.16 o                         
   0  15  11         39.54         43.54        10.06 o                         
   1  15  11          0.95         11.53         9.79 o                         
   2  15  11          9.97         28.57        11.23 o                         
  -3  16  11         12.03         10.08        10.22 o                         
  -2  16  11          3.71          0.72         9.91 o                         
  -1  16  11          0.21         -0.71        13.98 o                         
   0  16  11          8.39         10.33         9.29 o                         
   1  16  11          8.25         10.85         8.82 o                         
   2  16  11          3.85         15.88        17.14 o                         
  -3  17  11         33.16         46.98        19.95 o                         
  -2  17  11          2.06          9.67         7.98 o                         
  -1  17  11         12.42         -4.43        10.96 o                         
   0  17  11         23.21         15.10        12.45 o                         
   1  17  11         27.15         20.71         9.21 o                         
  -2  18  11         25.04         28.13        10.24 o                         
  -1  18  11         44.93         21.52        10.89 o                         
   0  18  11         42.93         86.51        25.76 o                         
   1  18  11          2.34          7.29         9.65 o                         
  -2 -17  12          9.51         23.44        16.89 o                         
  -1 -17  12          6.36          1.99         6.11 o                         
   0 -17  12         40.37         35.36        11.00 o                         
   1 -17  12         10.99         21.42         7.75 o                         
  -3 -16  12          1.41         -7.37         7.37 o                         
  -2 -16  12          7.68          3.61         6.21 o                         
  -1 -16  12          0.23         -0.88         8.24 o                         
   0 -16  12         43.46         24.13        18.10 o                         
   1 -16  12          5.58         30.15        14.26 o                         
  -3 -15  12         46.51         39.09        20.86 o                         
  -2 -15  12          1.63          5.35         5.74 o                         
  -1 -15  12         31.95         52.68         9.85 o                         
   0 -15  12         14.75          9.56         6.90 o
[truncated: 124,417 more chars]
